# Supplementary material for: Multi-OMICs analysis reveals metabolic and epigenetic changes associated with macrophage polarization
Source: J Biol Chem. 2022 Aug 27;298(10):102418. doi: 10.1016/j.jbc.2022.102418 (PMC9525912; doi:10.1016/j.jbc.2022.102418)
Supplement: Supplemental data 1 [file mmc1.xlsx]

## Sheet: Dansylation
Quantification of primary amine compounds by O-BHA derivatization and nano-LC/MS/MS analysis
IS	RT	Cal. MH+	Mea. MH+	ppm	M0_3days								M1_3days								M2_3days									M0_3days										M1_3days
Gly+5	32.65	314.107	314.106	1.59182	6.41261e+08	1.66589e+09	1.78557e+09	6.65884e+08	1.9493e+09	1.60022e+09	1.9379e+09	2.16535e+09	1.05287e+09	1.05495e+09	3.43468e+09	3.25988e+09	3.33585e+09	3.34416e+09	3.53909e+09	3.4719e+09	9.15776e+08	9.51612e+08	3.02904e+09	2.83536e+09	2.89082e+09	3.08885e+09	3.05177e+09	3.14462e+09
Ser+7	29.23	346.127	346.126	2.88912	4.57315e+08	1.26775e+09	1.20326e+09	4.6052e+08	1.26919e+09	1.1737e+09	1.39567e+09	1.61574e+09	6.60122e+08	6.23743e+08	1.96928e+09	1.9625e+09	1.93921e+09	1.95403e+09	2.17748e+09	2.19422e+09	7.18483e+08	7.238e+08	2.26911e+09	2.28282e+09	2.22609e+09	2.27098e+09	2.39342e+09	2.27703e+09
oxMetA+3	29.05	402.124	402.123	3.23284	6.38691e+08	1.78818e+09	1.80481e+09	6.55242e+08	1.79786e+09	1.75181e+09	2.11513e+09	2.38074e+09	8.82381e+08	7.9783e+08	2.53012e+09	2.61077e+09	2.69629e+09	2.68686e+09	3.04256e+09	3.13795e+09	6.31083e+08	6.5681e+08	2.07898e+09	2.18547e+09	2.13698e+09	2.26384e+09	2.36888e+09	2.34554e+09
oxMetB+3	29.79	402.124	402.123	3.23284	1.02912e+09	2.77551e+09	2.75585e+09	1.04442e+09	2.77051e+09	2.65971e+09	3.22308e+09	3.56514e+09	1.29581e+09	1.20584e+09	3.48282e+09	3.60633e+09	3.6191e+09	3.6142e+09	4.01461e+09	4.15427e+09	9.42514e+08	9.3839e+08	2.91103e+09	2.74932e+09	2.84179e+09	2.97683e+09	3.21715e+09	3.26242e+09
Analytes																																						Ave	Stdv									Ave	Stdv
Gly	32.2	309.091	309.09	1.61765	2.96119e+08	7.56035e+08	8.28228e+08	3.08625e+08	8.93235e+08	7.58339e+08	9.09057e+08	1.014e+09	6.2488e+08	6.2315e+08	2.01964e+09	1.92526e+09	1.97544e+09	1.94471e+09	2.08311e+09	2.0263e+09	4.18957e+08	4.43952e+08	1.40812e+09	1.2913e+09	1.35305e+09	1.4184e+09	1.43245e+09	1.43612e+09		20225.8	19877.9	20316.4	20300.5	20070.7	20756.6	20546.3	20510.9	20325.6	279.032	26232.7	26108.5	25990.3	26104.1	26174.5	25703.4	26016.1	25796.3	26015.7	183.251
Ser	29.03	339.101	339.101	0.884692	2.76641e+08	7.7791e+08	7.28975e+08	2.73553e+08	7.59088e+08	7.01084e+08	8.6894e+08	9.73483e+08	5.8715e+08	5.42586e+08	1.70602e+09	1.74122e+09	1.70231e+09	1.73449e+09	1.90078e+09	1.92116e+09	2.86624e+08	2.95384e+08	8.87836e+08	8.97795e+08	8.7792e+08	8.90851e+08	9.54228e+08	8.70393e+08		26495.8	26876.2	26535.4	26017.6	26196.2	26162.9	27269.7	26389.5	26492.9	411.556	39314	38449	38291.2	39216.3	38800.4	39234.1	38583.4	38699.5	38823.5	389.253
oxMetA	28.77	399.105	399.105	1.2528	1.39059e+08	3.86046e+08	3.91959e+08	1.42609e+08	3.9e+08	3.6648e+08	4.51289e+08	5.1666e+08	2.75352e+08	2.4351e+08	7.88083e+08	7.93075e+08	8.18913e+08	8.50436e+08	9.37425e+08	9.47242e+08	6.54988e+07	7.14698e+07	2.22022e+08	2.32887e+08	2.26994e+08	2.3972e+08	2.49054e+08	2.49378e+08		9536.35	9455.89	9512.26	9532.76	9501.32	9162.98	9345.26	9505.32	9444.02	129.272	13792.9	13490.5	13767.4	13426.7	13424.3	13990.1	13618.2	13342.5	13606.6	225.69
oxMetB	29.46	399.105	399.105	1.2528	2.23816e+08	5.97959e+08	6.01059e+08	2.23112e+08	6.01866e+08	5.80247e+08	6.80135e+08	7.96159e+08	3.92615e+08	3.77096e+08	1.06094e+09	1.12999e+09	1.1419e+09	1.12096e+09	1.24861e+09	1.27988e+09	9.86053e+07	9.6073e+07	3.09114e+08	2.97054e+08	3.0626e+08	3.29769e+08	3.51496e+08	3.65607e+08		9525.75	9436.31	9552.92	9356.66	9515.11	9555.49	9242.68	9781.32	9495.78	158.829	13392.1	13822.5	13464.3	13849.5	13946	13708.8	13747	13617.5	13693.4	191.595
Added oxMet																														19062.1	18892.2	19065.2	18889.4	19016.4	18718.5	18587.9	19286.6	18939.8	218.581	27185	27313	27231.7	27276.1	27370.3	27698.9	27365.2	26960	27300	207.887
Citrulline	28.7	409.153	409.154	-1.22203	605194	3.11204e+06	2.91239e+06	746482	4.99203e+06	4.31148e+06	4.14443e+06	6.96041e+06	3.18981e+06	2.50651e+06	1.07853e+07	1.16315e+07	9.62416e+06	9.44151e+06	1.15304e+07	8.43244e+06	8.50004e+06	9.71966e+06	3.43548e+07	3.40622e+07	3.36912e+07	3.04332e+07	3.12725e+07	3.28738e+07		57.9634	107.519	106.014	70.9978	172.276	160.895	130.063	188.685	124.302	47.3243	213.581	177.618	242.074	261.968	219.361	213.566	234.052	169.862	216.51	31.0339
Ornithine	52.81	300.103	300.103	1.6661	1.40246e+06	3.2481e+06	2.38321e+06	2.10091e+06	6.06862e+06	2.79133e+06	1.10263e+06	2.28148e+06	362356	115330	7.66355e+06	254071	1.34166e+06	556201	2.22058e+06	1.38996e+06	1.17582e+06	1.67498e+06	8.83949e+06	7.77537e+06	7.02164e+06	2.68076e+06	1.51985e+07	1.36286e+07		134.323	112.22	86.7513	199.818	209.429	104.166	34.6036	61.8471	117.895	61.6778	24.2624	8.17257		5.72228	30.5801	12.5812	45.0749	27.9992	22.0561	14.0951
Lys_1Dansyl	27.5	380.164	380.164	1.57827	450318	2.17758e+06	2.11518e+06	202009	2.17032e+06	1.8828e+06	2.86613e+06	5.61848e+06	409300	157300	2.52841e+06	2.218e+06	3.75804e+06	3.56982e+06	3.80291e+06	5.38535e+06	157692	193062	2.06898e+06	2.5701e+06	3.24245e+06	1.48278e+06	4.47335e+06	1.97053e+06		43.1299	75.2336	76.9945		74.898	70.2619	89.9468	152.307	83.2532	33.5788			56.7496	49.9545	85.6561	80.7491	77.1941	108.482	76.4642	21.071
Ornithine_Ac	33.84	408.1593	408.1591	0.490005	2.55909e+07	6.56661e+07	6.88916e+07	2.83385e+07	7.57861e+07	6.0394e+07	7.61922e+07	7.90329e+07	6.78027e+07	6.3128e+07	1.98212e+08	1.95686e+08	1.73561e+08	1.83879e+08	1.96094e+08	2.00308e+08	6.27643e+06	7.61809e+06	2.64934e+07	2.64836e+07	2.5336e+07	2.35444e+07	2.77743e+07	2.63903e+07		2451.01	2268.72	2507.72	2695.28	2615.39	2253.77	2391.11	2142.45	2415.68	189.303	4539.89	4473.41	4448.81	4407.32	3955.94	4159.34	3980.45	4034.98	4250.02	242.547
Tyr-NO2	37.96	460.118	460.117	1.30402	4.00186e+06	1.46547e+07	1.25312e+07	3.61425e+06	1.20165e+07	1.14648e+07	1.30949e+07	1.39967e+07	5.94026e+06	6.02935e+06	1.81065e+07	2.0299e+07	2.0409e+07	1.78986e+07	1.98485e+07	2.18192e+07	482985	777896	3.46587e+06	6.10803e+06	3.81309e+06	3.05408e+06	3.95435e+06	4.33258e+06		383.284	506.308	456.149	343.751	414.691	427.839	410.953	379.426	415.3	50.084	397.744	427.255	406.397	457.182	465.177	404.866	402.899	439.522	425.13	26.3181
Asp	39.44	367.096	367.096	-1.08963	5.40635e+06	1.60965e+07	1.51277e+07	5.13025e+06	1.8059e+07	1.53907e+07	1.9206e+07	2.0512e+07	1.37127e+07	1.35805e+07	4.24361e+07	4.37994e+07	4.53563e+07	4.7811e+07	5.33386e+07	5.12553e+07	1.72989e+07	1.78582e+07	5.97831e+07	5.56547e+07	6.067e+07	5.70565e+07	6.136e+07	6.23828e+07		517.802	556.121	550.664	487.938	623.219	574.347	602.737	556.045	558.609	43.2682	686.895	752.363	741.339	741.518	743.519	786.513	774.863	721.964	743.622	30.6796
Gln	27.8	380.128	380.127	1.31535	1.69149e+07	4.3487e+07	4.57137e+07	1.85537e+07	5.28441e+07	4.15975e+07	5.14061e+07	5.63574e+07	4.38294e+07	4.18812e+07	1.3689e+08	1.3834e+08	1.306e+08	1.3154e+08	1.41736e+08	1.29172e+08	1.19278e+07	1.28916e+07	4.19183e+07	3.80222e+07	3.68922e+07	4.79929e+07	4.27482e+07	4.584e+07		1620.05	1502.44	1664.02	1764.64	1823.66	1552.33	1613.26	1527.76	1633.52	113.28	2934.7	2967.81	3072.45	3115.73	2976.74	2975.44	2877.06	2602.03	2940.24	155.846
The	31.22	353.116	353.117	-0.566385	8.12227e+08	2.19241e+09	2.13267e+09	8.7375e+08	2.26752e+09	2.12438e+09	2.309e+09	2.61976e+09	2.05102e+09	1.98733e+09	6.09175e+09	5.58293e+09	5.88819e+09	5.81609e+09	6.47789e+09	6.11875e+09	4.85116e+08	4.80087e+08	1.48853e+09	1.36424e+09	1.37059e+09	1.48699e+09	1.52405e+09	1.44152e+09		77792.2	75746	77631.4	83102.2	78252.5	79277.1	72462.7	71017.4	76910.2	3834.14	137331	140827	136728	125741	134208	131560	131493	123255	132643	5932.51
Asn	26.75	366.112	366.112	-0.273141	6.98956e+06	3.10406e+07	2.91403e+07	9.0221e+06	3.37262e+07	3.06775e+07	3.48943e+07	4.17538e+07	1.36367e+07	1.4262e+07	5.54408e+07	5.4489e+07	6.07801e+07	6.6168e+07	7.39653e+07	7.53471e+07	1.63277e+07	1.86209e+07	5.9766e+07	6.3345e+07	6.33085e+07	5.73945e+07	6.50573e+07	5.89739e+07		669.436	1072.43	1060.74	858.091	1163.9	1144.82	1095.08	1131.88	1024.54	172.291	913.074	1010.64	1244.36	1227.22	1385.35	1496.72	1501.4	1517.78	1287.07	231.29
Cys	34.14	355.0787	355.0814	-7.60389	8.80184e+06	2.34139e+07	1.29133e+07	1.57654e+07	9.54569e+06	8.91455e+06	5.22542e+06		1.25416e+07	7.94316e+06	1.74966e+07	1.93738e+07	1.03046e+07	6.81904e+06	4.91248e+06	5.10346e+06	2.3198e+06	2.61072e+06	1.13199e+07	7.19737e+06	NF	3.53616e+06	NF	787022		843.01	808.932	470.059	1499.45	329.423	332.671	163.988		635.362	457.28	839.755	562.873	392.707	436.344	234.87	154.246	99.7169	102.803	352.914	259.039
Homocystine	39.42	369.092	369.093	-4.60588	1.70191e+06	2.00808e+06	2.1667e+06	1.17337e+06	1.74817e+06	5.2021e+06	7.88821e+06	1.0417e+07	1.17838e+06	1.48267e+06	1.91147e+06	3.78225e+06	2.65654e+06	6.27235e+06	9.56389e+06	1.03475e+07	252068	419960	924841	668589	762510	2.41193e+06	1.78848e+06	2.89183e+06			69.3777	78.8701	111.599	60.3297				80.0441	22.357		105.066		85.1852		141.88	194.134	208.439	146.941	53.8565
O-Succinyl-homoserine2	33.39	453.1331	453.1300	6.8413	1.49412e+07	4.90161e+07	4.24265e+07	1.32882e+07	5.1462e+07	4.67117e+07	4.96855e+07	5.16921e+07	4.5352e+07	3.83551e+07	1.40339e+08	1.19807e+08	1.32877e+08	9.30798e+06	1.26447e+08	1.22257e+08	2.53928e+06	4.61203e+06	2.50262e+07	1.99326e+07	2.17938e+07	2.48111e+07	3.09528e+07	2.44353e+07		1431.02	1693.47	1544.37	1263.84	1775.96	1743.18	1559.26	1401.29	1551.55	180.166	3036.65	2717.94	3149.87	2698.33	3028.63	210.546	2566.7	2462.73	2483.93	950.337
O-Succinyl-homoserine1	43.45	453.1331	453.1300	6.8413	3.08656e+06	1.6112e+07	1.18844e+07	1.63687e+06	1.42123e+07	2.03475e+07	NF	4.91667e+07	2.87446e+07	3.99209e+07	4.88139e+07	8.68143e+07	3.85328e+07	1.24591e+07	1.11844e+08	NF	1.48459e+07	1.5147e+07	2.41667e+07	3.51328e+07	2.74456e+07	2.48569e+07	6.81226e+07	9.30676e+06		295.62	556.656	432.603	155.682	490.47	759.323		1332.83	574.74	385.122	1924.66	2828.9	1095.62	1955.26	878.271	281.823	2270.29		1604.97	885.419
Glu	30.10	381.1113	381.1116	-0.787171	1.85726e+09	5.03673e+09	5.02334e+09	2.01269e+09	5.228e+09	4.70358e+09	5.60971e+09	6.12757e+09	5.96536e+09	5.57607e+09	1.64488e+10	1.57214e+10	1.48342e+10	1.55956e+10	1.68442e+10	1.74067e+10	3.19523e+09	3.55572e+09	1.04183e+10	1.01148e+10	9.50216e+09	9.8641e+09	1.09522e+10	1.02498e+10		177882	174015	182855	191427	180419	175527	176048	166108	178035	7338.11	399425	395134	369190	354083	338112	352771	341915	350639	362659	23292.2
NMDA	35.61	381.1113	381.1116	-0.787171	8.60655e+07	2.36813e+08	2.24709e+08	9.22955e+07	2.39494e+08	2.2422e+08	2.47917e+08	3.02699e+08	1.91541e+08	1.84172e+08	5.42355e+08	5.3539e+08	5.47727e+08	5.42677e+08	6.04767e+08	6.23521e+08	2.2677e+08	2.32875e+08	6.65929e+08	6.56601e+08	6.6297e+08	6.98812e+08	7.36384e+08	7.01186e+08		8243.06	8181.71	8179.64	8778.21	8264.96	8367.39	7780.31	8205.65	8250.12	273.926	12825.1	13050.9	12173	12058.2	12484.2	12275.3	12276	12560.1	12462.9	339.065
Lys_2Dansyl	50.34	307.1112	307.1110	0.65123	1.22073e+08	2.7038e+08	2.40314e+08	1.464e+08	3.24744e+08	2.3849e+08	1.98163e+08	2.53526e+08	1.57445e+08	1.48103e+08	6.31176e+08	3.7631e+08	3.39006e+08	3.22074e+08	4.64034e+08	3.53579e+08	1.26824e+08	1.22869e+08	3.47997e+08	3.30994e+08	2.84231e+08	2.96227e+08	8.16546e+08	4.78311e+08		11691.7	9341.44	8747.68	13924.1	11207	8899.92	6218.88	6872.67	9612.92	2558.12	10542.1	10495	14166.6	8475.38	7726.9	7285.3	9419.29	7122.44	9404.12	2346.35
Kac	42.08	422.1750	422.1746	0.947475	5.5257e+06	1.90174e+07	1.97575e+07	6.28364e+06	2.14207e+07	1.59866e+07	2.19804e+07	2.30331e+07	1.23971e+07	1.20438e+07	4.3122e+07	4.10717e+07	4.58827e+07	4.29044e+07	4.7828e+07	4.2252e+07	5.19305e+06	5.38532e+06	1.94591e+07	1.56186e+07	2.0099e+07	2.1347e+07	2.17871e+07	1.75541e+07		529.232	657.037	719.193	597.636	739.232	596.582	689.803	624.39	644.138	70.6553	830.074	853.454	967.863	925.031	1045.8	970.495	970.846	851.119	926.835	75.7454
Kme2	26.55	408.1957	408.1947	2.44981	4.92281e+06	2.57117e+07	2.19264e+07	6.1239e+06	2.54762e+07	2.25013e+07	2.81609e+07	2.85003e+07	1.91062e+07	1.71991e+07	5.90215e+07	5.71055e+07	6.82671e+07	6.64462e+07	6.74551e+07	7.87155e+07	9.18787e+06	8.30479e+06	1.92521e+07	2.28125e+07	2.90442e+07	2.55352e+07	3.1744e+07	3.37828e+07		471.49	888.322	798.144	582.444	879.188	839.697	883.765	772.595	764.456	155.178	1279.3	1218.77	1324.72	1286.15	1556	1503.01	1369.25	1585.63	1390.35	139.205
Kme3	26.69	422.2114	422.2080	8.0529	4.58972e+06	2.03394e+07	1.84494e+07	5.98994e+06	1.78505e+07	1.81964e+07	2.06591e+07	2.52969e+07	1.46461e+07	1.46543e+07	4.3696e+07	4.69592e+07	4.90788e+07	4.82736e+07	5.57715e+07	5.6625e+07	3.5114e+06	5.08889e+06	1.45049e+07	6.45989e+06	1.3527e+07	1.02866e+07	1.35944e+07	1.34465e+07		439.587	702.71	671.576	569.702	616.022	679.05	648.338	685.757	626.593	86.9002	980.663	1038.44	980.746	1057.63	1118.64	1091.95	1132.09	1140.65	1067.6	64.0801
Arg	26.33	408.1701	408.1699	0.489992	9.98448e+08	2.97674e+09	3.04376e+09	1.1046e+09	2.99719e+09	3.13129e+09	3.63411e+09	3.9976e+09	2.18356e+09	2.14959e+09	5.86449e+09	6.22426e+09	6.99896e+09	7.21507e+09	7.37329e+09	7.9814e+09	9.31083e+08	9.4934e+08	2.82088e+09	2.93125e+09	2.82537e+09	3.06874e+09	3.21246e+09	3.25957e+09		95627.9	102844	110796	105059	103433	116853	114048	108368	107129	6824.22	146205	152325	131627	140185	159526	163204	149668	160776	150440	10911.9
Rme1	30.93	422.1862	422.1866	-0.947448	4.06716e+06	1.777e+07	2.0417e+07	5.14717e+06	2.10181e+07	2.18842e+07	2.46403e+07	2.69767e+07	1.28765e+07	1.29791e+07	4.5053e+07	4.39143e+07	4.79392e+07	4.96419e+07	5.19717e+07	5.34798e+07	2.34689e+06	1.99756e+06	1.12226e+07	1.18963e+07	1.10219e+07	1.1776e+07	1.29629e+07	1.57208e+07		389.538	613.942	743.198	489.547	725.336	816.668	773.278	731.292	660.35	150.226	862.175	919.736	1011.2	989.053	1092.67	1122.9	1054.96	1077.29	1016.25	89.6474
Rme2	28.28	436.2013	436.2017	-0.917007	7.78543e+07	2.68663e+08	2.74927e+08	8.95037e+07	2.65978e+08	2.70272e+08	3.07646e+08	3.7257e+08	1.6827e+08	1.56731e+08	4.89903e+08	5.05363e+08	5.73554e+08	5.83265e+08	6.50362e+08	6.55149e+08	3.53699e+07	3.45722e+07	1.29013e+08	1.30898e+08	1.27591e+08	1.41745e+08	1.45409e+08	1.46882e+08		7456.61	9282.09	10007.6	8512.69	9178.95	10086	9654.77	10099.8	9284.8	919.237	11266.9	11106.3	10995.8	11382	13072.9	13193.4	13201.5	13197.2	12177	1064.24
NG-Hydroxy-L-Arg	24.50	424.1655	424.1657	-0.471514	155862	585174	150494	135873	288579	144979	192212	376123	57704.3	146736	361271	630530	275626	386730	377174	183211	88295.6	81476.3	195697	181240	299559	202621	191670	NF		14.928	20.2173	5.47812	12.9229	9.95892		6.03212	10.196	11.3905	5.16268	3.86373	10.3981	8.10864	14.201	6.28228	8.74782	7.65613	3.69058	7.86854	3.45139
Agmatine	28.90	364.1807	364.1794	3.56967	2.63465e+07	8.2178e+07	8.68963e+07	2.52289e+07	6.80544e+07	8.05463e+07	1.04871e+08	1.11703e+08	4.20586e+07	3.37709e+07	1.0352e+08	1.20505e+08	1.30776e+08	1.27142e+08	1.36284e+08	1.42653e+08	3.2272e+07	3.07564e+07	1.01117e+08	1.01533e+08	8.51291e+07	1.0742e+08	1.01813e+08	9.89828e+07		2523.38	2839.19	3163.11	2399.52	2348.57	3005.81	3291.13	3028.09	2824.85	359.511	2816.13	2393.09	2323.47	2714.05	2980.76	2875.94	2766.39	2873.58	2717.93	236.461
P5C	42.96	347.1066	347.1059	2.01668	6.95996e+06	2.50993e+07	2.41854e+07	8.02635e+06	2.37626e+07	2.47347e+07	2.97687e+07	3.3619e+07	1.28283e+07	1.2311e+07	3.97947e+07	4.07859e+07	4.04738e+07	4.45444e+07	5.54978e+07	5.01292e+07	1.09158e+07	1.3274e+07	3.75791e+07	3.99758e+07	3.69221e+07	3.85766e+07	3.2424e+07	3.54252e+07		666.601	867.163	880.372	763.385	820.051	923.045	934.22	911.355	845.774	92.0416	858.952	872.386	893.182	918.593	922.511	1007.59	1126.53	1009.79	951.193	90.4979
Ala	34.06	323.1066	323.1062	1.23798	1.28603e+09	3.39172e+09	3.47566e+09	1.363e+09	3.67555e+09	3.2168e+09	3.88559e+09	4.25419e+09	2.92561e+09	2.74633e+09	8.74122e+09	8.14455e+09	7.29786e+09	7.88857e+09	8.70409e+09	8.9438e+09	7.94488e+08	9.15933e+08	2.71452e+09	2.68693e+09	2.49919e+09	2.66303e+09	3.04927e+09	2.7536e+09		123171	117181	126517	129635	126844	120044	121940	115324	122582	4963.39	195891	194612	196194	183434	166339	178439	176682	180163	183969	10784.6
Val	39.99	351.1370	351.1375	-1.42394	1.9679e+09	5.54457e+09	5.63608e+09	2.22902e+09	5.85895e+09	5.67031e+09	5.81832e+09	6.89954e+09	3.04612e+09	2.84637e+09	9.27898e+09	7.55894e+09	8.47908e+09	8.17908e+09	9.88298e+09	1.00663e+10	8.72677e+08	9.21387e+08	2.74826e+09	2.76828e+09	2.68677e+09	2.75313e+09	3.00793e+09	3.11946e+09		188479	191561	205159	212002	202193	211603	182594	187035	197578	11577.1	203960	201701	208264	170245	193262	185010	200612	202775	195729	12561
Ile/Leu	44.16	365.1521	365.1531	-2.73858	4.33576e+09	1.21481e+10	1.19781e+10	4.69359e+09	1.25225e+10	1.23338e+10	1.30263e+10	1.51798e+10	5.73524e+09	5.32687e+09	1.73007e+10	1.46698e+10	1.53715e+10	1.55764e+10	1.85621e+10	1.75044e+10	2.07464e+09	2.17807e+09	6.50786e+09	6.57778e+09	6.38901e+09	6.47543e+09	6.74143e+09	6.96893e+09		415264	419708	436014	446407	432153	460270	408801	411498	428764	18239.8	384016	377475	388310	330398	350360	352337	376786	352606	364036	20416.1
Pro	38.85	349.1212	349.1217	-1.43217	3.59905e+09	8.89856e+09	9.43661e+09	4.18941e+09	9.71495e+09	9.92822e+09	1.04625e+10	1.32043e+10	6.56826e+09	6.08795e+09	1.81456e+10	1.54061e+10	1.74577e+10	1.75384e+10	2.03032e+10	2.0287e+10	1.83366e+09	1.91518e+09	5.62435e+09	5.68918e+09	5.47206e+09	5.71286e+09	6.24862e+09	6.29087e+09		344705	307439	343502	398454	335264	370499	328340	357946	348269	27710.7	439793	431408	407273	346982	397909	396719	412129	408658	405109	27934
OH-Pro	40.47	365.1165	365.1171	-1.64331	4.20997e+08	1.19295e+09	1.09663e+09	4.99899e+08	1.11252e+09	1.01044e+09	1.04149e+09	1.26029e+09	2.68964e+09	2.40339e+09	7.48742e+09	6.00594e+09	6.50536e+09	6.12423e+09	7.06183e+09	6.5262e+09	1.17103e+09	1.1502e+09	3.44474e+09	3.34015e+09	3.10268e+09	2.85194e+09	3.2516e+09	3.01287e+09		40321.6	41215.6	39918.5	47545.3	38393.3	37707.3	32684.6	34164.2	38993.8	4564.29	180091	170310	168053	135268	148275	138530	143346	131463	151917	18338.1
His	23.96	389.127	389.127	0	6.77028e+07	2.18173e+08	2.24744e+08	7.65818e+07	2.19059e+08	2.29734e+08	2.69458e+08	3.08305e+08	1.26113e+08	1.28196e+08	3.99821e+08	4.10217e+08	4.49571e+08	4.5942e+08	4.98511e+08	5.205e+08	7.08826e+07	7.85849e+07	2.40636e+08	2.56076e+08	2.48272e+08	2.60952e+08	2.71886e+08	2.75153e+08		6484.34	7537.73	8180.92	7283.69	7559.76	8573.16	8456.32	8357.63	7804.19	717.985	8444.16	9084.31	8973.88	9239.06	10247	10392	10119.1	10484.9	9623.05	776.288
Phe	45.32	399.1373	399.1367	1.50324	8.76272e+08	2.51344e+09	2.54675e+09	9.59255e+08	2.65868e+09	2.65577e+09	2.78383e+09	3.27994e+09	1.23347e+09	1.14908e+09	4.07325e+09	3.29185e+09	3.63551e+09	3.78535e+09	4.28894e+09	4.24194e+09	4.68743e+08	4.91118e+08	1.45599e+09	1.51436e+09	1.42419e+09	1.48682e+09	1.50467e+09	1.60079e+09		83926.3	86837.4	92704.1	91234.6	91751.6	99107.5	87364.2	88913.6	90229.9	4620.57	82589.9	81427	91423.1	74140.2	82863.4	85624.4	87059.9	85449	83822.1	5015.22
Tyr	33.21	415.1321	415.1321	0	3.52175e+06	1.58423e+07	1.47728e+07	3.27235e+06	1.81561e+07	1.09601e+07	1.39855e+07	2.22195e+07	4.37922e+06	3.89662e+06	1.6853e+07	1.919e+07	2.13467e+07	1.65756e+07	1.98313e+07	2.64258e+07	1.78615e+06	1.82615e+06	1.12648e+07	1.44758e+07	1.21206e+07	1.27731e+07	1.60007e+07	1.57031e+07		337.301	547.339	537.743	311.233	626.571	409.007	438.902	602.333	476.304	119.393	293.221	276.125	378.261	432.203	486.55	374.939	402.55	532.318	397.021	87.6837
Cysteic_acid	27.92	403.0627	403.0624	0.744302	1.61051e+06	1.14027e+07	1.30808e+07	1.7556e+06	1.28006e+07	1.08628e+07	1.15947e+07	1.37237e+07	504552	558837	5.55138e+06	5.54262e+06	6.15517e+06	6.33535e+06	6.51987e+06	5.89204e+06	4.58084e+06	5.37289e+06	2.06365e+07	2.39007e+07	1.76711e+07	1.99424e+07	2.17005e+07	2.00219e+07		154.249	393.955	476.154	166.975	441.752	405.377	363.872	372.027	346.795	120.56	33.7835	39.6006	124.599	124.833	140.293	143.305	132.345	118.688	107.181	44.2982
Cystathionine	46.93	345.0926	345.0906	5.79558	3.21075e+08	9.6263e+08	8.64734e+08	3.75929e+08	9.64128e+08	8.94706e+08	9.42904e+08	1.1501e+09	3.51224e+08	3.24651e+08	1.32515e+09	9.35764e+08	1.01306e+09	1.01516e+06	1.25385e+09	1.21995e+09	2.86169e+08	2.84852e+08	9.14929e+08	9.18219e+08	9.0088e+08	9.00428e+08	9.99885e+08	1.0198e+09		30751.5	33258.2	31477.2	35754.5	33272.2	33388.4	29590.8	31177.3	32333.8	1951.1	23517	23005.6	29742.6	21075.6	23090.4	22.9629	25451.6	24574.5	21310	8968.41
Trp	43.27	438.1481	438.1477	0.912934	1.38245e+08	4.08359e+08	3.86572e+08	1.68339e+08	4.1942e+08	4.15854e+08	4.35357e+08	5.53941e+08	1.67512e+08	1.67345e+08	5.73356e+08	5.01506e+08	4.9368e+08	5.07928e+08	6.41903e+08	6.07139e+08	4.8972e+07	4.90465e+07	1.49908e+08	1.57294e+08	1.47847e+08	1.54385e+08	1.73063e+08	1.64151e+08		13240.6	14108.5	14071.6	16010.7	14474.3	15518.7	13662.7	15016.4	14512.9	941.89	11216.2	11858.5	12868.8	11295.1	11252.3	11489.3	13029.8	12230.1	11905	731.657
5-OH-Trp	37.99	454.1436	454.1440	-0.880778	9.7457e+07	2.68931e+08	2.49017e+08	9.37089e+07	2.83092e+08	2.81604e+08	2.90382e+08	3.26071e+08	1.82304e+08	1.7607e+08	4.31808e+08	4.52572e+08	4.96501e+08	5.25744e+08	5.71469e+08	5.35806e+08	1.47083e+08	1.57191e+08	4.36515e+08	4.57934e+08	4.47885e+08	4.65625e+08	4.15971e+08	4.26509e+08		9334.09	9291.36	9064.45	8912.64	9769.54	10508.8	9112.97	8839.23	9354.14	549.331	12206.6	12476.8	9691.81	10193	11316.6	11892.3	11600.1	10793.2	11271.3	979.058
Kynurenine	42.92	442.1437	442.1427	2.26171	4.72717e+07	1.30511e+08	1.36222e+08	5.1976e+07	1.48602e+08	1.46561e+08	1.52057e+08	1.84161e+08	6.67854e+07	6.02269e+07	2.27548e+08	1.84199e+08	2.01463e+08	2.04949e+08	2.34157e+08	2.37075e+08	9.87069e+07	1.04765e+08	3.20045e+08	3.19611e+08	3.09649e+08	3.21508e+08	3.3535e+08	3.46176e+08		4527.52	4509.06	4958.62	4943.43	5128.27	5469.33	4771.94	4992.29	4912.56	315.503	4471.77	4267.84	5107.26	4148.6	4591.89	4635.92	4753.07	4775.61	4594	303.126
N-formyl_Kynurenine	36.16	470.1386	470.1378	1.70163	1.72352e+08	4.92157e+08	5.36552e+08	1.88658e+08	5.3817e+08	4.41809e+08	5.26727e+08	5.97331e+08	3.14147e+08	2.96668e+08	1.00825e+09	9.72079e+08	9.5454e+08	9.67962e+08	1.02997e+09	1.06098e+09	1.20839e+08	1.13226e+08	4.22331e+08	3.99262e+08	3.84631e+08	3.93733e+08	4.28558e+08	4.28896e+08		16507.3	17003.6	19531	17943.2	18572.3	16487.3	16530.1	16192.6	17346	1206.47	21034.5	21022.7	22629.9	21893.5	21756.6	21895.2	20906.9	21372.2	21563.9	589.61
Serotonin	34.11	410.1538	410.1536	0.487622	304175	3.93989e+06	2.47185e+06	1.86554e+06	2.14373e+06	3.1062e+06	3.08209e+06	3.10968e+06	1.68176e+06	1.23174e+06	412066	9.44429e+06	4.63409e+06	6.74408e+06	1.0952e+07	8.66154e+06	1.62756e+06	1.22883e+06	7.91865e+06	4.0677e+06	6.14934e+06	5.57491e+06	7.32003e+06	6.15513e+06		59.5259	288.594	180.127	366.232	156.007	234.472	198.483	171.076	206.815	91.9633	189.33	144.374		369.416	179.374	265.923	387.694	299.122	262.176	95.4588
Tyramine	47.81	371.1429	371.1418	2.96383	3.57727e+08	7.19234e+08	6.87154e+08	3.1168e+08	6.31384e+08	6.83542e+08	5.76061e+08	6.00249e+08	4.37101e+08	4.13287e+08	2.02211e+08	7.90893e+08	8.42579e+08	2.73465e+08	8.78062e+08	9.34545e+08	3.9112e+08	4.18523e+08	5.60544e+08	5.66664e+08	5.67978e+08	6.06605e+08	6.73644e+08	6.50196e+08		34261.8	24849	25013.1	29643.9	21789.2	25508.3	18078.3	16271.7	24426.9	5848.1	29267.1	29286.6	4538.57	17812.8	19204.7	6185.77	17823.5	18825.3	17868	9080.44
Norephrine	50.57	403.1328	403.1320	1.98446	1.94579e+07	4.73177e+07	5.80089e+07	9.34343e+06	7.40617e+07	6.96185e+07	7.14895e+07	9.69902e+07	2.31297e+07	3.00215e+07	1.49866e+08	9.85635e+07	8.30368e+07	9.52138e+07	1.05173e+08	1.08665e+08	7.8546e+07	3.19528e+07	8.74706e+07	5.59349e+07	7.15673e+07	6.96319e+07	7.89873e+07	1.30392e+08		1863.61	1634.79	2111.58	888.653	2555.88	2598.01	2243.53	2629.24	2065.66	596.046	1548.7	2127.4	3363.7	2219.88	1892.64	2153.73	2134.88	2188.94	2203.73	518.917
Glycerylphosphoethanolamine	25.21	449.1148	449.1136	2.67193	2.04156e+07	7.78541e+07	8.5833e+07	1.37102e+07	1.0989e+08	1.19359e+08	1.45725e+08	2.00295e+08	1.96411e+07	3.24236e+07	1.11635e+08	1.31981e+08	1.61504e+08	1.88058e+08	2.31108e+08	2.66275e+08	4.06465e+07	5.21088e+07	1.93577e+08	2.28053e+08	2.57651e+08	2.8586e+08	3.57102e+08	3.7415e+08		1.98572e+06	1.56597e+06	1.77739e+06	2.97267e+06	2.21773e+06	2.77667e+06	2.22696e+06	1.56144e+06	2.13557e+06	525312	2.12103e+06	9.11072e+06	1.95153e+06	2.63011e+06	1.89953e+06	2.32845e+06	2.6861e+06	2.18544e+06	3.11411e+06	2.43983e+06
Taurine	27.47	359.0735	359.0724	3.06345	1.85723e+06	1.14082e+07	1.38633e+07	3.94525e+06	1.10919e+07	1.18192e+07	1.32982e+07	1.7468e+07	1.05755e+06	843738	7.60389e+06	7.55423e+06	5.69867e+06	5.94381e+06	8.19495e+06	5.96893e+06	1.45147e+07	1.29353e+07	4.69316e+07	4.41953e+07	4.48755e+07	3.91494e+07	4.4808e+07	4.49078e+07		177.879	394.144	504.638	375.232	382.782	441.067	417.335	473.527	395.826	98.9118	70.8106	59.7894	170.667	170.139	129.889	134.449	166.347	120.237	127.791	43.2518
Glycyl-Ribosylamine	27.47	440.1492	440.1490	0.454392	6.43099e+06	1.89494e+07	2.27005e+07	8.45195e+06	2.02679e+07	1.83143e+07	2.53489e+07	2.25037e+07	2.13027e+07	2.20802e+07	5.78755e+07	6.30443e+07	5.50039e+07	6.19521e+07	6.22689e+07	7.00925e+07	2.33147e+06	1.23058e+06	6.73511e+06	8.35571e+06	6.82259e+06	6.49123e+06	7.53114e+06	6.98605e+06		615.938	654.689	826.322	803.864	699.45	683.448	795.516	610.036	711.158	86.4866	1426.37	1564.66	1299	1419.91	1253.69	1401.35	1263.98	1411.93	1380.11	103.712
Spermine	32.86	335.1667	335.1658	2.68524	1.61543e+07	6.01349e+07	6.38472e+07	1.60199e+07	6.04608e+07	3.67055e+07	3.4501e+07	4.14429e+07	3.29739e+07	2.12341e+07	9.56429e+07	4.09442e+07	3.51516e+07	1.25022e+06	4.63605e+07	4.29153e+07	6.9027e+06	1.4532e+07	3.82024e+07	3.36054e+07	3.60239e+07	3.4032e+07	3.67247e+07	3.86523e+07		1547.21	2077.62	2324.1	1523.65	2086.51	1369.77	1082.73	1123.45	1641.88	467.729	2207.84	1504.7	2146.68	922.158	801.203	28.2799	941.059	864.48	1177.05	735.757
Spermine1	34.39	335.1667	335.1658	2.68524	8.33329e+06	6.01652e+07	6.39301e+07	1.04177e+07	6.37273e+07	8.07827e+07	5.42565e+07	5.49497e+07	9.26092e+06	1.18524e+07	1.00536e+08	1.08383e+08	7.73087e+07	7.71076e+07	8.06157e+07	7.97276e+07	9.5682e+06	1.24709e+07	4.18893e+07	3.90582e+07	6.11303e+07	5.65361e+07	6.07365e+07	5.91552e+07		798.133	2078.66	2327.12	990.822	2199.24	3014.63	1702.71	1489.59	1825.11	731.877	620.086	839.893	2256.51	2441.04	1762.08	1744.17	1636.39	1606.02	1613.27	623.739
Spermidine	40.33	306.6378	306.6371	2.28283	1.20046e+07	3.84563e+07	3.46092e+07	1.4464e+07	4.25582e+07	3.40744e+07	3.35897e+07	4.21618e+07	1.20052e+07	8.48209e+06	6.62992e+07	3.43833e+07	4.14892e+07	3.79281e+07	4.33989e+07	3.97262e+07	9.00294e+06	8.65151e+06	3.16445e+07	3.44737e+07	3.26017e+07	2.73852e+07	4.38374e+07	4.41061e+07		1149.76	1328.64	1259.81	1375.67	1468.69	1271.58	1054.13	1142.94	1256.4	136.23	803.839	601.063	1488.07	774.392	945.654	857.932	880.941	800.238	894.016	260.246
putrescine	22.90	278.1089	278.1087	0.719143	2.05459e+08	5.79202e+08	5.51638e+08	2.1888e+08	5.83729e+08	5.49026e+08	6.16782e+08	7.50834e+08	7.35432e+08	7.25303e+08	2.15247e+09	2.19524e+09	2.18861e+09	2.28045e+09	2.49824e+09	2.59666e+09	6.47662e+08	6.6761e+08	1.93616e+09	1.87305e+09	1.89228e+09	1.9277e+09	2.13199e+09	2.06552e+09		19678.1	20011	20080.2	20817.7	20144.6	20488.4	19356.3	20353.8	20116.3	458.207	49242.5	51396.8	48311.6	49442	49884.6	51583.5	50711.1	52306.8	50359.9	1362.71
Ribosylamine	30.59	383.1278	383.1271	1.82707	6.40097e+08	1.74007e+09	1.69502e+09	6.89972e+08	1.71066e+09	1.63556e+09	1.75757e+09	1.92541e+09	1.35069e+09	1.29615e+09	3.82905e+09	3.7522e+09	3.93109e+09	3.88045e+09	4.2075e+09	4.12187e+09	9.32792e+08	8.9946e+08	2.80221e+09	2.50198e+09	2.59636e+09	2.7708e+09	2.77034e+09	2.53813e+09		61306.3	60118.1	61700.4	65623.2	59035	61035.3	55157.2	52194.6	59521.3	4153.8	90438.3	91848.7	85942.1	84508.4	89600.5	87775.5	85406.7	83030.3	87318.8	3105.44
Ethanolamine	31.80	295.1107	295.1111	-1.35542	2.29389e+07	6.6356e+07	7.14486e+07	2.73138e+07	6.37428e+07	6.83156e+07	7.38885e+07	8.76702e+07	3.77224e+07	4.07035e+07	1.13e+08	1.05739e+08	1.20369e+08	1.24596e+08	1.43724e+08	1.17812e+08	3.71012e+07	3.16148e+07	9.57008e+07	8.64333e+07	8.91817e+07	1.07756e+08	1.03949e+08	1.04575e+08		2197.01	2292.55	2600.8	2597.81	2199.77	2549.39	2318.82	2376.59	2391.59	169.53	2525.79	2884.35	2536.25	2381.5	2743.55	2818.36	2917.41	2373.19	2647.55	220.572
Choline	30.64	337.1572	337.1576	-1.18639	4.38557e+08	1.27369e+09	1.24483e+09	4.44279e+08	1.11385e+09	1.16832e+09	1.32302e+09	1.57894e+09	5.64139e+08	5.17521e+08	1.37489e+09	1.51737e+09	1.55271e+09	1.69663e+09	1.66317e+09	1.87493e+09	4.34812e+08	4.37835e+08	1.246e+09	1.13583e+09	1.19356e+09	1.34804e+09	1.36351e+09	1.44293e+09		42003.4	44005.1	45313.1	42255.3	38439.1	43599.1	41519.9	42802.4	42492.2	2043.65	37773.3	36672.8	30859.1	34174.7	35390.7	38377.7	33760.3	37768.4	35597.1	2569.8
y-Glutamylmethylamide	32.63	394.1437	394.1429	2.02972	1.42414e+07	3.51837e+07	3.63114e+07	1.59016e+07	4.27805e+07	3.65054e+07	3.94284e+07	5.41209e+07	3.39918e+07	3.45366e+07	1.14951e+08	1.04009e+08	1.14748e+08	1.01146e+08	1.12904e+08	1.10204e+08	1.81866e+07	1.86632e+07	5.92255e+07	5.28479e+07	5.74188e+07	6.22302e+07	6.34147e+07	5.96167e+07		1363.99	1215.57	1321.77	1512.4	1476.36	1362.3	1237.37	1467.13	1369.61	110.119	2276	2447.35	2580.04	2342.53	2615.43	2287.93	2291.8	2219.93	2382.63	148.336
beta-aminoisobutyric_acid	32.75	337.1222	337.1214	2.37303	1.30225e+10	2.59431e+10	2.81954e+10	1.58136e+10	2.65396e+10	2.09591e+10	2.4854e+10	2.42975e+10	3.6657e+10	3.37835e+10	8.54157e+10	8.03198e+10	7.2191e+10	7.07095e+10	7.15745e+10	6.73925e+10	2.0398e+10	1.92351e+10	4.8286e+10	4.37946e+10	3.96727e+10	3.91645e+10	3.89374e+10	3.17864e+10		1.24725e+06	896314	1.02634e+06	1.50403e+06	915885	782148	779986	658664	976327	278155	2.45446e+06	2.39399e+06	1.91714e+06	1.80899e+06	1.64543e+06	1.59945e+06	1.45287e+06	1.35755e+06	1.82873e+06	408606
GABA	34.81	337.1222	337.1216	1.77977	1.30225e+10	2.59431e+10	2.81954e+10	1.58136e+10	2.65396e+10	2.09588e+10	2.48534e+10	2.42973e+10	3.6657e+10	3.37835e+10	8.54157e+10	8.03198e+10	7.21904e+10	7.07084e+10	7.15745e+10	6.73925e+10	2.0398e+10	1.92351e+10	4.8286e+10	4.37946e+10	3.96727e+10	3.91645e+10	3.89374e+10	3.17864e+10		1.24725e+06	896314	1.02634e+06	1.50403e+06	915885	782136	779966	658660	976323	278159	2.45446e+06	2.39399e+06	1.91714e+06	1.80899e+06	1.64542e+06	1.59942e+06	1.45287e+06	1.35755e+06	1.82873e+06	408609
Aspartyl-b-phosphate-98b	47.78	349.0859	349.0852	2.00524	NF	NF	NF	173786	845972	NF	NF	NF	2.80721e+07	2.38067e+07	6.82868e+07	5.34879e+07	3.16335e+07	2.48234e+07		8.40799e+06	9.99434e+06	5.48696e+06	1.89981e+07	1.67344e+07	6.97007e+06	500984	2.12432e+07	2.25763e+07					16.5288	29.1946				22.8617	8.95612	1879.63	1687.01	1532.68	1204.67	721.017	561.505	0	169.369	969.485	709.525
aspartate-b-semialdehyde	45.37	351.1015	351.1008	1.99373	1.0292e+08	2.48832e+08	1.94165e+08	1.31257e+08	1.74732e+08	1.41939e+08	1.34808e+08	1.34765e+08	3.33876e+08	2.64725e+08	7.36571e+08	5.34358e+08	4.66878e+08	4.02661e+08	3.98437e+08	3.14957e+08	1.02309e+08	8.61638e+07	2.16667e+08	1.86048e+08	1.41533e+08	1.19791e+08	1.07187e+08	8.95941e+07		9857.31	8596.97	7067.8	12483.8	6030.04	5296.83	4230.63	3653.26	7152.08	3007.56	22355.4	18759.1	16532.1	12035	10641.4	9108.17	8087.76	6344.45	12982.9	5647.14
Hexosamine	34.24	413.1383	413.1376	1.69435	3.15873e+08	8.65378e+08	9.18271e+08	3.62856e+08	8.94224e+08	7.83902e+08	9.976e+08	1.06973e+09	8.89342e+07	8.00779e+07	2.73421e+08	2.61264e+08	2.34415e+08	2.44026e+08	2.78169e+08	2.76945e+08	5.05333e+07	5.63308e+07	1.693e+08	1.64611e+08	1.52903e+08	1.52759e+08	1.60634e+08	1.54074e+08		30253.3	29898.2	33426	34511.2	30859.8		31307.4	28998.5	31322	1974	5954.8	5674.52	6136.87	5884.27	5342.98	5519.86	5646.46	5578.74	5717.31	257.867
Hexosamine1	31.02	413.1383	413.1376	1.69435	3.51332e+06	1.35136e+07	1.11097e+07	4.45954e+06	1.19308e+07	8.16786e+06	1.44202e+07	1.40353e+07	7.68556e+06	7.73798e+06	2.13582e+07	2.23861e+07	2.0907e+07	1.82686e+07	1.854e+07	1.76062e+07	893744	1.03486e+06	3.72355e+06	5.55736e+06	3.77314e+06	3.33772e+06	4.87401e+06	1.68142e+06		37835.7	33308.5	23833.4	37948.6	24862.8	16347.5	25633	22788.2	27819.7	7740.27	26381.6	26351.4	20953.8	22531.7	19276.3	16266	15767.6	14551.2	20259.9	4627.76
CMP	23.71	557.1107	557.1111	-0.71799	244675	989772	1.63628e+06	219978	2.13641e+06	431006	475928	423666	1.63329e+06	952708	9.501e+06	3.34002e+06	5.80883e+06	NF	3.9071e+06	1.65108e+06	NF	298902	3.94542e+06	2.01928e+06	440217	957618	1.03096e+06	1.99339e+06		23.4341	34.1959	59.5623	20.9221	73.7277	16.0842	14.9359	11.4849	31.7934	22.8874	109.361	67.5114	213.247	75.2251	132.399		79.309	33.2591	101.473	58.4507
AMP	26.45	581.1220	581.1215	0.860405	2.92849e+06	1.86359e+07	1.64559e+07	5.37328e+06	1.48044e+07	1.81145e+07	1.73888e+07	1.84131e+07	1.51783e+07	1.47797e+07	4.61152e+07	4.79573e+07	5.67362e+07	5.75994e+07	5.54489e+07	5.99945e+07	2.96223e+07	3.0804e+07	8.73436e+07	8.42462e+07	7.60692e+07	9.12556e+07	1.04306e+08	8.3264e+07		280.481	643.855	599.011	511.052	510.902	675.993	545.707	499.147	533.269	121.383	1016.3	1047.33	1035.04	1080.11	1293.18	1302.89	1125.54	1208.52	1138.61	115.498
Glucosamine-H2_(Hydroxylmethyl-Glu)1	35.34	411.1227	411.1216	2.67561	4.79379e+06	1.08297e+07	1.11268e+07	4.24406e+06	1.29543e+07	7.13645e+06	9.76196e+06	1.03937e+07	2.86338e+07	2.95e+07	9.63641e+07	8.91284e+07	8.91045e+07	8.65594e+07	1.02573e+08	1.04205e+08	1.47085e+07	1.60997e+07	5.72037e+07	5.14182e+07	5.21265e+07	5.35089e+07	5.23242e+07	5.08491e+07		459.132	374.158	405.028	403.652	447.055	266.316	306.356	281.755	367.932	74.4623	1917.24	2090.44	2162.87	2007.38	2030.94	1957.97	2082.11	2099.09	2043.5	80.8457
Glucosamine-H2_(Hydroxylmethyl-Glu)2	36.30	411.1227	411.1217	2.43237	4.79453e+06	1.08297e+07	1.11268e+07	4.24459e+06	1.29571e+07	7.13645e+06	9.76196e+06	1.03937e+07	7.07045e+06	5.6978e+06	2.76004e+07	2.28638e+07	2.09135e+07	2.39563e+07	2.33987e+07	1.95486e+07	5.57595e+06	5.47697e+06	2.38574e+07	1.79213e+07	1.88098e+07	1.45639e+07	1.73338e+07	1.40569e+07		459.203	374.158	405.028	403.702	447.15	266.316	306.356	281.755	367.959	74.4926	473.419	403.761	619.485	514.947	476.677	541.891	474.963	393.785	487.366	73.0937
N-methylethanolamine	34.44	309.1273	309.1273	0	1.31087e+07	1.66474e+07	1.81826e+07	1.14508e+07	1.276e+07	1.08088e+07	1.11537e+07	1.43499e+07	1.49223e+07	1.18865e+07	1.77594e+07	1.82852e+07	1.24193e+07	1.51906e+07	1.74452e+07	1.6147e+07	3.27914e+06	4.09624e+06	5.95906e+06	9.69167e+06	5.72018e+06	1.14655e+07	6.1212e+06	9.56689e+06		1255.5	575.155	661.865	1089.09	440.35	403.36	350.032	389.002	645.544	343.906	999.159	842.308	398.606	411.827	283.069	343.611	354.116	325.264	494.745	269.258
Anthanilic_acid	40.02	371.1066	371.1035	8.35346	7.31656e+07	1.72465e+08	2.1742e+08	7.44771e+07	1.47273e+08	2.53734e+08	3.02676e+08	3.81833e+08	1.36103e+08	1.31187e+08	2.68682e+08	3.61465e+08	4.3198e+08	2.58748e+06	5.13451e+08	5.64365e+08	3.81927e+07	3.42131e+07	1.22371e+08	1.33281e+08	NF	1.68675e+08	1.20455e+08	1.41024e+08		7007.55	5958.53	7914.31	7083.51	5082.42	9468.81	9498.77	10350.8	7795.59	1855.8	9113.09	9296.25	6030.51	8141.04	9846.03	58.5286	10422.4	11368.5	8034.54	3595.59
Cysteinic_proline	33.04	452.1309	452.1306	0.663525	2.87945e+07	8.54257e+07	8.22569e+07	3.24473e+07	9.6015e+07	8.46088e+07	8.35789e+07	1.03844e+08	3.00029e+07	2.80129e+07	9.64839e+07	9.07786e+07	9.69998e+07	1.03693e+08		9.13272e+07	1.63674e+07	1.48675e+07	3.85184e+07	4.6186e+07	4.10433e+07	3.71095e+07	3.64101e+07	3.54489e+07		2757.84	2951.39	2994.23	3086.06	3313.49	3157.41	2622.93	2815.03	2962.3	225.681	2008.91	1985.07	2165.56	2044.55	2210.89	2345.53	0	1839.68	1825.02	753.5
Glu-H2O-COO_(lactam)1	34.03	319.1117	319.1113	1.25348	1.09688e+08	2.29565e+08	2.60053e+08	1.30169e+08	2.25883e+08	1.88662e+08	2.37527e+08	2.30589e+08	3.05688e+08	2.80629e+08	6.20962e+08	7.05455e+08	6.33267e+08	6.11108e+08	6.28402e+08	6.1364e+08	1.74576e+08	1.6946e+08	4.24454e+08	3.94022e+08	3.43783e+08	3.7497e+08	3.11988e+08	2.76721e+08		10505.5	7931.29	9466.19	12380.3	7795.24	7040.46	7454.24	6250.87	8603.02	2036.47	20468	19886.1	13937.3	15888.5	14433.9	13823.2	12755.7	12361.1	15444.2	3112.62
5-aminolevulinic_acid	40.67	365.1171	365.1165	1.64331	4.20881e+08	1.19295e+09	1.09663e+09	4.99421e+08	1.11163e+09	1.01044e+09	1.04149e+09	1.26029e+09	2.68964e+09	2.40269e+09	7.32471e+09	6.00612e+09	6.50536e+09	6.1243e+09	7.06184e+09	6.52633e+09	1.16999e+09	1.1502e+09	3.42685e+09	3.34015e+09	3.10268e+09	2.85194e+09	3.22398e+09	3.01187e+09		40310.6	41215.6	39918.5	47499.9	38362.6	37707.3	32684.6	34164.2	38982.9	4552.26	180091	170261	164401	135272	148275	138531	143346	131465	151455	17911.2
Aspartyl-b-phosphate-98	42.18	349.0859	349.0852	2.00524	NF	NF	465086	99454.3	688132	496985	858254	1.10971e+06	300116	382980	1.99129e+06	2.09328e+06	1.07226e+06	2.35878e+06	1.97418e+06	4.21881e+06	NF	94481.7	NF	922428	404418	866514	1.28801e+06	NF					9.45909	23.7475				16.6033	10.1035	20.0949	27.139	44.694	47.1455	24.4399	53.3554	40.0733	84.9831	42.7406	20.766
Glu-H2O-COO_(lactam)2	40.21	319.1117	319.1109	2.50697	1.12454e+09	3.48618e+09	3.65386e+09	1.21323e+09	3.67909e+09	4.09698e+09	4.75231e+09	5.43633e+09	6.48688e+08	6.545e+08	2.29895e+09	2.25672e+09	2.78452e+09	3.7381e+09		4.10824e+09	3.50998e+08	3.98976e+08	1.35992e+09	1.49674e+09	1.53442e+09	1.77043e+09	1.95106e+09	2.15763e+09		107705	120445	133004	115390	126966	152890	149140	147370	131614	16866	43434.4	46379.6	51599.4	50826.6	63467	84555.6		82755.8	60431.2	17059.6
Glu-H2O_(5-oxo-proline,pyroglutamate)	54.61	363.1102	363.1083	5.2326	2.85086e+06	1.22533e+07	1.17911e+07	759745	1.03889e+07	1.27718e+07	1.25895e+07	1.4685e+07	2.86664e+07	2.63014e+07	8.03256e+07	7.30741e+07	8.0607e+07	8.61236e+07	8.94582e+07	9.20742e+07	1.43668e+07	1.50188e+07	5.02637e+07	5.07812e+07	4.94002e+07	4.75331e+07	4.46603e+07	4.33937e+07		273.046	423.341	429.207	72.2593	358.521	476.616	395.093	398.085	353.271	128.218	1919.43	1863.78	1802.89	1645.8	1837.26	1948.11	1815.88	1854.73	1835.98	91.2848
Palmitic acid	77.68	257.2481	257.2472	3.49858	1.57759e+08	2.32994e+08	1.89878e+08	1.52303e+08	2.86682e+08	2.16163e+08	2.0193e+08	2.03611e+08	1.46357e+08	1.55112e+08	2.22892e+08	2.08865e+08	2.3011e+08	1.95449e+08	2.05155e+08	1.80585e+08	1.62373e+08	1.65216e+08	2.48748e+08	2.03288e+08	1.90526e+08	2.05028e+08	2.03171e+08	2.1071e+08			8049.77	6911.76	14485.5	9893.45	8066.74	6337.09	5519.54	8466.26	3006.49			5002.75	4704.13	5244.86	4421.05	4164.38	3637.69	4529.14	584.226
Palmitoleic acid	76.66	255.2324	255.2318	2.3508	6.52868e+07	8.99319e+07	8.69707e+07	7.46869e+07	9.91615e+07	9.13928e+07	7.93097e+07	8.02898e+07	6.38745e+07	6.84406e+07	9.8408e+07	8.36691e+07	9.83743e+07	8.50812e+07	8.76354e+07	7.9194e+07	6.19696e+07	5.3021e+07	9.01993e+07	8.27883e+07	8.94248e+07	1.04314e+08	9.82439e+07	9.2044e+07			3107.08	3165.82	7103.47	3422.08	3410.57	2488.95	2176.52	3553.5	1633.96			2208.74	1884.42	2242.22	1924.53	1778.89	1595.27	1939.01	249.672
Rme1G	26.61	479.207	479.2081	-1.92818	NF	757199	600787	NF	NF	NF	NF	1.02802e+06	NF	NF	654004	1.28757e+06	1.95169e+06	782773	596954	2.33398e+06	NF	NF	1.91488e+06	NF	2.48673e+06	1.47017e+06	4.54466e+06	4.05352e+06			26.1607	21.8692					27.8679	25.2993	3.09069			14.679	28.9991	44.4844	17.7063	12.1174	47.0154	27.5003	15.2872
GRme1	27.32	479.207	479.2083	-2.34554	636699	4.71403e+06	6.18543e+06	386532	5.12894e+06	5.0098e+06	7.44621e+06	8.77189e+06	2.03288e+06	1.47499e+06	1.10147e+07	1.15482e+07	1.44762e+07	1.15284e+07	1.46012e+07	1.76793e+07	2.12725e+06	3.02226e+06	1.55679e+07	1.40915e+07	1.24405e+07	1.5517e+07	1.59357e+07	1.59201e+07			162.866	225.156	36.7631	177.001	186.955	233.682	237.791	180.031	69.6758	136.116	104.522	247.221	260.091	329.953	260.771	296.386	356.13	248.899	87.9586
Rme2G	26.94	493.223	493.2240	-1.87339	2.30696e+06	1.10849e+07	8.00788e+06	2.34375e+06	1.14384e+07	1.10828e+07	1.52905e+07	1.86724e+07	8.32754e+06	7.78318e+06	2.88574e+07	3.31e+07	3.70053e+07	3.83867e+07	4.38129e+07	4.38406e+07	2.59283e+06	3.43493e+06	1.11277e+07	1.08817e+07	1.06699e+07	1.25356e+07	1.34215e+07	1.49146e+07		220.952	382.977	291.495	222.914	394.74	413.587	479.856	506.178	364.087	108.908	557.59	551.536	647.698	745.49	843.454	868.305	889.345	883.119	748.317	144.786
GRme2	27.82	493.223	493.2222	1.77608	682801	9.35252e+06	7.06178e+06	1.31453e+06	9.09961e+06	9.36472e+06	1.10111e+07	1.19048e+07	1.07955e+07	8.18359e+06	3.39937e+07	3.25278e+07	3.66529e+07	4.06279e+07	3.74206e+07	4.71399e+07	132478	160367	678822	1.35375e+06	734246	1.47809e+06	2.07018e+06	379335			323.123	257.056	125.025	314.029	349.47	345.558	322.718	290.997	79.2291	722.837	579.91	762.98	732.603	835.421	919.001	759.59	949.579	782.74	117.926
	RT	Cal. MH+	Mea. MH+	ppm	M0_3days					M1_3days				M2_3days				M0_3days					M1_3days				M2_3days
Ser+7					2287320828	1752611871	1171909339	1108567500	963518776	2740296155	1648368623	1325865754	1204563892	2281680252	1520510839	1411929308	1470353880															M0	M1	M2	M0_STDV	M1_STDV	M1_STDV	M2/M1	p-value (M2/M1)	Log2(M2/M1)
Creatine	28.58	365.128	365.128	-0.547753	4690694	2815960	3045654	2757662	2286649	9346450	8954884	5495980	6303622	4107871	3782414	2592488	3649408	89.8223	70.3744	113.831	108.956	103.947	150.755	240.12	183.218	231.304	81.3768	112.439	82.9931	112.186		97.3863	201.349	97.2488	17.5656	41.9879	17.4071	0.482986	0.00376834	-1.04995
Aminoadipic acid semialdehyde	45.71	379.133	379.132	1.05504	32835335	17622579	9475015	10424773	7275486	46861700	29971958	20028113	19737573	5942647	6629387	6213338	4406288	628.765	440.411	354.128	411.887	330.732	333.752	755.863	803.68	667.671	117.724	197.071	198.907	135.453		433.185	640.241	162.289	117.797	211.95	41.8605	0.25348	0.00444895	-1.98005
Amino ketobutyric acid	44.06	351.101	351.101	1.42409	19127822	13822656	8813502	7570829	5958233	28177146	9931770	5021029	2411829	1091013	278634	305470		366.279	345.446	329.404	299.127	270.852	273.325	454.487	266.314	167.385	21.6129	8.28291	9.77899			322.221	290.378	13.2249	37.7634	119.623	7.30262	0.0455439	0.0112792	-4.4566
[truncated: 27 more columns]

## Sheet: Met over HomoCys
#1 repeat	M0							M1							M2
Met_Added	14201.1	14609.9	14936.2	12311.7	16741.4	14560.1	1587.95	15461.1	15401.2	15516	15459.4	15376.9	15442.9	54.8677	16782.2	17639.7	17056.7	17276.8	16679	17086.9	387.88	1.36199e-05
Homocysteine	640.856	610.995	576.184	464.056	657.198	589.858	76.8043	1132.85	1008.06	1159.64	1240.74	1202.08	1148.68	88.7007	564.974	362.818	458.83	609.367	427.999	484.797	100.902	4.01029e-06
Met/HomoCys	22.1596	23.9116	25.9227	26.5307	25.474	24.7997	1.7657	13.648	15.278	13.38	12.4598	12.7919	13.5115	1.09323	29.7044	48.6186	37.1743	28.352	38.9697	36.5638	8.15423	0.000241654
#2 Repeat
Met_Added	19062.1	18892.2	19065.2	18889.4	19016.4	18718.5	18587.9	19286.6	18939.8	218.581	27185	27313	27231.7	27276.1	27370.3	27698.9	27365.2	26960	27300	194.46	20770.2	21047.9	21226	21388.1	21326.7	21593.6	21366.7	21764.7	21310.5	288.08
Homocysteine		69.3777	78.8701	111.599	60.3297				80.0441	22.357		105.066		85.1852		141.88	194.134	208.439	146.941	48.1708	34.9647	57.8251	40.6199	29.1887	34.1373	105.847	74.4721	126.57	62.9531	34.0927
Met/HomoCys		272.309	241.729	169.262	315.209				249.627	61.4719		259.96		320.198		195.227	140.96	129.343	209.138	72.286	594.034	363.993	522.551	732.755	624.733	204.008	286.908	171.957	437.617	195.921
Repeat1 and Repeat2 are in consistent trend; use Repeat1 for figure.
		Average			STDV
	M0	M1	M2	M0	M1	M2
Met/Hcy	24.7997	13.5115	36.5638	1.7657	1.09323	8.15423

## Sheet: SAM over SAH
Sample					SAH Results						SAM Results						Ratio
Name	Data File	Data Path	Acq. Date-Time	Pos.	RT	Area	Concentration (nM)	pmolemg proein	Ave	STDV	RT	Area	Concentration(nM)	pmolemg proein		STDV			STDV
#1	#1.d	D:\MassHunter\Data\HT\05272020	2020-06-05 18:09:19	P1-C1	5.78125	74.0819	74.0819				3.3764	1262.52	1262.52
#1	#1a.d	D:\MassHunter\Data\HT\05272020	2020-06-07 18:54:11	P1-C1	5.77787	80.1156	80.1156				3.38697	805.905	805.905
#1	#1b.d	D:\MassHunter\Data\HT\05272020	2020-06-08 07:50:29	P1-C1	5.79887	86.4271	86.4271				3.36248	830.607	830.607
#2	#2.d	D:\MassHunter\Data\HT\05272020	2020-06-05 18:30:48	P1-C2	7.39032	0	0				3.3764	1367.7	1367.7
#2	#2a.d	D:\MassHunter\Data\HT\05272020	2020-06-07 19:15:56	P1-C2	7.3275	0	0				3.38697	644.243	644.243
#2	#2b.d	D:\MassHunter\Data\HT\05272020	2020-06-08 08:12:16	P1-C2	7.35898	0	0				3.38347	598.466	598.466
#3	#3.d	D:\MassHunter\Data\HT\05272020	2020-06-05 18:52:17	P1-C3	7.4218	0	0				3.3799	1433.1	1433.1
#3	#3a.d	D:\MassHunter\Data\HT\05272020	2020-06-07 19:37:43	P1-C3	7.40097	0	0				3.39047	603.72	603.72
#3	#3b.d	D:\MassHunter\Data\HT\05272020	2020-06-08 08:34:03	P1-C3	7.46043	0	0				3.37297	535.432	535.432
#4	#4.d	D:\MassHunter\Data\HT\05272020	2020-06-05 19:13:46	P1-C4	5.78473	61.8459	61.8459				3.3659	131.841	131.841
#4	#4a.d	D:\MassHunter\Data\HT\05272020	2020-06-07 19:59:31	P1-C4	7.43945	0	0				3.40095	49.5292	49.5292
#4	#4b.d	D:\MassHunter\Data\HT\05272020	2020-06-08 08:55:50	P1-C4	7.19807	0	0				3.39395	41.6515	41.6515
#5	#5.d	D:\MassHunter\Data\HT\05272020	2020-06-05 19:35:16	P1-C5	5.79523	58.4708	58.4708				3.3764	108.591	108.591
#5	#5a.d	D:\MassHunter\Data\HT\05272020	2020-06-07 20:21:17	P1-C5	7.36948	0	0				3.39395	32.626	32.626
#5	#5b.d	D:\MassHunter\Data\HT\05272020	2020-06-08 09:17:38	P1-C5	8.02012	0	0				3.39745	31.185	31.185
#6	#6.d	D:\MassHunter\Data\HT\05272020	2020-06-05 19:56:46	P1-C6	5.78823	72.9442	72.9442				3.3764	111.628	111.628							AVE
#6	#6a.d	D:\MassHunter\Data\HT\05272020	2020-06-07 20:43:03	P1-C6	7.6808	0	0				3.37297	33.4766	33.4766								M0	M1	M2	M0+Mɸ	M1+Mɸ	M2+Mɸ
#6	#6b.d	D:\MassHunter\Data\HT\05272020	2020-06-08 09:39:25	P1-C6	7.39397	0	0				3.35548	24.8262	24.8262							SAH	0.176	0.172	0.163	0.158	0.198	0.177
#7	#7a.d	D:\MassHunter\Data\HT\05272020	2020-06-07 21:04:51	P1-C7	5.78837	4130.43	0.179886	0.179886			3.39045	15580.5	0.381419							SAM	0.61	0.579	0.635	0.841	0.621	0.722
#7	#7b.d	D:\MassHunter\Data\HT\05272020	2020-06-08 10:01:12	P1-C7	5.77438	3915.36	0.170519	0.170519			3.39047	14223.9	0.619472	0.619472			3.63286			SAM/SAH	3.533	3.37	3.909	4.684	3.139	4.082
#7	#7c.d	D:\MassHunter\Data\HT\05272020	2020-06-09 17:11:14	P1-C7	5.80235	4582.46	0.199572	0.199572			3.39045	14385.4	0.626502	0.626502			3.13922
#7	#7d.d	D:\MassHunter\Data\HT\05272020	2020-06-09 19:21:58	P1-C7	5.78137	3499.63	0.152414	0.152414	0.175598	0.0196339	3.40095	13393.8	0.583319	0.583319	0.609764	0.0231704	3.82721	3.5331	0.354678
#8	#8a.d	D:\MassHunter\Data\HT\05272020	2020-06-07 21:26:39	P1-C8	5.78487	3942.25	0.17169	0.17169			3.40095	15398.8	0.670638							STDV
#8	#8b.d	D:\MassHunter\Data\HT\05272020	2020-06-08 10:22:59	P1-C8	5.78487	3767.86	0.164095	0.164095			3.40795	13583.1	0.591563	0.591563			3.605				M0	M1	M2	M0+Mɸ	M1+Mɸ	M2+Mɸ
#8	#8c.d	D:\MassHunter\Data\HT\05272020	2020-06-09 17:33:02	P1-C8	5.80935	4241.25	0.184712	0.184712			3.41145	13174.9	0.573784	0.573784			3.10637			SAH	0.02	0.009	0.017	0.042	0.006	0.012
#8	#8d.d	D:\MassHunter\Data\HT\05272020	2020-06-09 19:43:46	P1-C8	5.79187	3864.96	0.168324	0.168324	0.172205	0.00889806	3.42195	13132.3	0.57193	0.57193	0.579092	0.0108399	3.39779	3.36972	0.250499	SAM	0.023	0.047	0.045	0.101	0.066	0.054
#9	#9a.d	D:\MassHunter\Data\HT\05272020	2020-06-07 21:48:28	P1-C9	5.80237	3762.06	0.163843	0.163843			3.40445	14078	0.613117	0.613117			3.74211			SAM/SAH	0.35	0.337	0.206	0.601	0.399	0.238
#9	#9b.d	D:\MassHunter\Data\HT\05272020	2020-06-08 10:44:47	P1-C9	5.76038	3831.01	0.166846	0.166846			3.40095	14673.5	0.639049	0.639049			3.83018
#9	#9c.d	D:\MassHunter\Data\HT\05272020	2020-06-09 17:54:51	P1-C9	5.80585	4145.14	0.180527	0.180527			3.39395	15977.3	0.695833	0.695833			3.85446			SAM
#9	#9d.d	D:\MassHunter\Data\HT\05272020	2020-06-09 20:05:35	P1-C9	5.80235	3223.7	0.140396	0.140396	0.162903	0.0166689	3.39045	13571.1	0.591039	0.591039	0.63476	0.0451968	4.20979	3.90914	0.206166	p-value (M0+Mɸ)/M0	0.0126839
#10	#10.d	D:\MassHunter\Data\HT\05272020	2020-06-05 21:22:43	P1-D1	5.79873	2196.19	0.0956472	0.0956472			3.3624	19483.5	0.848533	0.848533						p-value (M1+Mɸ)/M1	0.339909
#10	#10a.d	D:\MassHunter\Data\HT\05272020	2020-06-07 22:10:15	P1-D1	5.79885	4099.3	0.17853	0.17853			3.41145	21435.5	0.933543	0.933543			5.22905			p-value (M2+Mɸ)/M2	0.0474116
#10	#10b.d	D:\MassHunter\Data\HT\05272020	2020-06-08 11:06:33	P1-D1	5.7429	4248.01	0.185006	0.185006			3.39047	20316.8	0.884825	0.884825			4.78267
#10	#10c.d	D:\MassHunter\Data\HT\05272020	2020-06-09 18:16:38	P1-D1	5.78837	3970.36	0.172915	0.172915	0.158025	0.0418774	3.41145	16039.4	0.698539	0.698539	0.84136	0.101384	4.03979	4.68384	0.600759	SAM/SAH
#11	#11a.d	D:\MassHunter\Data\HT\05272020	2020-06-07 22:32:01	P1-D2	5.79187	4494.7	0.19575	0.19575			3.40445	15766.5	0.686652	0.686652			3.50779			p-value M2/M1	0.0257
#11	#11b.d	D:\MassHunter\Data\HT\05272020	2020-06-08 11:28:20	P1-D2	5.74988	4435.19	0.193159	0.193159			3.39745	15349.3	0.668481	0.668481			3.46079			p-value M2+Mɸ/M1+M1ɸ	0.0067
#11	#11c.d	D:\MassHunter\Data\HT\05272020	2020-06-09 18:38:25	P1-D2	5.80237	4733.16	0.206136	0.206136			3.39747	13155.6	0.572945	0.572945			2.77946			p-value M0+Mɸ/M1+M1ɸ	0.0091
#11	#11d.d	D:\MassHunter\Data\HT\05272020	2020-06-09 20:49:07	P1-D2	5.77787	4540.32	0.197737	0.197737	0.198195	0.00561563	3.40445	12749.6	0.555261	0.555261	0.620835	0.0663211	2.80808	3.13903	0.399308
#12	#12a.d	D:\MassHunter\Data\HT\05272020	2020-06-07 22:53:48	P1-D3	5.80585	4117.96	0.179343	0.179343			3.41495	17803.5	0.775367	0.775367			4.32338
#12	#12b.d	D:\MassHunter\Data\HT\05272020	2020-06-08 11:50:07	P1-D3	5.78487	4125.39	0.179666	0.179666			3.42893	17204.2	0.749266	0.749266			4.17032
#12	#12c.d	D:\MassHunter\Data\HT\05272020	2020-06-09 19:00:11	P1-D3	5.81985	4352.05	0.189538	0.189538			3.44993	16366.6	0.712789	0.712789			3.76068
#12	#12d.d	D:\MassHunter\Data\HT\05272020	2020-06-09 21:10:53	P1-D3	5.79187	3670.72	0.159865	0.159865	0.177103	0.012428	3.41145	14951.2	0.651146	0.651146	0.722142	0.0538409	4.07311	4.08187	0.23762
std4	std4.d (0.5nM)	D:\MassHunter\Data\HT\05272020	2020-06-09 10:00:06	P1-E5	5.76388	11722.1	0.510515	0.510515			3.30652	20038.1	0.872684	0.872684			1.70942
std4	std4a.d (0.5nM)	D:\MassHunter\Data\HT\05272020	2020-06-09 11:21:43	P1-E5	5.77437	11481.7	0.500042	0.500042			3.3135	20600	0.897157	0.897157			1.79416
std4	std4b.d (0.5nM)	D:\MassHunter\Data\HT\05272020	2020-06-09 12:30:50	P1-E5	5.75688	11238.3	0.489442	0.489442			3.317	20635.4	0.898698	0.898698			1.83617
											M0	M1	M2	M0+Mφ	M1+Mφ	M2+Mφ
											3.59	3.37	3.91	4.68	3.14	4.08
										STD	0.31	0.25	0.21	0.6	0.4	0.24

## Sheet: Gly over Ser
Repeat1
	M0					Ave	STD	M1					Ave	STD	M2					Ave	STD		M0+MTb					Ave	STD	M1+Mtb						Ave	STD	M2+Mtb					Ave	STD
Gly	20168.3	19536.2	21364		22488.1	20889.2	1307.96	22400.4	22274.9	22287.6	22641.8	22591.6	22439.3	170.11	20762.9	20951.8	21033.5	20842.3	21205.1	20959.1	171.927	7.83306e-07	20381.4	20226.9	20340.7	20162.4	20180	20258.3	97.8064	22610	22622	22792.1	22645.7	22731.1	22827.6	22704.7	92.4385	23805	23784.5	23386.1	23981	23863.8	23764.1	224.699	2.18089e-06
Ser	55149	53000.3	51277	38198.2	55241.2	50573.1	7110.83	61031.5	62113.8	62384.4	62898.8	62706.2	62226.9	732.773	49872.8	51258.1	50912.1	50161.8	50826.4	50606.2	570.6	2.87537e-09	47032.3	48148.8	46594.3	46148.9	46197	46824.3	821.598	50187.7	48959.4	51106.8	50773.2	50836.1	51698.3	50593.6	939.182	49019	49431.4	49215.5	49847	50289.1	49560.4	510.346	0.056052
Gly/Ser	0.365706	0.368605	0.41664		0.40709	0.38951	0.0261324	0.367031	0.358614	0.357263	0.359972	0.360277	0.360632	0.00377233	0.416318	0.40875	0.413135	0.415501	0.417206	0.414182	0.0033929	1.1054e-08	0.433349	0.420091	0.43655	0.436899	0.436824	0.432743	0.00722578	0.450508	0.462057	0.44597	0.446017	0.447144	0.441553	0.448548	0.00784911	0.485627	0.481162	0.475177	0.481092	0.474533	0.479518	0.00464217	1.67264e-05

## Sheet: Arginine Metabolism
Arginine Metabolism
	0	Concentration (pmole/mg protein)																							Average			STDV			P-value
	M0								M1											M2					M0	M1	M2	M0	M1	M2	M2/M1
K	11691.7	9341.44	8747.68	13924.1	11207	8899.92	6218.88	6872.67	10542.1	10495	14166.6	8475.38	7726.9	7285.3	9419.29	7122.44	17591.9	16918.1	15284.4	14450.3	12724.9	12999.9		20934.8	9612.92	9404.12	15843.5	2558.12	2346.35	2892.47	0.000371169
Kac	529.232	657.037	719.193	597.636	739.232	596.582	689.803	624.39	830.074	853.454	967.863	925.031	1045.8	970.495	970.846	851.119	720.334	741.516	854.663	681.863	899.827	936.811	907.213	768.311	644.138	926.835	813.817	70.6553	75.7454	97.3694	0.0213376
Kme2	471.49	888.322	798.144	582.444	879.188	839.697	883.765	772.595	1279.3	1218.77	1324.72	1286.15	1556	1503.01	1369.25	1585.63	1274.46	1143.5	845.571	995.929	1300.3	1120.61	1321.82	1478.61	764.456	1390.35	1185.1	155.178	139.205	201.087	0.032458
Kme3	439.587	702.71	671.576	569.702	616.022	679.05	648.338	685.757	980.663	1038.44	980.746	1057.63	1118.64	1091.95	1132.09	1140.65	487.069	700.699	637.071	282.021	605.601	451.426	566.07	588.529	626.593	1067.6	539.811	86.9002	64.0801	130.814	6.88866e-08
R	95627.9	102844	110796	105059	103433	116853	114048	108368	146205	152325	131627	140185	159526	163204	149668	160776	129151	130716	123896	127970	126491	134671	133766	142666	107129	150440	131166	6824.22	10911.9	5861.18	0.000603512
Rme1	389.538	613.942	743.198	489.547	725.336	816.668	773.278	731.292	862.175	919.736	1011.2	989.053	1092.67	1122.9	1054.96	1077.29	370.625	303.102	537.987	542.495	514.025	518.416	545.365	667.972	660.35	1016.25	499.998	150.226	89.6474	113.114	8.08823e-08
Rme2	7456.61	9282.09	10007.6	8512.69	9178.95	10086	9654.77	10099.8	11266.9	11106.3	10995.8	11382	13072.9	13193.4	13201.5	13197.2	4906.19	4760.32	5666.36	5714.65	5712.21	6220.45	6054.82	6428.77	9284.8	12177	5682.97	919.237	1064.24	590.422	4.69287e-10
Rme1G		26.1607	21.8692					27.8679			14.679	28.9991	44.4844	17.7063	12.1174	47.0154			84.1034		111.33	64.518	189.239	177.415	25.2993	27.5003	125.321	3.09069	15.2872	55.6574	0.00244065
GRme1		162.866	225.156	36.7631	177.001	186.955	233.682	237.791	136.116	104.522	247.221	260.091	329.953	260.771	296.386	356.13	295.073	416.142	683.76	615.194	556.957	680.959	663.561	696.795	180.031	248.899	576.055	69.6758	87.9586	146.999	9.33244e-05
Rme2G	220.952	382.977	291.495	222.914	394.74	413.587	479.856	506.178	557.59	551.536	647.698	745.49	843.454	868.305	889.345	883.119	359.655	472.962	488.739	475.064	477.689	550.121	558.869	652.788	364.087	748.317	504.486	108.908	144.786	85.2182	0.00107154
GRme2		323.123	257.056	125.025	314.029	349.47	345.558	322.718	722.837	579.91	762.98	732.603	835.421	919.001	759.59	949.579	18.3762	22.0813	29.8145	59.1011	32.872	64.8658	86.2022	16.6028	290.997	782.74	41.2395	79.2291	117.926	25.6241	7.1526e-11
NG-HO-R	14.928	20.2173	5.47812	12.9229	9.95892		6.03212	10.196	3.86373	10.3981	8.10864	14.201	6.28228	8.74782	7.65613	3.69058		12.3629	9.38128	8.26486	13.9704	8.92002	8.0638		0.937727	3.6141	0.118778	0.446929	0.117227	0.12	0.0244583
Citrulline	57.9634	107.519	106.014	70.9978	172.276	160.895	130.063	188.685	213.581	177.618	242.074	261.968	219.361	213.566	234.052	169.862	1179.05	1338.32	1508.9	1487.06	1508.34	1335.56	1302.18	1438.83	124.302	216.51	1387.28	47.3243	31.0339	118.161	1.68814e-13
Ornithine	134.323	112.22	86.7513	199.818	209.429	104.166	34.6036	61.8471	24.2624	8.17257		5.72228	30.5801	12.5812	45.0749	27.9992	163.099	230.632	388.239	339.451	314.357	117.645	632.862	596.5	117.895	22.0561	347.848	61.6778	14.0951	187.75	0.00053713
Tyr-NO2	383.284	506.308	456.149	343.751	414.691	427.839	410.953	379.426	397.744	427.255	406.397	457.182	465.177	404.866	402.899	439.522	66.9954	107.11	152.225	266.659	170.711	134.028	164.659	189.629	415.3	425.13	156.502	50.084	26.3181	59.1304	1.23946e-08
Agmatine	2523.38	2839.19	3163.11	2399.52	2348.57	3005.81	3291.13	3028.09	2816.13	2393.09	2323.47	2714.05	2980.76	2875.94	2766.39	2873.58	4476.48	4234.92	4441.16	4432.64	3811.2	4714.12	4239.47	4332.3	2824.85	2717.93	1966.21	359.511	236.461	261.332	3.3931e-09
Arginosuccinate	0.0947474	0.10648	0.1181	0.0922426	0.163651				0.111618		0.106815	0.0933805	0.114776				0.253513	0.292597	0.467909	0.224812	0.121696				0.115	0.085	0.272	0.029	0.048	0.126	0.015
Creatine	89.8223	70.3744	113.831	108.956	103.947				150.755	240.12	183.218	231.304	81.3768				112.439	82.9931	112.186						97.3863	201.349	97.2488	17.5656	41.9879	17.4071	0.00376834
Pro	344705	307439	343502	398454	335264	370499	328340	357946	439793	431408	407273	346982	397909	396719	412129	408658	254349	263705	247027	248373	244982	250708	260192	275340	348269	405109	255585	27710.7	27934	10284.5	1.04131e-09
HO-Pro	40321.6	41215.6	39918.5	47545.3	38393.3	37707.3	32684.6	34164.2	180091	170310	168053	135268	148275	138530	143346	131463	162434	158373	151297	145822	138906	125157	135396	131868	38993.8	151917	143657	4564.29	18338.1	13116.2	0.317634
P5C	666.601	867.163	880.372	763.385	820.051	923.045	934.22	911.355	858.952	872.386	893.182	918.593	922.511	1007.59	1126.53	1009.79	1514.14	1827.72	1650.51	1745.23	1652.99	1692.93	1350.13	1550.5	845.77	951.19	1623.02	92.04	90.5	148.78	3.13785e-08
Gln	1620.05	1502.44	1664.02	1764.64	1823.66	1552.33	1613.26	1527.76	2934.7	2967.81	3072.45	3115.73	2976.74	2975.44	2877.06	2602.03	1654.51	1775.07	1841.09	1659.94	1651.65	2106.16	1780.03	2006.34	1633.52	2940.24	1809.35	113.28	155.846	169.499	1.39889e-09
Glu	177882	174015	182855	191427	180419	175527	176048	166108	399425	395134	369190	354083	338112	352771	341915	350639		489594	457580	441582	425409	432884	456049	448614	186285	375121	479757	7501.32	23526.7	20148.7	1.63776e-07
Asp	517.802	556.121	550.664	487.938	623.219	574.347	602.737	556.045	686.895	752.363	741.339	741.518	743.519	786.513	774.863	721.964	2731.87	2709.73	2865.87	2537.96	2829.44	2511.82	2581.49	2650.63	558.609	743.622	2677.35	43.2682	30.6796	130.618	5.97343e-16
Asn	669.436	1072.43	1060.74	858.091	1163.9	1144.82	1095.08	1131.88	913.074	1010.64	1244.36	1227.22	1385.35	1496.72	1501.4	1517.78	2264.83	2563.95	2624.98	2765.46	2834.3	2518.75	2708.98	2581.18	1024.54	1287.07	2607.8	172.291	231.29	175.208	3.77337e-09

## Sheet: TCA
																				Average			STDV					P-value
	M0							M1					M2							M0	M1	M2	M0	M1	M2	M2/M1	Log2(M2/M1)	M2/M1
Pyruvate	52672.1	68541.6	62773.1	57331	52252.9	50198	63771.6	77932.8	73896	79559.2	82326.7	73483.5	52795.6	58404.1	56321.2	55701.1	53320.9	50675.4	46336.3	58220	77439.6	53365	6947.6	3769.2	4011.5	0.689117	-0.49599	9.84551e-07	Pyruvate
Lactate	1630.83	1572.38	1730.62	1711.98	1661.74	1625.41	1622.8	2247.03	2200.81	2346	2331.08	2359.45	1873.24	1852.83	1841.68	1897.44	1908	1892.17	1911.13	1650.82	2296.88	1882.36	55.0925	69.3032	27.1386	0.819529	-0.27878	2.01799e-09	Lactate
Citrate			14.7374	14.0004	7.82889	12.4326	6.85391	5.45906	13.1477	30.6423	15.0979	18.6035	98.325	90.8473	99.6793	81.9234	56.0564	49.3497		11.1706	16.5901	79.3635	3.60982	9.2127	21.7014	4.78379	2.40268	2.866e-05	Citrate
Aconitate	3.10947	150.58	77.9028	22.2642	17.2456	9.24235	138.223	27.5764	36.8953	20.1661	34.1851	5.07177	8.02141	6.86301	6.78828	1.63386	1.77232	5.24759		59.7953	24.7789	5.05441	62.8604	12.7746	2.7419	0.20398	-2.66019	0.00156386	Aconitate
Itaconate																				#DIV/0!	#DIV/0!	#DIV/0!	#DIV/0!	#DIV/0!	#DIV/0!	#DIV/0!	-2.29166	0.0868783	Itaconate
2-Ketoglutarate	770037	432666	310170	198630	131697	602923	972044	150357	224639	265474	84929.1		249098	297978	325166		598037	666728		488310	181350	427402	308875	80017.3	190649	2.35678	1.34312	0.0119029	2-Ketoglutarate
2-Hydroxyglutarate	570.745	579.136	635.095	581.799	573.082	658.536	616.521	429.112	436.819	432.736	418.085	421.238	502.059	427.017	443.176	458.843	464.61	504.128	503.983	602.131	427.598	471.974	34.752	7.82098	31.7296	1.10378	0.0300122	0.142989	2-Hydroxyglutarate
Succinate	8740.82	8663.02	8713.6	8790.07	8688.68	8779.02	8758.77	8610.58	8695.37	8658.39	8730.72	8666.17	8563.87	8724.12	8470.62	8622.35	8543.94	8542.08	8512.25	8733.43	8672.24	8568.46	47.1465	44.6818	82.8478	0.988033	-0.0227552	0.00793819	Succinate
Malate	734.484	734.711	767.287	737.746	737.546	757.602	707.855	627.988	596.11	600.354	594.226	584.298	621.3	623.365	610.075	621.536	619.419	608.93	618.044	739.604	600.595	617.524	18.9566	16.4068	5.74001	1.02819	0.0307624	0.0532145	Malate
Methylmalonic acid	195.779	222.861	240.447	221.827	232.655	213.442	215.149	256.618	269.044	264.207	246.425	250.852	236.226	245.673	260.893	210.361	228.322	249.379	268.659	220.308	257.429	242.788	14.3891	9.29858	19.8021	0.943123	-0.0951281	0.0726675	Methylmalonic_acid
Fumarate	1059.03	897.729	1231.45	1546.75	1447	956.133	829.467	1191.3	1105.78	1427.18	1243.1	1821.3	1971.24	1901.69	1886.99	2007.07	2073.93	1648.41	1176.63	1138.22	1357.73	1809.42	277.948	284.62	309.866	1.33268	0.518397	0.00585016	Fumarate
Manolate	734.484	734.711	767.287	737.746	737.546	757.602	707.855	627.988	596.11	600.354	594.226	584.298	621.3	623.365	610.075	621.536	619.419	608.93	618.044	739.604	600.595	617.524	18.9566	16.4068	5.74001	1.02819	0.0307624	0.0532145	Manolate
Oxalic acid	2889.06	2772.85	2906.8	2564.13	3006.11	2730.79	2933.14	2759.45	2566.36	2621.78	2765.8	2636.02	3082.61	2775.85	3007.8	3083.73	2846.54	2775.58	2219.32	2828.98	2669.88	2827.35	149.904	88.5985	299.68	1.05898	0.117484	0.106168	Oxalic acid
glycoxalate	2518.91	2753.17	2952.88	2608.54	2588.46	2144.24	2374.58	2481.82	2454.16	2443.06	2406.96	2286.58	2302.51	2441	2540.51	2411.71	2442.85	2393.24	2028.6	2562.97	2414.52	2365.77	259.39	76.3871	164.664	0.979813	0.00155531	0.973848	glycoxalate
NAA	145.217	276.271	239.773	129.874				247.127	363.749	448.64	392.231	403.233	191.92	218.889	136.809	133.212				197.784	370.996	170.207	71.4105	75.688	42.1327	0.458785	-1.12411	0.00217661	NAA+2BHA
NAG	30.1798	44.8402	42.0075	25.064	34.7728	38.8158					37.5618	33.9884	33.5991	28.7288	22.2962		29.1608	27.2178		35.9467	35.7751	28.2006	7.44483	2.52677	4.06732	0.788274	-0.343231	0.0634337	NAG+2BHA
NAO																				#DIV/0!	#DIV/0!	#DIV/0!	#DIV/0!	#DIV/0!	#DIV/0!	#DIV/0!	-1.98	7.55285e-15
Methylglyoxal (MG)	1893.4	6641.81	10691.3	6334.67	6094.57	2120.34	4027.09	6667.06	6249.96	9015.67	8279.64	5634.07	5736.37	11023.7	10119.7	8814.01	5633.96	5220.22	5980.86	5400.45	7169.28	7504.12	3050.5	1422.7	2418.8	1.04671	0.245164	0.329783	Methylglyoxal (MG)
Kac	550.254	526.84	502.889	403.367	561.474			490.941	443.656	498.025	484.976	493.495	543.583	546.692	537.103	533.481	551.687			508.965	482.219	542.509	63.1849	22.0666	7.30784	1.12503	0.16996	0.0213376	Kac
KacS	21.0994	20.2771	20.3383	15.0611	19.14			18.2834	17.4786	18.3518	19.5639	18.6208	24.3919	23.9548	24.4408	21.2042	24.3246			19.1832	18.4597	23.6633	2.40813	0.750096	1.38787	1.28189	0.35827	7.8e-05	KacS
KacG	135.539	129.05	126.553	105.852	133.431			131.179	120.696	130.386	129.359	124.46	139.347	149.861	149.313	148.046	138.338			126.085	127.216	144.981	11.8504	4.48471	5.65333	1.13965	0.188585	0.00057	KacG

## Sheet: Tryptophan Meabolism
	M0												M1				M2								Average			STDV					P-value
	Concentration (pmole/mg protein)																								M0	M1	M2	M0	M1	M2	M2/M1	Log2(M2/M1)	M2/M1
Trp	13240.6	14108.5	14071.6	16010.7	14474.3	15518.7	13662.7	15016.4	11216.2	11858.5	12868.8	11295.1	11252.3	11489.3	13029.8	12230.1	6792.96	6753.3	6584.12	6867.03	6619.06	6775.18	7206.32	7184.62	14512.9	11905	6847.82	941.89	731.657	233.426	0.575205	-0.797853	2.81749e-11
5-hydroxy_Trp	9334.09	9291.36	9064.45	8912.64	9769.54	10508.8	9112.97	8839.23	12206.6	12476.8	9691.81	10193	11316.6	11892.3	11600.1	10793.2	20402.1	21644	19172.2	19992.1	20051.7	20433.9	17321	18667.5	9354.14	11271.3	19710.6	549.331	979.058	1310.56	1.74874	0.806315	7.33059e-10
Kynurenine	4527.52	4509.06	4958.62	4943.43	5128.27	5469.33	4771.94	4992.29	4471.77	4267.84	5107.26	4148.6	4591.89	4635.92	4753.07	4775.61	13691.7	14425.3	14056.7	13953.3	13862.9	14109.3	13963.9	15151.5	4912.56	4594	14151.8	315.503	303.126	455.908	3.08051	1.62317	4.15165e-17
N-formyl_Kynurenine	16507.3	17003.6	19531	17943.2	18572.3	16487.3	16530.1	16192.6	21034.5	21022.7	22629.9	21893.5	21756.6	21895.2	20906.9	21372.2	16761.7	15590.3	18549.2	17430.7	17219.8	17278.9	17845.1	18772	17346	21563.9	17431	1206.47	589.61	1008.82	0.808339	-0.306969	9.29245e-08
Serotonin	59.5259	288.594	180.127	366.232	156.007	234.472	198.483	171.076	189.33	144.374		369.416	179.374	265.923	387.694	299.122	1645	1274.73	2553.05	1364.71	2001.08	1684.83	2075.49	1677.84	206.815	262.176	1784.59	91.9633	95.4588	413.887	6.80684	2.76699	3.3637e-07
Tyramine	34261.8	24849	25013.1	29643.9	21789.2	25508.3	18078.3	16271.7	29267.1	29286.6	4538.57	17812.8	19204.7	6185.77	17823.5	18825.3	54252.7	57627.3	24619.6	24738.9	25428.2	26620.8	28050.5	28457.9	24426.9	17868	33724.5	5848.1	9080.44	13813.1	1.88742	0.916414	0.0168195
Norephrine	1863.61	1634.79	2111.58	888.653	2555.88	2598.01	2243.53	2629.24	1548.7	2127.4	3363.7	2219.88	1892.64	2153.73	2134.88	2188.94	10895.2	4399.64	3841.8	2441.96	3204.05	3055.78	3289.02	5707.03	2065.66	2203.73	4604.31	596.046	518.917	2730.23	2.08932	1.06303	0.028414
Picolinic acid	9353.8	9211.1	9704.22	8850.68	9100.71	8815.64	8354.5		10219.1	9948.05	10959.6	10663.3	9675.07	9815.71	10304.4		8632.69	8731.57	8601.3	8879.55	8681.99	9459.66	7811.03		9055.81	10213.5	8685.4	433.392	462.731	485.4	0.850386	-0.23381	5.5026e-05
Niacin	18463.8	19636.5	21158.4	20956.3	22428.2	19179	20595.1		20348.7	18931.9	20077.2	21059.7	19891.9	19971	19722.5		19254.4	17369.8	17680.5	18180.2	18366.5	19481	18789.3		20345.3	20046.7	18445.9	1343.99	643.036	781.414	0.920147	-0.120063	0.00157029

## Sheet: O-BHA
Quantification of carboxyl compounds by O-BHA derivatization and nano-LC/MS/MS analysis
IS	RT	Cal. MH+	Mea. MH+	Accuracy (ppm)	M0_#1_3days_OBHA							M1_#2_3days_OBHA							M2_#3_3days_OBHA							M0_#1_3days_OBHA							M1_#2_3days_OBHA							M2_#3_3days_OBHA
Lactate_13C3	21.4	199.107	199.107	3.01346	3.74752e+10	3.67389e+10	4.19715e+10	4.29947e+10	4.62615e+10	3.81885e+10	3.78601e+10	4.73326e+10	4.34499e+10	3.92923e+10	3.98301e+10	3.92112e+10	4.33382e+10	4.37563e+10	3.78397e+10	3.52096e+10	3.78081e+10	3.64712e+10	3.53564e+10	4.01061e+10	3.9733e+10
2-Ketoglutarate_13C4	51.61	466.2164	466.2178	-3.00289	882165	1.52642e+06	2.85416e+06	3.41553e+06	5.04934e+06	766362	561911	3.70772e+06	3.25915e+06	1.99479e+06	7.6657e+06	1.20334e+06	4.33981e+06	3.61198e+06	NF	2.5439e+06	2.16119e+06	2.0605e+06	NF	793242	759404
Pyruvate_D3	43.71	302.159	302.159	-2.64761	5.46698e+08	4.86177e+08	5.79381e+08	5.45756e+08	4.47799e+08	3.68053e+08	4.13086e+08	7.17401e+08	7.34796e+08	5.69377e+08	5.71478e+08	6.11247e+08	6.92194e+08	6.4206e+08	6.30532e+08	5.62475e+08	5.72469e+08	5.55812e+08	5.89391e+08	5.25698e+08	6.5228e+08
Citrate_13C3	43.33	511.219	511.217	2.54295	3.91501e+09	3.10081e+09	7.36587e+09	7.1317e+09	7.57374e+09	3.47724e+09	2.77043e+09	4.71048e+09	4.65417e+09	6.80056e+09	7.51407e+09	7.75718e+09	4.75595e+09	4.40573e+09	4.77856e+09	7.35786e+09	7.07777e+09	7.96993e+09	7.1384e+09	4.79769e+09	4.16149e+09
Malate_13C4	29.71	349.1585	349.1585	0	1.80083e+10	1.49046e+10	1.64434e+10	1.77857e+10	1.75854e+10	1.72018e+10	1.48599e+10	1.97099e+10	2.02818e+10	1.6344e+10	1.70005e+10	1.83083e+10	2.05076e+10	2.02895e+10	1.86318e+10	1.61189e+10	1.59224e+10	1.67782e+10	1.69292e+10	1.95451e+10	2.04293e+10
Succinate_13C4	31.18	333.1636	333.1623	3.902	2.51675e+10	2.05342e+10	2.14403e+10	2.17749e+10	2.2453e+10	2.36048e+10	1.9971e+10	2.45217e+10	2.51084e+10	2.03287e+10	2.05323e+10	2.16352e+10	2.53884e+10	2.74725e+10	2.15029e+10	1.81144e+10	1.77101e+10	1.93671e+10	1.95262e+10	2.61926e+10	2.29766e+10
Fumarate_13C4	33.03	331.1480	331.1468	3.62377	1.1545e+09	1.06545e+09	1.00093e+09	1.05725e+09	1.19531e+09	1.21474e+09	1.14141e+09	1.22599e+09	1.3204e+09	1.14939e+09	1.02543e+09	1.08504e+09	1.31147e+09	1.38989e+09	1.18309e+09	8.52005e+08	1.02872e+09	9.79197e+08	1.07508e+09	1.32717e+09	1.13223e+09
Analytes																																						After 1 month (Different LC column)							After 1 month		M0_Ave	M1_Ave	M2_Ave
Lactate	21.4	196.097	196.097	4.02863	5.02322e+09	4.748e+09	5.97014e+09	6.04982e+09	6.31845e+09	5.10182e+09	5.04981e+09	8.74173e+09	7.8596e+09	7.57642e+09	7.63127e+09	7.60414e+09	7.99109e+09	8.11899e+09	5.826e+09	5.36199e+09	5.72304e+09	5.68784e+09	5.54466e+09	6.23732e+09	6.24122e+09	1630.83	1572.38	1730.62	1711.98	1661.74	1625.41	1622.8	2247.03	2200.81	2346	2331.08	2359.45	2243.4	2257.53	1873.24	1852.83	1841.68	1897.44	1908	1892.17	1911.13	1650.82	2283.62	1882.36
2-Ketoglutarate	51.62	462.203	462.202	2.42318	5.58328e+07	5.42821e+07	7.27622e+07	5.57609e+07	5.46564e+07	3.79773e+07	4.48933e+07	4.54057e+07	5.96308e+07	4.31319e+07	5.30259e+07	5.07578e+07	4.70393e+07	4.48133e+07	3.49957e+07	5.04701e+07	5.12912e+07	5.33632e+07	5.31353e+07	3.77832e+07	4.03261e+07	770037	432666	310170	198630	131697	602923	972044	150357	224639	265474	84929.1		133079	152329		249098	297978	325166		598037	666728	488310	168468	427402
Pyruvate	44.01	299.14	299.139	3.47665	2.36677e+09	2.7389e+09	2.98927e+09	2.57168e+09	1.92319e+09	1.51854e+09	2.16519e+09	4.59526e+09	4.46289e+09	3.72322e+09	3.86695e+09	3.69178e+09	4.07602e+09	3.58731e+09	2.73611e+09	2.70007e+09	2.65004e+09	2.54461e+09	2.58303e+09	2.18959e+09	2.48418e+09	52672.1	68541.6	62773.1	57331	52252.9	50198	63771.6	77932.8	73896	79559.2	82326.7	73483.5	71644.1	67977.5	52795.6	58404.1	56321.2	55701.1	53320.9	50675.4	46336.3	58220	75260	53365
Citrate	43.31	508.209	508.21	-2.558			8.92221e+06	8.20657e+06	4.87348e+06	3.55326e+06	1.56068e+06	2.09442e+06	4.98393e+06	1.69725e+07	9.24001e+06	1.17538e+07	1.82808e+06		2.46117e+07	5.76208e+07	5.12121e+07	6.32737e+07	4.65772e+07	2.14201e+07	1.63568e+07			14.7374	14.0004	7.82889	12.4326	6.85391	5.45906	13.1477	30.6423	15.0979	18.6035	4.71929		64.6667	98.325	90.8473	99.6793	81.9234	56.0564	49.3497	11.1706	14.6116	77.264
Aconitate	45.62	490.198	490.197	2.1216	4.60244e+06	1.84466e+08	1.05287e+08	3.25467e+07	2.49264e+07	1.30673e+07	1.68819e+08	4.42694e+07	6.09478e+07	2.68449e+07	4.73346e+07	7.56288e+06	3.77594e+07	9.02061e+07	2.20408e+06	1.0298e+07	8.70338e+06	9.07127e+06	2.20301e+06	2.75895e+06	8.53842e+06	3.10947	150.58	77.9028	22.2642	17.2456	9.24235	138.223	27.5764	36.8953	20.1661	34.1851	5.07177	22.6063	54.5865	1.48528	8.02141	6.86301	6.78828	1.63386	1.77232	5.24759	59.7953	28.7268	4.54454
Malate	29.71	345.145	345.1439	3.53476	1.08713e+09	9.00046e+08	1.037e+09	1.07847e+09	1.06603e+09	1.07113e+09	8.64544e+08	1.00813e+09	9.84723e+08	7.99183e+08	8.22798e+08	8.71288e+08	1.02222e+09	1.01879e+09	9.21979e+08	8.00281e+08	7.73671e+08	8.30567e+08	8.35189e+08	9.47913e+08	1.00563e+09	734.484	734.711	767.287	737.746	737.546	757.602	707.855	627.988	596.11	600.354	594.226	584.298	611.993	616.503	621.3	623.365	610.075	621.536	619.419	608.93	618.044	739.604	604.496	617.524
Succinate	31.2	329.15	329.149	3.64577	1.80809e+10	1.46209e+10	1.53553e+10	1.57317e+10	1.60345e+10	1.70324e+10	1.43771e+10	1.71974e+10	1.77823e+10	1.4336e+10	1.46005e+10	1.5271e+10	1.83104e+10	1.95043e+10	1.46667e+10	1.25867e+10	1.19481e+10	1.33001e+10	1.32874e+10	1.78199e+10	1.55774e+10	8740.82	8663.02	8713.6	8790.07	8688.68	8779.02	8758.77	8610.58	8695.37	8658.39	8730.72	8666.17	8854.85		8563.87	8724.12	8470.62	8622.35	8543.94	8542.08	8512.25	8733.43	8702.68	8568.46
Methylmalonic_acid	32.39	329.15	329.149	3.64577	4.0498e+08	3.76131e+08	4.2372e+08	3.97006e+08	4.29352e+08	4.14104e+08	3.53156e+08	5.12527e+08	5.50203e+08	4.37457e+08	4.121e+08	4.42037e+08	5.24991e+08	6.13816e+08	4.04566e+08	3.54442e+08	3.68001e+08	3.24483e+08	3.55082e+08	5.20237e+08	4.91644e+08	195.779	222.861	240.447	221.827	232.655	213.442	215.149	256.618	269.044	264.207	246.425	250.852	253.884	274.321	236.226	245.673	260.893	210.361	228.322	249.379	268.659	220.308	259.336	242.788
Fumarate	33.03	327.135	327.1325	6.29714	1.00491e+08	7.86153e+07	1.01309e+08	1.34408e+08	1.4216e+08	9.54618e+07	7.78158e+07	1.18956e+08	1.1892e+08	1.33606e+08	1.03823e+08	1.60956e+08	1.28871e+08	9.5949e+07	1.85748e+08	1.29047e+08	1.54607e+08	1.5653e+08	1.77582e+08	1.74243e+08	1.06106e+08	1059.03	897.729	1231.45	1546.75	1447	956.133	829.467	1191.3	1105.78	1427.18	1243.1	1821.3	1206.47	847.576	1971.24	1901.69	1886.99	2007.07	2073.93	1648.41	1176.63	1138.22	1263.24	1809.42
Manolate	31.28	315.135	315.133	4.31564	1.08713e+09	9.00046e+08	1.037e+09	1.07847e+09	1.06603e+09	1.07113e+09	8.64544e+08	1.00813e+09	9.84723e+08	7.99183e+08	8.22798e+08	8.71288e+08	1.02222e+09	1.01879e+09	9.21979e+08	8.00281e+08	7.73671e+08	8.30567e+08	8.35189e+08	9.47913e+08	1.00563e+09	734.484	734.711	767.287	737.746	737.546	757.602	707.855	627.988	596.11	600.354	594.226	584.298	611.993	616.503	621.3	623.365	610.075	621.536	619.419	608.93	618.044	739.604	604.496	617.524
OAA	29.35	448.187	448.189	-4.23928		3854903	5984913	3606090					13619183	12858877	6608874					1261035	436826	347612					3.14677	4.42831	2.46682					8.24449	9.65972	4.77294					0.982261	0.344457	0.260127				3.3473	7.55905	0.528949
Betaine	19.64	223.145	223.144	4.03327	2.70826e+08	1.53978e+08	2.73706e+08	2.08578e+08	1685174673	1450728187		4.41862e+08	3.19694e+08	5.33952e+08	6.33875e+08	2058263491		2142759286	1.35036e+08	1.5483e+08	1.27844e+08	1.65035e+08	1030533176		1205676019	182.974	125.693	202.519	142.682	1165.91	1026.08		275.246	193.529	401.11	457.785	1380.3		1296.65	90.9977	120.602	100.811	123.5	764.297		740.991	474.31	667.437	323.533
Oxalic acid	34.74	301.1189	301.1177	3.98515	4.27619e+09	3.39683e+09	3.92858e+09	3.74834e+09	4.34497e+09	3.86092e+09	3.58241e+09	4.42984e+09	4.23941e+09	3.49008e+09	3.82968e+09	3.93076e+09	4.29779e+09	3.83578e+09	4.57444e+09	3.56366e+09	3.81436e+09	4.12084e+09	3.83811e+09	4.32071e+09	3.61109e+09	2889.06	2772.85	2906.8	2564.13	3006.11	2730.79	2933.14	2759.45	2566.36	2621.78	2765.8	2636.02	2573.06	2321.15	3082.61	2775.85	3007.8	3083.73	2846.54	2775.58	2219.32	2828.98	2606.23	2827.35
glycoxalate	39.96	285.1231	285.1229	0.701452	3.72833e+09	3.37272e+09	3.99086e+09	3.81326e+09	3.7413e+09	3.03163e+09	2.90021e+09	3.98414e+09	4.05407e+09	3.25217e+09	3.33281e+09	3.40969e+09	3.85985e+09	3.56803e+09	3.41682e+09	3.13378e+09	3.22176e+09	3.2228e+09	3.29379e+09	3.72553e+09	3.30076e+09	2518.91	2753.17	2952.88	2608.54	2588.46	2144.24	2374.58	2481.82	2454.16	2443.06	2406.96	2286.58	2310.86	2159.13	2302.51	2441	2540.51	2411.71	2442.85	2393.24	2028.6	2562.97	2363.22	2365.77
Sarcosine	28.20	195.1134	195.1125	4.61272	1.12843e+09	1.64603e+09	1.63121e+09	1.07222e+09	2616984336	2366258041		1.51205e+09	2.04173e+09	2.03487e+09	1.40094e+09	2316266287		2476438080	1.52784e+09	1.4193e+09	1.01283e+09	1.02837e+09	1971239752		2605010249	762.385	1343.66	1206.95	733.471	1810.59	1673.63		941.893	1235.98	1528.61	1011.76	1553.32	0	1498.57	1029.57	1105.54	798.662	769.556	1461.97	0	1601	1255.11	1110.02	966.614
DMG	44.85	209.1290	209.1298	-3.82538	3.86814e+08	3.23974e+08	5.15779e+08	4.80885e+08	3.69498e+08	2.62909e+08	2.65388e+08	5.16376e+08	5.007e+08	5.14526e+08	4.67072e+08	4.94457e+08	4.56051e+08	4.36726e+08	5.37226e+08	5.85648e+08	5.45895e+08	6.00775e+08	4.91905e+08	4.48429e+08	4.65614e+08	261.337	264.461	381.631	328.959	255.641	185.953	217.289	318.752	300.36	383.019	334.267	328.589	270.564	261.885	350.811	442.05	417.13	435.651	353.522	279.144	277.296	270.753	313.919	365.086
2-Hydroxyglutarate	29.83	359.1608	359.1596	3.34113	8.44779e+08	7.09461e+08	8.58338e+08	8.50496e+08	8.28321e+08	9.3107e+08	7.52992e+08	6.88868e+08	7.21588e+08	5.76051e+08	5.78904e+08	6.28137e+08	6.49684e+08	7.33087e+08	7.4503e+08	5.48208e+08	5.62017e+08	6.13159e+08	6.26453e+08	7.84769e+08	8.20038e+08	570.745	579.136	635.095	581.799	573.082	658.536	616.521	429.112	436.819	432.736	418.085	421.238	388.961	443.614	502.059	427.017	443.176	458.843	464.61	504.128	503.983	602.131	424.366	471.974
Methylglyoxal (MG)	57.74	283.145	283.144	4.23813	2.80249e+09	8.13645e+09	1.44494e+10	9.26026e+09	8.80896e+09	2.99784e+09	4.91851e+09	1.08006e+10	1.04187e+10	1.21111e+10	1.15692e+10	8.47808e+09	7.98241e+09	6.23269e+09	8.78458e+09	1.46047e+10	1.32436e+10	1.21548e+10	7.83931e+09	8.386e+09	1.00426e+10	1893.4	6641.81	10691.3	6334.67	6094.57	2120.34	4027.09	6667.06	6249.96	9015.67	8279.64	5634.07	4735.77	3737.46	5736.37	11023.7	10119.7	8814.01	5633.96	5220.22	5980.86	5400.45	6331.37	7504.12
4-HNE	46.69	262.18	262.18	2.28851	1.41311e+09	1.5691e+09	1.92646e+09	1.26132e+09	1.30777e+09	8.17979e+08	1.25895e+09	5.85519e+08	8.22161e+08	6.99398e+08	7.91375e+08	7.6252e+08	8.27086e+08	8.54986e+08	2.08409e+08	3.20571e+08	2.8469e+08	2.05185e+08	2.66398e+08	2.26775e+08	2.41874e+08	954.716	1280.86	1425.41	862.83	904.797	578.548	1030.78	361.433	493.198	520.64	566.359	506.729	490.689	512.696	136.092	241.969	217.538	148.789	191.455	141.166	144.048	1005.42	493.106	174.437
4-Hydroxyphenolpyruvate	47.11	391.166	391.164	5.3686	5.49535e+07	7.03088e+07	1.09836e+08	9.29388e+07	9.88062e+07	5.25526e+07	6.03545e+07	5.36579e+07	5.52189e+07	9.39878e+07	5.41813e+07	6.93603e+07	5.75134e+07	2.93462e+07	1.0355e+08	1.05386e+08	7.48164e+07	6.9942e+07	1.05433e+08	8.24542e+07	8.65269e+07	37.1274	57.3934	81.2687	63.5767	68.3601	37.1699	49.4159	33.1223	33.1247	69.9656	38.7757	46.0931	34.1213	17.5976	67.6184	79.5459	57.1688	50.7184	75.7728	51.3272	51.531	56.3303	38.9715	61.9547
Niacin	24.68	229.098	229.097	3.92847	2.73289e+10	2.40554e+10	2.85959e+10	3.06347e+10	3.24172e+10	2.71162e+10	2.5154e+10	3.29648e+10	3.15594e+10	2.69705e+10	2.94268e+10	2.99331e+10	3.36623e+10	3.28898e+10	2.94858e+10	2.30123e+10	2.31383e+10	2.5071e+10	2.55559e+10	3.12951e+10	3.15495e+10	18463.8	19636.5	21158.4	20956.3	22428.2	19179	20595.1	20348.7	18931.9	20077.2	21059.7	19891.9	19971	19722.5	19254.4	17369.8	17680.5	18180.2	18366.5	19481	18789.3	20345.3	20000.4	18445.9
Acetic_acid	22.23	166.087	166.086	4.81678	3.74752e+10	3.67389e+10	4.19715e+10	4.29947e+10	4.62615e+10	3.81885e+10	3.78601e+10	4.73326e+10	4.34499e+10	3.92923e+10	3.98301e+10	3.92112e+10	4.33382e+10	4.37563e+10	3.78397e+10	3.52096e+10	3.78081e+10	3.64712e+10	3.53564e+10	4.01061e+10	3.9733e+10	25318.8	29990.1	31055.2	29411.4	32006.5	27010.3	30998.3	29217.8	26064.7	29249.6	28505	26057.6	25711.5	26238.7	24709.5	26576.5	28890	26447	25409.9	24965.7	23663	29398.7	27292.1	25808.8
Butyric_acid	28.38	194.118	194.117	3.60607	1.94813e+10	1.77451e+10	1.90753e+10	1.90027e+10	1.95819e+10	2.01047e+10	1.80981e+10	2.07706e+10	2.15309e+10	1.78268e+10	1.79631e+10	1.86425e+10	2.10566e+10	2.22407e+10	1.91928e+10	1.46801e+10	1.56463e+10	1.61978e+10	1.66918e+10	1.9132e+10	1.9798e+10	13161.9	14485.4	14114	12999.2	13547.9	14219.8	14818	12821.4	12916	13270.5	12855.5	12388.8	12492.3	13336.7	12533	11080.7	11955.7	11745.8	11996.1	11909.5	11790.7	13906.6	12868.8	11858.8
Propionic_acid	25.00	180.102	180.102	4.99718	1.88532e+10	1.32112e+10	1.32593e+10	1.34268e+10	1.37822e+10	1.58601e+10	1.28872e+10	1.45024e+10	1.51166e+10	1.10138e+10	1.22043e+10	1.26477e+10	1.56061e+10	1.70292e+10	1.38543e+10	1.11948e+10	1.16363e+10	1.21848e+10	1.23503e+10	1.75368e+10	1.61138e+10	12737.5	10784.3	9810.7	9184.85	9535.38	11217.7	10551.5	8952.14	9068.12	8198.81	8734.19	8404.99	9258.71	10211.6	9046.9	8449.88	8891.54	8835.79	8875.92	10916.5	9596.58	10546	8975.51	9230.44
Pentanoic_acid	32.27	208.134	208.133	4.32416	1.15277e+10	1.07973e+10	1.16308e+10	1.17189e+10	1.22209e+10	1.16385e+10	9.81992e+09	1.23112e+10	1.28081e+10	1.05506e+10	1.08662e+10	1.13648e+10	1.27762e+10	1.43768e+10	1.09786e+10	9.75301e+09	9.11584e+09	9.82749e+09	1.01367e+10	1.30099e+10	1.08801e+10	7788.28	8813.88	8605.76	8016.56	8455.16	8231.76	8040.16	7599.52	7683.3	7854.02	7776.55	7552.45	7579.78	8621.1	7169.1	7361.63	6965.61	7126.39	7285.06	8098.58	6479.66	8278.8	7809.53	7212.29
Hexanoic_acid	36.36	222.149	222.149	4.05134	3.43984e+10	3.06532e+10	3.13512e+10	3.03764e+10	3.38303e+10	3.30546e+10	3.03372e+10	3.5012e+10	3.57368e+10	2.63232e+10	2.95538e+10	3.02435e+10	3.67394e+10	3.49756e+10	4.91716e+10	4.03611e+10	4.15108e+10	4.55377e+10	4.09237e+10	5.00552e+10	4.3267e+10	23240.1	25022.3	23197.1	20779.6	23405.9	23379.1	24838.9	21612.4	21437.8	19595.3	21150.7	20098.2	21796.6	20973.3	32109.3	30464.8	31719.3	33021.6	29411.1	31159		23409	20952	31314.2
Picolinic_acid	33.69	229.098	229.097	3.92847	1.38449e+10	1.12839e+10	1.31154e+10	1.29383e+10	1.3154e+10	1.2464e+10	1.02038e+10	1.65549e+10	1.65834e+10	1.47225e+10	1.48999e+10	1.45589e+10	1.6545e+10	1.71838e+10	1.322e+10	1.1568e+10	1.12564e+10	1.22452e+10	1.20805e+10	1.51964e+10	1.31157e+10	9353.8	9211.1	9704.22	8850.68	9100.71	8815.64	8354.5	10219.1	9948.05	10959.6	10663.3	9675.07	9815.71	10304.4	8632.69	8731.57	8601.3	8879.55	8681.99	9459.66	7811.03	9055.81	10226.5	8685.4
NAA+2BHA	33.07	386.171	386.172	-1.03581	2.14941e+08	3.38442e+08	3.24056e+08	1.89854e+08				4.00344e+08	6.0637e+08	6.02677e+08	5.48064e+08	606780037	603423480		2.93903e+08	2.89994e+08	1.79041e+08	1.83703e+08	538231346	513466856		145.217	276.271	239.773	129.874				247.127	363.749	448.64	392.231	403.233			191.92	218.889	136.809	133.212				197.784	370.996	170.207
NAG+2BHA	33.01	400.187	400.188	-0.999531	4.46701e+07	5.49308e+07	5.67737e+07	3.66395e+07	50259925	54879605		1.29926e+07				56522505	57289408		5.14531e+07	3.80612e+07	2.91789e+07		40575450	43723909		30.1798	44.8402	42.0075	25.064	34.7728	38.8158						37.5618	33.9884		33.5991	28.7288	22.2962		29.1608	27.2178		35.9467	35.7751	28.2006
[truncated: 7 more columns]
