# Supplementary material for: Multi-OMICs analysis reveals metabolic and epigenetic changes associated with macrophage polarization
Source: J Biol Chem. 2022 Aug 27;298(10):102418. doi: 10.1016/j.jbc.2022.102418 (PMC9525912; doi:10.1016/j.jbc.2022.102418)
Supplement: Supplemental data 2 [file mmc2.xlsx]

## Sheet: Proteins_perseus_MLS20220505_FD
Significant	neglog(adj. P-value)	log2(M2-M1)	Accession	Description	Gene name	Protein FDR Confidence: Combined	Exp. q-value: Combined	Sum PEP Score	Log10(Sum PEP Score)	Coverage [%]	# Peptides	# PSMs	# Unique Peptides	# Protein Groups	# AAs	MW [kDa]	calc. pI	Score Sequest HT: Sequest HT	# Peptides (by Search Engine): Sequest HT	# Razor Peptides	Abundances (Grouped): 126	Abundances (Grouped): 127	Abundances (Grouped): 128	Abundances (Grouped): 129	Abundances (Grouped): 130	Abundances (Grouped): 131
+	1.75005	3.55898	A0A0S2Z2Z6	Annexin (Fragment) OS=Homo sapiens OX=9606 GN=ANXA6 PE=2 SV=1		High	0	211.933	2.3262	50	35	1387	1	1	673	75.8	5.6	3823.49	35	0	4.74416	4.70598	3.93546	4.88753	8.03947	7.90147
+	2.27097	3.1833	A0A5H2UIL0	MHC class I antigen OS=Homo sapiens OX=9606 GN=HLA-B PE=3 SV=1		High	0.001	6.844	0.83531	3	1	14	1	1	362	40.5	6.2	39.77	1	0	4.47897	4.53605	5.00899	4.54844	7.92065	8.00338
+	3.08704	2.86392	P0C0S5	Histone H2A.Z OS=Homo sapiens OX=9606 GN=H2AZ1 PE=1 SV=2	H2AFZ	High	0	29.705	1.47283	31	4	453	2	1	128	13.5	10.58	1116.29	4	0	5.1375	5.12928	4.97269	5.02237	7.78333	7.93958
+	2.35423	2.53632	A0A0N7A6L3	MHC class II antigen (Fragment) OS=Homo sapiens OX=9606 GN=HLA-DRB1 PE=4 SV=1		Medium	0.01	3.234	0.50974	21	2	23	2	1	89	10.9	5.96	52.55	2	0	5.16189	4.97269	5.45943	5.12102	7.82273	7.83036
+	3.2367	2.54384	B4DLJ3	cDNA FLJ51495, highly similar to ADP-ribosylation factor 5 OS=Homo sapiens OX=9606 PE=2 SV=1		High	0	34.873	1.54249	19	5	112	2	1	229	25.4	7.66	335.58	5	4	5.39575	5.2891	5.30743	5.18587	7.79831	7.78267
+	1.41532	2.4426	D6RE79	Major facilitator superfamily domain-containing protein 10 OS=Homo sapiens OX=9606 GN=MFSD10 PE=1 SV=1	MFSD10	High	0.003	4.43	0.646404	3	1	3	1	1	480	50.4	9.69	8.26	1	0	4.85798	5.07039	4.87774	5.86295	7.78921	7.83668
+	1.82885	2.36467	Q96SQ9	Cytochrome P450 2S1 OS=Homo sapiens OX=9606 GN=CYP2S1 PE=1 SV=2	CYP2S1	High	0	10.629	1.02649	4	2	25	2	1	504	55.8	8.62	57.6	2	0	5.10434	5.03122	5.14975	5.71149	7.71836	7.87221
+	3.62071	2.33321	A0A481SHK9	Hemoglobin subunit beta OS=Homo sapiens OX=9606 GN=HBB PE=3 SV=1		High	0	40.161	1.6038	37	5	63	5	1	147	16	7.65	221.01	5	0	5.27798	5.43962	5.42291	5.41954	7.79051	7.71836
+	3.60533	2.31922	P30536	Translocator protein OS=Homo sapiens OX=9606 GN=TSPO PE=1 SV=3	TSPO	High	0.001	5.626	0.7502	9	2	56	2	1	169	18.8	9.36	156.17	2	0	5.37851	5.4363	5.45943	5.39232	7.75956	7.73064
+	2.67542	2.17966	Q8IXI2	Mitochondrial Rho GTPase 1 OS=Homo sapiens OX=9606 GN=RHOT1 PE=1 SV=2	RHOT1	High	0.001	6.985	0.844166	1	1	5	1	1	618	70.7	6.27	11.89	1	0	5.55152	5.60585	5.57592	5.44294	7.61397	7.76421
+	1.35197	2.08003	P62330	ADP-ribosylation factor 6 OS=Homo sapiens OX=9606 GN=ARF6 PE=1 SV=2	ARF6	High	0	12.098	1.08271	12	2	4	2	1	175	20.1	8.95	12.47	2	0	5.58496	5.33271	5.14568	6.05311	7.69209	7.66676
+	2.81742	2.14123	Q9H1E3	Nuclear ubiquitous casein and cyclin-dependent kinase substrate 1 OS=Homo sapiens OX=9606 GN=NUCKS1 PE=1 SV=1	NUCKS1	High	0.001	6.068	0.783046	7	2	22	2	1	243	27.3	5.08	54.97	2	0	5.97499	6.12102	5.51412	5.3505	7.59096	7.55612
+	4.36592	2.1364	Q8IY34	Solute carrier family 15 member 3 OS=Homo sapiens OX=9606 GN=SLC15A3 PE=1 SV=2	SLC15A3	Medium	0.038	1.766	0.246991	1	1	2	1	1	581	63.5	9.06	4.12	1	0	5.47249	5.54535	5.54844	5.56986	7.7046	7.6865
+	2.79161	2.12899	A0A288Q906	MHC class I antigen (Fragment) OS=Homo sapiens OX=9606 GN=HLA-B PE=3 SV=1		High	0	17.126	1.23366	18	3	50	3	1	181	21	6.58	132.5	3	0	5.57592	5.61471	5.54844	5.54535	7.76155	7.59021
+	4.49743	2.11595	A0A384NL22	Proteasome subunit beta OS=Homo sapiens OX=9606 GN=PSMB3 PE=2 SV=1		High	0.002	4.926	0.692494	17	3	29	3	1	205	22.9	6.55	77.81	3	0	5.51728	5.56682	5.57894	5.56072	7.69349	7.67807
+	2.73962	2.09013	P05114	Non-histone chromosomal protein HMG-14 OS=Homo sapiens OX=9606 GN=HMGN1 PE=1 SV=3	HMGN1	High	0	20.211	1.30559	43	4	15	4	1	100	10.7	9.6	42.03	4	0	5.64962	5.58496	5.50779	5.64386	7.72383	7.60807
+	2.18142	2.07797	P13640	Metallothionein-1G OS=Homo sapiens OX=9606 GN=MT1G PE=1 SV=2	MT1G	High	0	13.378	1.12639	32	2	30	2	1	62	6.1	7.96	104.97	2	0	6.04221	5.926	5.64674	5.3505	7.65893	7.49426
+	2.52346	2.06205	Q1HDL3	HBeAg-binding protein 2 binding protein A OS=Homo sapiens OX=9606 GN=HBEBP2BPA PE=1 SV=1	HBEBP2BPA	High	0.001	7.728	0.888067	3	1	27	1	1	299	32	7.62	64.69	1	0	5.35755	5.53916	5.73606	5.52042	7.65607	7.72451
+	3.51149	2.03509	A0A024QZB4	Sulfotransferase OS=Homo sapiens OX=9606 GN=hCG_1993905 PE=3 SV=1	hCG_1993905	High	0.006	3.869	0.587599	5	2	33	2	1	295	34.2	6.62	72.87	2	0	5.58496	5.69766	5.58496	5.64674	7.633	7.66888
+	1.66561	1.99486	Q7L5D6	Golgi to ER traffic protein 4 homolog OS=Homo sapiens OX=9606 GN=GET4 PE=1 SV=1	GET4	High	0	11.065	1.04395	5	1	21	1	1	327	36.5	5.41	45.45	1	0	5.77347	5.99774	5.2891	5.88509	7.57894	7.58496
+	2.40918	1.98174	P18085	ADP-ribosylation factor 4 OS=Homo sapiens OX=9606 GN=ARF4 PE=1 SV=3	ARF4	High	0	35.99	1.55618	24	5	89	3	1	180	20.5	7.14	245.33	5	0	5.60288	5.62644	5.77347	5.55152	7.69975	7.58871
+	1.90881	1.94248	Q96A26	Protein FAM162A OS=Homo sapiens OX=9606 GN=FAM162A PE=1 SV=2	FAM162A	High	0	12.699	1.10377	16	2	16	2	1	154	17.3	9.77	46.15	2	0	5.51412	5.56682	5.90448	5.50462	7.73335	7.56072
+	3.28022	1.90682	B2RCJ6	cDNA, FLJ96114, highly similar to Homo sapiens bromodomain and WD repeat domain containing 2 (BRWD2), mRNA OS=Homo sapiens OX=9606 PE=2 SV=1		Medium	0.019	2.455	0.390051	2	2	16	2	1	1224	136.7	6.92	34.73	2	0	5.58195	5.60881	5.77083	5.6837	7.63735	7.63081
+	4.28149	1.90205	B4DJM5	cDNA FLJ61294, highly similar to Keratin, type I cytoskeletal 17 OS=Homo sapiens OX=9606 PE=2 SV=1		Medium	0.016	2.679	0.427973	11	2	71	1	1	177	18.9	8.13	143.06	2	0	5.59991	5.69209	5.73064	5.71149	7.633	7.61324
+	2.34262	1.89221	A6QKW0	SHINC3 OS=Homo sapiens OX=9606 GN=SHINC3 PE=2 SV=1	SHINC3	Medium	0.013	2.942	0.468643	5	1	1	1	1	247	27.9	9.7	2.6	1	0	5.90207	5.82018	5.58195	5.7761	7.48784	7.65464
+	4.40822	1.8758	P12429	Annexin A3 OS=Homo sapiens OX=9606 GN=ANXA3 PE=1 SV=3	ANXA3	Medium	0.01	3.228	0.508934	8	2	17	2	1	323	36.4	5.92	31.57	2	0	5.64674	5.6893	5.73064	5.74416	7.60363	7.62278
+	2.74665	1.8601	N1NSB5	MHC class II antigen (Fragment) OS=Homo sapiens OX=9606 GN=HLA-DRB1 PE=4 SV=1	HLA-DRB1	High	0	17.305	1.23817	43	5	154	1	1	89	10.9	6.52	351.39	5	0	5.46597	5.74416	5.70044	5.82018	7.5691	7.67172
+	1.87895	1.7363	Q75ND3	MHC class 1 antigen (Fragment) OS=Homo sapiens OX=9606 GN=HLA-B PE=3 SV=1	HLA-B	High	0	10.081	1.0035	14	4	271	2	1	181	20.3	7.66	648.32	4	0	5.56986	5.65535	6.05528	5.65249	7.5812	7.59917
+	1.9965	1.73887	E7EQR8	Protein YIPF3 OS=Homo sapiens OX=9606 GN=YIPF3 PE=1 SV=1	YIPF3	Medium	0.019	2.378	0.376212	3	1	1	1	1	356	38.9	5.6	2.81	1	0	5.84549	5.64386	5.64962	6	7.57969	7.54767
+	2.62889	1.74279	K7WVJ5	Cytochrome c oxidase subunit 2 (Fragment) OS=Homo sapiens OX=9606 GN=COX2 PE=3 SV=1	COX2	High	0	13.254	1.12235	15	5	75	1	1	226	25.4	4.82	176.64	5	4	5.74147	5.82528	5.88264	5.74685	7.60807	7.507
+	2.873	1.74175	Q9NRW1	Ras-related protein Rab-6B OS=Homo sapiens OX=9606 GN=RAB6B PE=1 SV=1	RAB6B	High	0	15.447	1.18884	20	4	37	1	1	208	23.4	5.53	31.22	4	0	5.66391	5.76288	5.89482	5.76818	7.5812	7.56529
+	2.8503	1.72984	B3KSM6	cDNA FLJ36606 fis, clone TRACH2015654, highly similar to HEAT SHOCK 70 kDa PROTEIN 6 OS=Homo sapiens OX=9606 PE=2 SV=1		High	0	97.474	1.98889	17	9	953	1	1	643	70.9	6.14	2583.91	9	0	5.74685	6.02015	5.86542	5.73606	7.52356	7.53761
+	3.24255	1.72045	Q6ZUY8	Lipase OS=Homo sapiens OX=9606 PE=2 SV=1		High	0	11.513	1.06119	4	2	74	2	1	401	45.4	7.11	191.9	2	0	5.95884	5.98641	5.80478	5.76818	7.47005	7.54381
+	3.1172	1.6994	Q15836	Vesicle-associated membrane protein 3 OS=Homo sapiens OX=9606 GN=VAMP3 PE=1 SV=3	VAMP3	High	0	19.306	1.28569	47	4	39	4	1	100	11.3	8.79	103.25	4	0	5.66959	5.69488	5.91169	5.83036	7.59395	7.54689
+	3.8503	1.67425	Q8NG23	GTP binding protein OS=Homo sapiens OX=9606 PE=2 SV=1		High	0	24.184	1.38353	18	5	104	2	1	198	22.3	7.03	244.84	5	3	5.81762	5.8505	5.87036	5.84298	7.54535	7.51649
+	2.76818	1.66807	Q9Y3B3	Transmembrane emp24 domain-containing protein 7 OS=Homo sapiens OX=9606 GN=TMED7 PE=1 SV=2	TMED7	Medium	0.022	2.233	0.348889	6	2	13	2	1	224	25.2	6.89	27.8	2	0	5.67807	5.82273	5.94251	5.81762	7.57743	7.51885
+	3.18419	1.66291	A0A1K0GXZ1	Globin C1 OS=Homo sapiens OX=9606 GN=GLNC1 PE=3 SV=1		High	0	15.965	1.20317	24	4	27	4	1	177	19.2	9.77	60.9	4	0	5.8125	5.88996	5.82528	5.89724	7.54689	7.50144
+	2.49895	1.61896	A8K651	Complement component 1 Q subcomponent-binding protein, mitochondrial OS=Homo sapiens OX=9606 PE=2 SV=1		High	0	35.828	1.55422	17	4	73	4	1	282	31.4	4.84	207.73	4	0	6.15381	6.19574	5.73064	5.87774	7.36894	7.47735
+	2.70988	1.60885	A0A669KBG8	Golgi-specific brefeldin A-resistance guanine nucleotide exchange factor 1 OS=Homo sapiens OX=9606 GN=GBF1 PE=1 SV=1		Medium	0.022	2.233	0.348889	1	2	57	1	1	1892	210	5.78	120.23	2	0	6.11478	6.17193	5.88264	5.76288	7.39318	7.47005
+	2.35341	1.60057	Q7Z2K6	Endoplasmic reticulum metallopeptidase 1 OS=Homo sapiens OX=9606 GN=ERMP1 PE=1 SV=2	ERMP1	High	0.001	6.729	0.827951	2	2	6	2	1	904	100.2	7.52	15.6	2	0	5.88753	5.8679	6	5.80219	7.46107	7.54226
+	3.65223	1.59641	A0A384P5K2	Epididymis secretory sperm binding protein OS=Homo sapiens OX=9606 PE=2 SV=1		High	0	12.396	1.09328	21	4	70	4	1	193	20.6	8.57	176.67	4	0	5.90448	5.94953	5.91648	5.87036	7.49585	7.48382
+	3.22966	1.55486	Q96T58	Msx2-interacting protein OS=Homo sapiens OX=9606 GN=SPEN PE=1 SV=1	SPEN	Medium	0.035	1.865	0.270679	0	2	9	1	1	3664	402	7.64	18.06	2	0	5.99322	6.04439	5.91169	5.88753	7.49025	7.4187
+	3.06576	1.54585	P10109	Adrenodoxin, mitochondrial OS=Homo sapiens OX=9606 GN=FDX1 PE=1 SV=1	FDX1	High	0	29.293	1.46676	38	7	245	7	1	184	19.4	5.83	629.55	7	0	6.06178	6.06609	5.92125	5.86542	7.47492	7.40344
+	2.2672	1.49166	Q9NQL2	Ras-related GTP-binding protein D OS=Homo sapiens OX=9606 GN=RRAGD PE=1 SV=1	RRAGD	High	0	17.254	1.23689	13	5	11	5	1	400	45.6	4.92	27.51	5	0	5.8125	5.90448	6.09592	5.87774	7.46352	7.49346
+	3.43942	1.48674	A2RRC9	IQ motif containing GTPase activating protein 3 OS=Homo sapiens OX=9606 GN=IQGAP3 PE=1 SV=1	IQGAP3	High	0	16.935	1.22879	3	5	119	2	1	1631	184.4	7.49	288.98	5	0	5.86542	6.02015	5.96347	5.97728	7.42962	7.48462
+	3.29144	1.43527	Q8N4H5	Mitochondrial import receptor subunit TOM5 homolog OS=Homo sapiens OX=9606 GN=TOMM5 PE=1 SV=1	TOMM5	High	0.002	5.38	0.730782	41	3	16	3	1	51	6	9.7	38.73	3	0	5.79442	5.82528	6.07039	6.01123	7.48945	7.46271
+	2.67716	1.43272	A0A1W2PRS1	Lysosome membrane protein 2 (Fragment) OS=Homo sapiens OX=9606 GN=SCARB2 PE=1 SV=1		High	0	36.805	1.56591	14	8	214	8	1	519	58.1	5.15	586.25	8	0	5.9542	5.96809	6.05094	5.95884	7.48462	7.3906
+	2.80171	1.4173	A0A024RDD6	GRIN_C domain-containing protein OS=Homo sapiens OX=9606 GN=LOC285513 PE=4 SV=1	LOC285513	High	0.009	3.381	0.529045	2	1	3	1	1	776	82.4	7.56	6.47	1	0	6.39575	6.30925	5.93782	5.848	7.27612	7.3443
+	3.20188	1.41252	A8K3Q9	60S ribosomal protein L14 OS=Homo sapiens OX=9606 PE=1 SV=1		High	0	41.525	1.61831	25	5	95	1	1	216	23.4	10.93	282.4	5	0	5.92362	5.88996	6.06824	6	7.45615	7.43713
+	1.64508	1.39469	Q15363	Transmembrane emp24 domain-containing protein 2 OS=Homo sapiens OX=9606 GN=TMED2 PE=1 SV=1	TMED2	High	0	11.351	1.05503	9	2	20	2	1	201	22.7	5.17	57.51	2	0	5.6865	6.06178	5.84298	6.25172	7.38024	7.50383
+	1.86476	1.39778	A0A7P0T871	Complex I assembly factor ACAD9, mitochondrial OS=Homo sapiens OX=9606 GN=ACAD9 PE=4 SV=1		High	0	11.596	1.06431	5	3	15	3	1	660	72.5	7.4	37.97	3	0	5.87774	6.19771	5.84046	6.16993	7.39318	7.41278
+	3.05513	1.38726	A8K4T6	26S proteasome non-ATPase regulatory subunit 5 OS=Homo sapiens OX=9606 PE=2 SV=1		High	0	10.835	1.03483	8	3	9	3	1	504	56.2	5.57	24.33	3	0	5.79442	5.91169	6.06393	6.06609	7.49346	7.41109
+	1.81661	1.36883	A0A0G2JM84	Leukocyte immunoglobulin-like receptor subfamily B member 4 OS=Homo sapiens OX=9606 GN=LILRB4 PE=1 SV=1		High	0	30.124	1.47891	14	5	40	1	1	448	49.2	6.67	128.13	5	0	6.06609	6.27612	5.81762	6.15785	7.33896	7.37417
+	2.83335	1.37293	Q14157	Ubiquitin-associated protein 2-like OS=Homo sapiens OX=9606 GN=UBAP2L PE=1 SV=2	UBAP2L	High	0	11.443	1.05854	2	3	11	3	1	1087	114.5	7.11	29.96	3	0	6.78136	6.74147	5.77873	5.69488	7.07788	7.1416
+	2.10393	1.36633	B2RXF5	Zinc finger and BTB domain-containing protein 42 OS=Homo sapiens OX=9606 GN=ZBTB42 PE=1 SV=2	ZBTB42	Medium	0.025	2.13	0.32838	2	1	2	1	1	422	46.5	8.47	3.76	1	0	5.90448	5.94017	6.18388	5.94017	7.42375	7.43296
+	2.02852	1.35993	P49721	Proteasome subunit beta type-2 OS=Homo sapiens OX=9606 GN=PSMB2 PE=1 SV=1	PSMB2	High	0	21.163	1.32558	15	4	37	4	1	201	22.8	7.02	98.28	4	0	6.1375	6.09803	6.12928	5.89482	7.43379	7.31016
+	1.92796	1.35752	Q14232	Translation initiation factor eIF-2B subunit alpha OS=Homo sapiens OX=9606 GN=EIF2B1 PE=1 SV=1	EIF2B1	High	0.006	3.94	0.595496	5	2	13	2	1	305	33.7	7.33	34.17	2	0	5.70598	5.80478	5.96578	6.24793	7.51175	7.41701
+	2.20767	1.34645	P29373	Cellular retinoic acid-binding protein 2 OS=Homo sapiens OX=9606 GN=CRABP2 PE=1 SV=2	CRABP2	High	0	11.453	1.05892	23	3	38	3	1	138	15.7	5.4	105.81	3	0	6.07468	5.9331	6.13545	5.97269	7.46923	7.33181
+	1.80279	1.3178	O43169	Cytochrome b5 type B OS=Homo sapiens OX=9606 GN=CYB5B PE=1 SV=3	CYB5B	High	0.002	5.609	0.748885	8	1	4	1	1	150	16.7	4.97	9.28	1	0	6.12309	6.24793	5.8679	6.17193	7.26772	7.40769
+	0.804526	1.21872	Q6IAN0	Dehydrogenase/reductase SDR family member 7B OS=Homo sapiens OX=9606 GN=DHRS7B PE=1 SV=2	DHRS7B	High	0.001	7.641	0.88315	7	2	25	2	1	325	35.1	9.55	86.44	2	0	5.63517	5.853	5.62936	6.72656	7.36457	7.42878
+	2.23611	1.31022	Q2M1J6	Oxidase (Cytochrome c) assembly 1-like OS=Homo sapiens OX=9606 GN=OXA1L PE=1 SV=1	OXA1L	Medium	0.041	1.72	0.235528	1	1	1	1	1	496	55.3	9.69	2.96	1	0	5.77873	6.20359	5.99548	6.16591	7.33807	7.44377
+	3.60062	1.30331	P61225	Ras-related protein Rap-2b OS=Homo sapiens OX=9606 GN=RAP2B PE=1 SV=1	RAP2B	High	0	38.343	1.58369	26	6	209	6	1	183	20.5	4.81	562.3	6	0	6.06393	6.04658	6.05311	6.09381	7.3733	7.38024
+	3.29479	1.29371	Q16831	Uridine phosphorylase 1 OS=Homo sapiens OX=9606 GN=UPP1 PE=1 SV=1	UPP1	High	0.005	4.25	0.628389	5	2	12	2	1	310	33.9	7.88	33.54	2	0	6.12515	6.08958	6.03562	6.09381	7.35667	7.36019
+	3.54399	1.29335	B3KT35	cDNA FLJ37565 fis, clone BRCOC2000850, highly similar to Ras and Rab interactor 2 (Fragment) OS=Homo sapiens OX=9606 PE=2 SV=1		Medium	0.019	2.415	0.382917	1	1	48	1	1	901	100.5	6.39	77.2	1	0	6.18785	6.23649	6.05311	6.01123	7.33181	7.31922
+	1.84248	1.2736	P12004	Proliferating cell nuclear antigen OS=Homo sapiens OX=9606 GN=PCNA PE=1 SV=1	PCNA	High	0	13.223	1.12133	7	1	13	1	1	261	28.8	4.69	35.57	1	0	5.98185	6.07895	5.9472	6.24982	7.34163	7.40259
+	2.86057	1.28056	Q6FGZ3	Epoxide hydratase (Fragment) OS=Homo sapiens OX=9606 GN=EPHX1 PE=2 SV=1	EPHX1	High	0	32.96	1.51799	14	8	201	8	1	455	52.9	7.25	503.51	8	0	5.87774	6.05745	6.14771	6.07682	7.42459	7.36107
+	2.10805	1.2768	V9HW44	Epididymis secretory protein Li 303 OS=Homo sapiens OX=9606 GN=HEL-S-303 PE=2 SV=1	HEL-S-303	Medium	0.013	3.016	0.479431	4	1	8	1	1	229	25.6	5.92	15.53	1	0	6.01569	6.33628	6.1375	5.96347	7.25456	7.40003
+	3.14444	1.2785	A0A140VJQ4	Ornithine--oxo-acid aminotransferase OS=Homo sapiens OX=9606 PE=2 SV=1		High	0	32.724	1.51487	12	4	46	4	1	439	48.5	7.03	97.97	4	0	6.01569	6.0917	6.05745	6.12515	7.36457	7.37504
+	2.47555	1.26752	Q9Y2R0	Cytochrome c oxidase assembly factor 3 homolog, mitochondrial OS=Homo sapiens OX=9606 GN=COA3 PE=1 SV=1	COA3	High	0.001	7.649	0.883605	9	1	10	1	1	106	11.7	9.6	26.05	1	0	6.02901	5.9472	6.18388	6.04876	7.41278	7.35491
+	2.36513	1.26181	B9EJB6	Microtubule-associated protein 9 OS=Homo sapiens OX=9606 GN=MAP9 PE=2 SV=1	MAP9	Medium	0.02	2.325	0.366423	1	1	4	1	1	647	74.2	7.8	9.81	1	0	6.04221	6.11061	6.01346	6.17792	7.36982	7.34518
+	2.19129	1.25897	F8VYN9	ADP-ribosylation factor-like protein 1 OS=Homo sapiens OX=9606 GN=ARL1 PE=1 SV=1	ARL1	High	0.001	7.619	0.881898	5	1	4	1	1	194	21.8	6.77	7.47	1	0	6.07895	6.13134	6.18982	5.98868	7.36194	7.3345
+	4.00458	1.2586	A0A024R4M0	40S ribosomal protein S9 OS=Homo sapiens OX=9606 GN=RPS9 PE=1 SV=1	RPS9	High	0	25.631	1.40877	44	10	100	10	1	194	22.6	10.65	239.04	10	0	5.86542	6.1819	6.10224	6.12102	7.37851	7.36194
+	3.24998	1.25695	Q9BUB5	MAP kinase-interacting serine/threonine-protein kinase 1 OS=Homo sapiens OX=9606 GN=MKNK1 PE=1 SV=1	MKNK1	High	0.006	3.856	0.586137	6	2	8	2	1	465	51.3	6.68	0	2	0	5.92125	5.90207	6.11478	6.17393	7.39746	7.40514
+	1.79081	1.24572	P48507	Glutamate--cysteine ligase regulatory subunit OS=Homo sapiens OX=9606 GN=GCLM PE=1 SV=1	GCLM	Medium	0.016	2.658	0.424555	6	1	1	1	1	274	30.7	6.02	2.35	1	0	6.10434	6.32012	5.90448	6.21917	7.33896	7.27612
+	2.76687	1.23993	A0A024R0X0	AP1 gamma subunit binding protein 1, isoform CRA_d OS=Homo sapiens OX=9606 GN=AP1GBP1 PE=4 SV=1	AP1GBP1	Medium	0.022	2.263	0.354685	1	1	8	1	1	1314	140.6	5.03	14.68	1	0	6.37504	6.41616	5.9542	6.05311	7.22978	7.25739
+	3.3364	1.23934	P22626	Heterogeneous nuclear ribonucleoproteins A2/B1 OS=Homo sapiens OX=9606 GN=HNRNPA2B1 PE=1 SV=2	HNRNPA2B1	High	0	51.27	1.70986	31	13	440	11	1	353	37.4	8.95	1083.15	13	2	6.22882	6.24982	6.08321	6.04002	7.31651	7.2854
+	0.741853	1.13226	A2RU94	Small monomeric GTPase OS=Homo sapiens OX=9606 GN=RAB27A PE=2 SV=1	RAB27A	Medium	0.018	2.489	0.396025	5	1	1	1	1	221	24.9	5.22	2.79	1	0	5.70321	5.88509	5.66391	6.78529	7.33002	7.3837
+	2.62468	1.23632	A0A024R8Z5	Mitochondrial pyruvate carrier OS=Homo sapiens OX=9606 GN=BRP44 PE=3 SV=1	BRP44	High	0.003	4.599	0.662663	6	1	12	1	1	127	14.3	10.43	29.62	1	0	6.10014	6.12309	6.08958	6.11686	7.39832	7.28077
+	3.30332	1.2307	F8W6G1	Nuclear receptor-binding protein OS=Homo sapiens OX=9606 GN=NRBP1 PE=1 SV=1	NRBP1	High	0.002	4.781	0.679519	2	1	2	1	1	543	60.8	5.16	2.04	1	0	6.08108	6.08958	6.09592	6.13545	7.36545	7.32733
+	2.10179	1.22357	Q9BVG4	Protein PBDC1 OS=Homo sapiens OX=9606 GN=PBDC1 PE=1 SV=1	PBDC1	High	0	16.857	1.22678	17	4	38	4	1	233	26	4.79	102.42	4	0	6.27612	6.21723	6.15178	5.98413	7.36194	7.2211
+	1.55144	1.20975	M0QXB4	Coatomer subunit epsilon OS=Homo sapiens OX=9606 GN=COPE PE=1 SV=1	COPE	High	0.001	7.639	0.883037	7	3	25	3	1	331	36.9	5.16	51.41	3	0	6.03342	5.96347	5.9542	6.34518	7.42794	7.29094
+	3.08513	1.20569	P63244	Receptor of activated protein C kinase 1 OS=Homo sapiens OX=9606 GN=RACK1 PE=1 SV=3	GNB2L1	High	0	34.419	1.5368	21	8	69	8	1	317	35.1	7.69	187.24	8	0	6.1819	6.1639	6.11894	6.09381	7.3443	7.27984
+	2.35397	1.19946	F8VVA7	Coatomer subunit zeta OS=Homo sapiens OX=9606 GN=COPZ1 PE=1 SV=1	COPZ1	High	0	22.479	1.35178	19	4	30	4	1	198	22.3	4.89	104.9	4	0	5.97728	6.08958	6.21335	6.08958	7.30012	7.40173
+	4.22936	1.20041	B2RAZ4	cDNA, FLJ95208, highly similar to Homo sapiens PYD and CARD domain containing (PYCARD), transcript variant 1, mRNA OS=Homo sapiens OX=9606 PE=2 SV=1		High	0	58.653	1.76829	36	7	138	7	1	195	21.6	5.64	370.4	7	0	6.19377	6.27798	6.08958	6.08958	7.28077	7.29921
+	2.42314	1.19588	B2R4R0	Histone H4 OS=Homo sapiens OX=9606 GN=HIST1H4J PE=2 SV=1	HIST1H4H	High	0	67.275	1.82785	67	9	866	9	1	103	11.4	11.36	2814.07	9	0	6.13955	6.11686	6.17592	6.07682	7.37678	7.26772
+	2.33317	1.1938	H0Y8C6	Importin-5 (Fragment) OS=Homo sapiens OX=9606 GN=IPO5 PE=1 SV=1	IPO5	High	0	9.859	0.993833	3	4	30	3	1	1099	123.8	5.06	64.84	4	1	5.90207	6.16189	6.11061	6.19771	7.27891	7.41701
+	2.00391	1.17266	Q5JPC1	Solute carrier family 25 (Mitochondrial deoxynucleotide carrier), member 19, isoform CRA_a OS=Homo sapiens OX=9606 GN=DKFZp667O1614 PE=2 SV=1	DKFZp667O1614	High	0	9.204	0.963977	6	2	20	2	1	320	35.5	9.55	64.71	2	0	5.89724	5.96347	6.13955	6.25172	7.26491	7.47168
+	3.11013	1.16095	B2R6V9	cDNA, FLJ93141, highly similar to Homo sapiens coagulation factor XIII, A1 polypeptide (F13A1), mRNA OS=Homo sapiens OX=9606 PE=2 SV=1		High	0	17.164	1.23462	5	3	22	3	1	732	83.2	6	57.79	3	0	5.85549	5.78921	6.20945	6.2555	7.41616	7.37069
+	2.97321	1.15846	A8KAL2	Golgin subfamily A member 5 OS=Homo sapiens OX=9606 PE=2 SV=1		High	0.001	6.787	0.831678	3	2	6	2	1	731	82.9	5.83	13.87	2	0	6.12928	6.19771	6.10434	6.17991	7.30195	7.29921
+	3.06776	1.15144	F5GXT1	Tetraspanin OS=Homo sapiens OX=9606 GN=CD9 PE=1 SV=10	CD9	High	0	18.611	1.26977	12	5	100	5	1	270	29.9	7.52	311.17	5	0	6.22304	6.25361	6.10643	6.13955	7.24508	7.30378
+	1.61195	1.13854	Q12846	Syntaxin-4 OS=Homo sapiens OX=9606 GN=STX4 PE=1 SV=2	STX4	Medium	0.027	2.062	0.314289	5	2	5	2	1	297	34.2	6.28	7.96	2	0	6.12515	6.31288	5.97039	6.29462	7.18982	7.35226
+	2.45424	1.14635	A0A3F2YNX7	L-fuconate dehydratase OS=Homo sapiens OX=9606 GN=ENOSF1 PE=1 SV=1		Medium	0.034	1.927	0.284882	2	1	3	1	1	477	53	5.73	5.9	1	0	5.90448	6.04658	6.18785	6.21917	7.41616	7.28355
+	1.5151	1.11908	Q5TE64	Apoptosis regulator Bcl-X OS=Homo sapiens OX=9606 GN=BCL2L1 PE=1 SV=2	BCL2L1	High	0.008	3.552	0.550473	3	1	7	1	1	307	34.1	5.02	18.27	1	0	5.9542	6.12722	6.0045	6.39746	7.2817	7.35843
+	2.12105	1.12439	Q96DM3	Regulator of MON1-CCZ1 complex OS=Homo sapiens OX=9606 GN=RMC1 PE=1 SV=2	C18orf8	High	0.006	3.895	0.590507	2	1	1	1	1	657	74.9	7.83	2.97	1	0	6.00899	6.01123	6.12722	6.29094	7.27891	7.38802
+	2.18016	1.11807	H0Y368	Dolichol-phosphate mannosyltransferase subunit 1 (Fragment) OS=Homo sapiens OX=9606 GN=DPM1 PE=1 SV=1	DPM1	High	0	11.443	1.05854	9	3	54	3	1	295	33.3	9.14	119.49	3	0	6.03122	6.04221	6.12309	6.29094	7.2891	7.36107
+	2.05605	1.10546	A0A087WWM0	Trafficking protein particle complex subunit OS=Homo sapiens OX=9606 GN=TRAPPC3 PE=1 SV=1	TRAPPC3	High	0.001	6.481	0.811642	11	2	10	2	1	188	21.2	5.06	23.42	2	0	6.13545	6.21917	6.25927	6.08534	7.22014	7.33539
+	2.41114	1.10601	P55060	Exportin-2 OS=Homo sapiens OX=9606 GN=CSE1L PE=1 SV=3	CSE1L	High	0	11.573	1.06345	3	2	9	2	1	971	110.3	5.77	35.15	2	0	6.33092	6.42122	6.11061	6.09592	7.27798	7.14057
+	2.84861	1.10156	Q9NQC3	protein AHNAK2 OS=Homo sapiens OX=9606 GN=AHNAK2 PE=1 SV=2	RTN4	High	0	25.994	1.41487	4	4	195	4	1	1192	129.9	4.5	689.36	4	0	6.07253	6.20359	6.17991	6.19771	7.24982	7.33092
+	2.97497	1.09639	A0A024R3Q0	ADP-ribosylation factor 1, isoform CRA_a OS=Homo sapiens OX=9606 GN=ARF1 PE=3 SV=1		High	0	54.582	1.73705	24	4	175	2	1	181	20.7	6.8	489.93	4	0	6.05745	6.15987	6.18587	6.21723	7.33002	7.26585
+	2.49368	1.09138	A0A0C4DH47	Thromboxane-A synthase OS=Homo sapiens OX=9606 GN=TBXAS1 PE=1 SV=1	TBXAS1	High	0	19.982	1.30064	7	4	37	4	1	580	65.7	8.16	105.94	4	0	6.12515	6.16189	6.1334	6.2555	7.29646	7.27519
+	2.28351	1.08949	Q15714	TSC22 domain family protein 1 OS=Homo sapiens OX=9606 GN=TSC22D1 PE=1 SV=3	TSC22D1	Medium	0.048	1.569	0.195623	1	1	7	1	1	1073	109.6	5.64	15.8	1	0	6.06824	6.22497	6.11478	6.2724	7.27891	7.28725
+	2.44737	1.08764	P68363	Tubulin alpha-1B chain OS=Homo sapiens OX=9606 GN=TUBA1B PE=1 SV=1	TUBA1B	High	0	156.212	2.19371	45	18	1456	7	1	451	50.1	5.06	4721.55	18	16	6.07253	6.05745	6.27798	6.16189	7.33718	7.27798
+	3.39944	1.08824	B2R6P4	cDNA, FLJ93048, highly similar to Homo sapiens synaptobrevin-like 1 (SYBL1), mRNA OS=Homo sapiens OX=9606 PE=2 SV=1		High	0.002	4.789	0.680245	9	2	2	2	1	220	25	8.6	5.8	2	0	6.20555	6.11894	6.16993	6.2114	7.2724	7.2854
+	2.67471	1.08704	Q00535	Cyclin-dependent-like kinase 5 OS=Homo sapiens OX=9606 GN=CDK5 PE=1 SV=3	CDK5	High	0.002	4.908	0.690905	5	2	13	1	1	292	33.3	7.66	22.43	2	0	6.29462	6.23266	6.2075	6.10852	7.23745	7.25267
+	3.15081	1.0808	Q00325	Phosphate carrier protein, mitochondrial OS=Homo sapiens OX=9606 GN=SLC25A3 PE=1 SV=2	SLC25A3	High	0	44.585	1.64919	22	9	306	9	1	362	40.1	9.38	782.99	9	0	6.1639	6.15583	6.21723	6.17592	7.29737	7.25739
+	2.31393	1.07802	B2RE46	Dolichyl-diphosphooligosaccharide--protein glycosyltransferase subunit 2 OS=Homo sapiens OX=9606 PE=2 SV=1		High	0	40.574	1.60825	15	7	69	7	1	631	69.3	5.78	175	7	0	6.10852	6.15583	6.24603	6.16591	7.34784	7.22014
+	1.50421	1.06423	Q969G3	SWI/SNF-related matrix-associated actin-dependent regulator of chromatin subfamily E member 1 OS=Homo sapiens OX=9606 GN=SMARCE1 PE=1 SV=2	SMARCE1	High	0.006	4.053	0.607777	5	2	17	1	1	411	46.6	4.88	34.31	2	0	5.93782	6.6907	6.32193	5.94486	7.2384	7.15684
+	3.08266	1.07476	A1L172	Acyl-CoA thioesterase 1 OS=Homo sapiens OX=9606 GN=ACOT1 PE=2 SV=1	ACOT1	High	0	65.331	1.81512	25	9	163	9	1	421	46.3	7.53	490.66	9	0	6.13545	6.23074	6.17792	6.2075	7.24031	7.29462
+	1.7288	1.06523	Q02338	D-beta-hydroxybutyrate dehydrogenase, mitochondrial OS=Homo sapiens OX=9606 GN=BDH1 PE=1 SV=3	BDH1	High	0.009	3.35	0.525045	4	2	9	2	1	343	38.1	8.95	24.98	2	0	6.0917	6.37678	6.03122	6.32553	7.2317	7.2555
+	2.73365	1.06362	A0A0S2Z5U7	Diablo homolog, mitochondrial (Fragment) OS=Homo sapiens OX=9606 GN=DIABLO PE=2 SV=1		High	0.001	8.003	0.903253	9	2	21	2	1	239	27.1	5.9	64.55	2	0	6.20359	6.21723	6.2075	6.17592	7.29829	7.21237
+	3.08796	1.05836	O15144	Actin-related protein 2/3 complex subunit 2 OS=Homo sapiens OX=9606 GN=ARPC2 PE=1 SV=1	ARPC2	High	0	59.849	1.77706	33	11	361	11	1	300	34.3	7.36	1046.97	11	0	6.21335	6.28355	6.20359	6.16189	7.21917	7.26303
+	1.73418	1.04596	A0A0E3DCJ5	MHC class II antigen (Fragment) OS=Homo sapiens OX=9606 GN=HLA-DQB1 PE=4 SV=1		High	0.003	4.35	0.638489	11	2	40	2	1	89	10.7	9.2	87.25	2	0	6.04658	6.2384	6.09592	6.34696	7.19672	7.33807
+	3.4953	1.05374	A0A024R8T9	Synaptogyrin OS=Homo sapiens OX=9606 GN=SYNGR2 PE=3 SV=1	SYNGR2	High	0.001	6.281	0.798029	8	2	20	2	1	224	24.8	4.94	30.06	2	0	6.07682	6.21335	6.23458	6.20359	7.28355	7.26209
+	2.52122	1.05076	Q96Q05	Trafficking protein particle complex subunit 9 OS=Homo sapiens OX=9606 GN=TRAPPC9 PE=1 SV=2	TRAPPC9	Medium	0.022	2.245	0.351216	1	1	4	1	1	1148	128.4	6.62	3.89	1	0	6.01569	6.14975	6.26115	6.21723	7.23649	7.34341
+	3.71075	1.05108	B3KT21	BH3-interacting domain death agonist OS=Homo sapiens OX=9606 PE=2 SV=1		High	0.001	8.412	0.924899	11	2	8	2	1	241	26.8	7.08	21.8	2	0	6.15987	6.09803	6.23266	6.21917	7.29002	7.26397
+	2.71597	1.04932	Q8IXI1	Mitochondrial Rho GTPase 2 OS=Homo sapiens OX=9606 GN=RHOT2 PE=1 SV=2	RHOT2	High	0.002	5.263	0.721233	2	2	6	1	1	618	68.1	5.86	14.92	2	0	6.23074	6.2555	6.15178	6.22882	7.21432	7.26491
+	1.57502	1.03833	Q5NDL2	EGF domain-specific O-linked N-acetylglucosamine transferase OS=Homo sapiens OX=9606 GN=EOGT PE=1 SV=1	EOGT	Medium	0.049	1.537	0.186674	2	1	1	1	1	527	62	7.05	0	1	0	6.2555	6.46597	5.99095	6.31107	7.12412	7.25456
+	2.62551	1.04532	A0A2R8YD14	40S ribosomal protein S24 OS=Homo sapiens OX=9606 GN=RPS24 PE=1 SV=1		High	0.001	8.854	0.94714	12	3	91	3	1	165	19.2	10.98	169.84	3	0	6.40769	6.47735	6.06824	6.16993	7.16088	7.16792
+	2.95438	1.04445	O19712	MHC class II HLA-DQ-beta-1 (Fragment) OS=Homo sapiens OX=9606 GN=HLA-DQB1 PE=1 SV=1	HLA-DQB1	High	0	15.999	1.20409	14	4	62	1	1	229	26.3	7.88	196.41	4	0	6.35403	6.31832	6.12928	6.19377	7.21917	7.19279
+	2.5377	1.04219	O75964	ATP synthase subunit g, mitochondrial OS=Homo sapiens OX=9606 GN=ATP5MG PE=1 SV=3	ATP5L	High	0	11.427	1.05793	19	2	64	2	1	103	11.4	9.64	175.69	2	0	6.10434	6.17991	6.19771	6.25739	7.22207	7.31741
+	2.49734	1.0411	P60520	Gamma-aminobutyric acid receptor-associated protein-like 2 OS=Homo sapiens OX=9606 GN=GABARAPL2 PE=1 SV=1	GABARAPL2	High	0	9.364	0.971461	26	4	26	2	1	117	13.7	8.1	61.71	4	2	6.19574	6.1375	6.18587	6.2555	7.21432	7.30925
+	2.01542	1.0369	A0A024RAJ1	Mitochondrial ribosomal protein S27, isoform CRA_a OS=Homo sapiens OX=9606 GN=MRPS27 PE=4 SV=1	MRPS27	High	0	11.27	1.05192	3	1	5	1	1	414	47.6	6.18	16.7	1	0	6.18587	6.26866	6.10434	6.30195	7.21237	7.26772
+	2.29808	1.03043	Q53H29	Nucleoporin 54kDa variant (Fragment) OS=Homo sapiens OX=9606 PE=2 SV=1		High	0	9.313	0.96909	5	2	12	2	1	508	55.5	7.02	19.51	2	0	6.25361	6.27984	6.12309	6.26679	7.24031	7.21043
+	2.14841	1.0233	P20132	L-serine dehydratase/L-threonine deaminase OS=Homo sapiens OX=9606 GN=SDS PE=1 SV=2	SDS	High	0.001	8.195	0.913549	13	4	27	4	1	328	34.6	8.02	69.44	4	0	6.29278	6.18587	6.26491	6.15178	7.29737	7.16591
+	0.537842	0.882363	Q9Y3A6	Transmembrane emp24 domain-containing protein 5 OS=Homo sapiens OX=9606 GN=TMED5 PE=1 SV=1	TMED5	Medium	0.042	1.691	0.228144	5	1	1	1	1	229	26	4.84	2.37	1	0	6.24793	5.76022	5.70321	6.94017	7.21335	7.19476
+	1.80106	1.00513	K7EM18	Eukaryotic translation initiation factor 1 OS=Homo sapiens OX=9606 GN=EIF1 PE=1 SV=1	EIF1	High	0.001	7.648	0.883548	22	2	3	2	1	121	13.6	7.9	7.1	2	0	6.36807	6.15583	6.1334	6.2854	7.31741	7.11166
+	3.18247	1.00425	B3KMV8	cDNA FLJ12766 fis, clone NT2RP2001520, highly similar to Calcium-binding mitochondrial carrier protein Aralar1 OS=Homo sapiens OX=9606 PE=2 SV=1		High	0	9.662	0.985067	5	3	7	2	1	678	74.7	8.38	20.91	3	0	6.23074	6.07039	6.26866	6.23266	7.23649	7.27333
+	3.0508	1.0032	P49961	Ectonucleoside triphosphate diphosphohydrolase 1 OS=Homo sapiens OX=9606 GN=ENTPD1 PE=1 SV=1	ENTPD1	Medium	0.047	1.579	0.198382	1	1	4	1	1	510	57.9	6.34	8.42	1	0	6.1375	6.31832	6.19574	6.2555	7.23074	7.22689
+	2.20363	0.999811	P29590	Protein PML OS=Homo sapiens OX=9606 GN=PML PE=1 SV=3	PML	High	0	28.981	1.46211	12	11	50	11	1	882	97.5	6.21	121.11	11	0	6.13134	6.3147	6.1639	6.29462	7.18388	7.27426
+	1.39445	0.983326	Q6QNY5	UDP-N-acetylglucosamine-2-epimerase / N-acetylmannosamine kinase OS=Homo sapiens OX=9606 GN=GNE PE=2 SV=1	GNE	High	0.006	3.943	0.595827	2	1	2	1	1	722	79.3	6.86	3.21	1	0	6.05961	6.39917	6.23649	6.21723	7.00675	7.41363
+	2.55953	0.993589	A0A0A0MSW4	Phosphatidylinositol transfer protein beta isoform OS=Homo sapiens OX=9606 GN=PITPNB PE=1 SV=1	PITPNB	High	0	11.981	1.07849	11	3	13	2	1	271	31.6	6.87	35.94	3	0	6.3906	6.48382	6.10643	6.20359	7.12928	7.16792
+	2.90479	0.99128	A0A384NPU2	Epididymis secretory sperm binding protein OS=Homo sapiens OX=9606 GN=HINT1 PE=2 SV=1		High	0	9.713	0.987353	24	3	73	3	1	126	13.8	6.95	177.65	3	0	6.18785	6.25927	6.27053	6.20163	7.2211	7.23362
+	3.30814	0.989156	O00193	Small acidic protein OS=Homo sapiens OX=9606 GN=SMAP PE=1 SV=1	SMAP	Medium	0.015	2.728	0.435844	4	1	4	1	1	183	20.3	4.72	12.42	1	0	6.49985	6.60585	6.13134	6.08746	7.09908	7.09803
+	3.02024	0.986358	B2R4R9	40S ribosomal protein S28 OS=Homo sapiens OX=9606 GN=RPS28 PE=2 SV=1	RPS28	High	0	24.499	1.38915	36	3	106	3	1	69	7.8	10.7	293.45	3	0	6.26679	6.38543	6.17792	6.22882	7.20653	7.17293
+	2.37398	0.981638	A0A024RCT9	High mobility group AT-hook 1, isoform CRA_b OS=Homo sapiens OX=9606 GN=HMGA1 PE=3 SV=1	HMGA1	High	0	9.849	0.993392	6	3	37	3	1	328	34.3	10.37	83.63	3	0	6.39746	6.39575	6.23458	6.12515	7.19476	7.12825
+	3.12529	0.981344	A0A5F9ZHN7	Phosphatidylinositol-3-phosphatase SAC1 OS=Homo sapiens OX=9606 GN=SACM1L PE=1 SV=1		High	0	10.08	1.00346	7	5	24	5	1	609	69.4	7.12	55.23	5	0	6.07468	6.23458	6.2384	6.29094	7.24031	7.25172
+	2.20978	0.975564	A0A4P2STM8	MHC class I antigen OS=Homo sapiens OX=9606 GN=HLA-A PE=3 SV=1		High	0.001	5.729	0.758079	3	1	10	1	1	365	41	6.39	23.18	1	0	6.27798	6.36282	6.13545	6.2891	7.18289	7.19279
+	2.96665	0.975857	V9HW41	Epididymis secretory protein Li 71 OS=Homo sapiens OX=9606 GN=HEL-S-71 PE=2 SV=1	HEL-S-71	High	0	22.306	1.34842	24	4	119	4	1	152	17.1	6.57	387.89	4	0	6.2817	6.30012	6.19574	6.25172	7.18388	7.21529
+	1.41402	0.961398	P06132	Uroporphyrinogen decarboxylase OS=Homo sapiens OX=9606 GN=UROD PE=1 SV=2	UROD	Medium	0.02	2.343	0.369772	4	1	1	1	1	367	40.8	6.14	0	1	0	6.07895	6.11894	6.12928	6.44956	7.14057	7.36107
+	0.609974	0.875474	Q99836	Myeloid differentiation primary response protein MyD88 OS=Homo sapiens OX=9606 GN=MYD88 PE=1 SV=1	MYD88	Medium	0.024	2.171	0.33666	2	1	4	1	1	296	33.2	6.15	8.87	1	0	5.84298	5.71699	5.86047	6.93546	7.24127	7.30561
+	3.13858	0.971707	P84243	Histone H3.3 OS=Homo sapiens OX=9606 GN=H3-3A PE=1 SV=2	H3F3A	High	0	24.854	1.3954	41	9	601	4	1	136	15.3	11.27	1362.31	9	5	6.24793	6.22497	6.26491	6.22497	7.23362	7.19967
+	1.9519	0.966505	Q6ZP37	cDNA FLJ26554 fis, clone LNF01773, highly similar to Galactokinase OS=Homo sapiens OX=9606 PE=2 SV=1		High	0.002	5.344	0.727866	3	1	8	1	1	396	42.9	7.24	18.86	1	0	5.89482	6.18587	6.2075	6.40259	7.2384	7.30469
+	2.73165	0.963578	Q59GM9	Alpha-1,4 glucan phosphorylase (Fragment) OS=Homo sapiens OX=9606 PE=2 SV=1		High	0	23.105	1.36371	9	10	31	6	1	865	98.8	6.96	74.78	10	1	6.12102	6.21335	6.23458	6.31107	7.22014	7.25267
+	2.86094	0.963582	Q9BQA9	Cytochrome b-245 chaperone 1 OS=Homo sapiens OX=9606 GN=CYBC1 PE=1 SV=1	C17orf62	Medium	0.015	2.805	0.447933	4	1	27	1	1	187	20.8	6.8	79.09	1	0	6.16189	6.17592	6.29646	6.24793	7.26209	7.20945
+	4.30676	0.964149	Q96JB5	CDK5 regulatory subunit-associated protein 3 OS=Homo sapiens OX=9606 GN=CDK5RAP3 PE=1 SV=2	CDK5RAP3	High	0	12.401	1.09346	8	5	55	4	1	506	56.9	4.75	136.83	5	1	6.1639	6.15987	6.26866	6.27984	7.23458	7.24222
+	2.23191	0.956025	Q53FH6	Late endosomal/lysosomal adaptor and MAPK and MTOR activator 3 (Fragment) OS=Homo sapiens OX=9606 PE=2 SV=1		High	0.001	5.687	0.754883	14	2	16	2	1	124	13.6	7.34	42.8	2	0	6.15381	6.31288	6.32012	6.18982	7.17692	7.24508
+	2.9374	0.956474	B2R9T9	cDNA, FLJ94551 OS=Homo sapiens OX=9606 PE=2 SV=1		High	0	20.285	1.30718	9	3	73	3	1	243	26.2	10.67	218.81	3	0	6.04658	6.1819	6.32553	6.26115	7.25456	7.24508
+	0.482231	0.818631	A0A0S2Z3W7	Epididymis secretory sperm binding protein (Fragment) OS=Homo sapiens OX=9606 GN=ITPA PE=2 SV=1		Medium	0.035	1.835	0.263636	7	1	1	1	1	194	21.4	5.66	2.19	1	0	6.10224	5.9542	5.72247	6.98868	7.27053	7.07788
+	2.39827	0.950629	Q5T097	Utrophin OS=Homo sapiens OX=9606 GN=UTRN PE=1 SV=1	UTRN	High	0.003	4.286	0.632052	2	2	7	1	1	988	113.3	6.96	11.75	2	0	5.31107	6.15381	6.32193	6.44128	7.34074	7.32373
+	2.79285	0.944304	Q7L9L4	MOB kinase activator 1B OS=Homo sapiens OX=9606 GN=MOB1B PE=1 SV=3	MOB1B	High	0	17.603	1.24559	14	3	48	3	1	216	25.1	6.73	130.17	3	0	6.25361	6.16792	6.26866	6.27426	7.25361	7.17792
+	3.76998	0.940075	V9HVZ7	Epididymis luminal protein 176 OS=Homo sapiens OX=9606 GN=HEL-176 PE=2 SV=1	HEL-176	High	0	239.691	2.37965	62	20	3699	1	1	223	25	5.66	11950.9	20	2	6.04439	6.64097	6.2211	6.21335	7.14568	7.16892
+	2.48541	0.938946	A0A024R3R5	3-beta-hydroxysterol Delta (14)-reductase OS=Homo sapiens OX=9606 GN=LBR PE=3 SV=1	LBR	High	0.006	4.072	0.609808	3	2	9	2	1	615	70.7	9.36	21.87	2	0	6.36982	6.38024	6.25172	6.1819	7.19672	7.11478
+	2.88363	0.938853	P61513	60S ribosomal protein L37a OS=Homo sapiens OX=9606 GN=RPL37A PE=1 SV=2	RPL37A	Medium	0.027	2.064	0.31471	8	1	3	1	1	92	10.3	10.43	7.56	1	0	6.70874	6.72247	6.03562	6.08746	6.97842	7.02237
+	2.93767	0.933385	Q53Y06	ATPase, H+ transporting, lysosomal 31kDa, V1 subunit E isoform 1 OS=Homo sapiens OX=9606 GN=ATP6V1E1 PE=2 SV=1	ATP6V1E1	High	0	141.315	2.15019	48	18	695	18	1	226	26.1	8	1758.98	18	0	6.30012	6.33807	6.25172	6.23074	7.14466	7.20457
+	2.25218	0.931808	B2R5J1	cDNA, FLJ92494, highly similar to Homo sapiens GABA(A) receptor-associated protein (GABARAP), mRNA OS=Homo sapiens OX=9606 PE=2 SV=1		High	0.001	5.785	0.762303	15	3	29	1	1	117	13.9	8.79	68.36	3	0	6.30012	6.36282	6.18388	6.29094	7.12412	7.21432
+	1.85201	0.92764	H3BS72	Very-long-chain (3R)-3-hydroxyacyl-CoA dehydratase OS=Homo sapiens OX=9606 GN=HACD3 PE=1 SV=1	HACD3	Medium	0.022	2.251	0.352375	2	1	2	1	1	400	47.1	8.85	5.2	1	0	6.17792	6.31651	6.1639	6.3733	7.15886	7.23362
+	1.64504	0.922711	Q99973	Telomerase protein component 1 OS=Homo sapiens OX=9606 GN=TEP1 PE=1 SV=2	TEP1	High	0.007	3.644	0.561578	0	1	2	1	1	2627	290.3	7.97	5.58	1	0	6.10643	5.89724	6.20359	6.48543	7.25739	7.27705
+	1.84672	0.920975	Q9BRX8	Peroxiredoxin-like 2A OS=Homo sapiens OX=9606 GN=PRXL2A PE=1 SV=3	FAM213A	High	0	62.928	1.79884	36	8	254	8	1	229	25.7	8.84	759.19	8	0	6.29462	6.27798	6.36632	6.15381	7.21335	7.14873
+	3.79368	0.926134	P23396	40S ribosomal protein S3 OS=Homo sapiens OX=9606 GN=RPS3 PE=1 SV=2	RPS3	High	0	68.619	1.83644	46	12	304	12	1	243	26.7	9.66	925.91	12	0	6.16591	6.23458	6.29829	6.27612	7.20945	7.21723
+	3.46637	0.922455	Q59GX7	Stearoyl-CoA desaturase variant (Fragment) OS=Homo sapiens OX=9606 PE=2 SV=1		High	0.001	5.795	0.763053	4	1	16	1	1	366	42.3	9.25	31.39	1	0	6.2075	6.29462	6.2555	6.2891	7.1918	7.19771
+	2.66347	0.92078	Q15631	Translin OS=Homo sapiens OX=9606 GN=TSN PE=1 SV=1	TSN	High	0	11.331	1.05427	11	2	6	2	1	228	26.2	6.44	21.96	2	0	6.18587	6.19574	6.25927	6.32733	7.18785	7.24031
+	2.14453	0.918218	Q86TM3	Probable ATP-dependent RNA helicase DDX53 OS=Homo sapiens OX=9606 GN=DDX53 PE=1 SV=3	DDX53	Medium	0.022	2.263	0.354685	2	1	3	1	1	631	71.1	9.07	2.41	1	0	6.50779	6.36107	6.28355	6.12722	7.12412	7.12309
+	2.47693	0.915064	H0YJ66	Dehydrogenase/reductase SDR family member 7 (Fragment) OS=Homo sapiens OX=9606 GN=DHRS7 PE=1 SV=1	DHRS7	High	0	32.264	1.50872	13	4	38	4	1	399	44.8	9.03	169.68	4	0	6.26115	6.32193	6.24793	6.27798	7.12722	7.22882
+	1.20365	0.892097	Q9NRP0	Oligosaccharyltransferase complex subunit OSTC OS=Homo sapiens OX=9606 GN=OSTC PE=1 SV=1	OSTC	High	0.001	7.53	0.876795	8	1	18	1	1	149	16.8	9.13	56.81	1	0	6.09381	6.14568	6.09381	6.56224	7.21432	7.22593
+	3.42373	0.909775	Q6NVC0	ADP/ATP translocase (Fragment) OS=Homo sapiens OX=9606 GN=SLC25A5 PE=2 SV=1	SLC25A5	High	0	101.005	2.00434	45	20	1139	6	1	323	35.3	9.82	2955.78	20	16	6.21335	6.27984	6.30012	6.26491	7.19377	7.19081
+	1.38518	0.897152	O14980	Exportin-1 OS=Homo sapiens OX=9606 GN=XPO1 PE=1 SV=1	XPO1	High	0	17.293	1.23787	4	4	11	4	1	1071	123.3	6.06	26.27	4	0	6.04658	6.14771	6.14771	6.51885	7.20065	7.26021
+	1.85387	0.904401	Q8IYI6	Exocyst complex component 8 OS=Homo sapiens OX=9606 GN=EXOC8 PE=1 SV=2	EXOC8	High	0.002	5.26	0.720986	2	1	4	1	1	725	81.7	5.49	8.26	1	0	6.24982	6.24222	6.38716	6.1819	7.22304	7.15482
+	2.31996	0.905835	O14874	[3-methyl-2-oxobutanoate dehydrogenase [lipoamide]] kinase, mitochondrial OS=Homo sapiens OX=9606 GN=BCKDK PE=1 SV=2	BCKDK	High	0	14.158	1.151	9	4	41	4	1	412	46.3	8.82	98.18	4	0	6.27426	6.22497	6.30925	6.2555	7.13134	7.24508
+	3.28727	0.904363	J3QRS3	Myosin regulatory light chain 12A OS=Homo sapiens OX=9606 GN=MYL12A PE=1 SV=1	MYL12A	High	0	55.115	1.74127	44	8	385	8	1	177	20.4	4.75	966.99	8	0	6.31832	6.37678	6.24413	6.2555	7.13443	7.17393
+	2.32406	0.902275	Q9BZD2	Equilibrative nucleoside transporter 3 OS=Homo sapiens OX=9606 GN=SLC29A3 PE=1 SV=3	SLC29A3	High	0.001	6.909	0.839415	2	1	23	1	1	475	51.8	7.78	63.87	1	0	6.21917	6.30378	6.22304	6.33985	7.16189	7.20555
+	2.74609	0.902006	Q9HA77	Probable cysteine--tRNA ligase, mitochondrial OS=Homo sapiens OX=9606 GN=CARS2 PE=1 SV=1	CARS2	High	NaN	5.563	0.745309	2	1	12	1	1	564	62.2	8.34	35.05	1	0	6.14568	6.35579	6.27053	6.29829	7.15076	7.22207
+	1.98469	0.897648	B2R533	Glutathione transferase OS=Homo sapiens OX=9606 PE=2 SV=1		Medium	0.026	2.084	0.318898	3	1	9	1	1	244	27.5	6.4	23.98	1	0	6.2891	6.4363	6.15583	6.33807	7.13134	7.15785
+	1.95689	0.892003	D2Y3F6	Dct1 OS=Homo sapiens OX=9606 PE=2 SV=1		High	0.001	6.157	0.789369	3	1	6	1	1	478	53.3	6.81	15.39	1	0	6.2114	6.26679	6.21335	6.37678	7.13955	7.23458
+	2.61366	0.887355	P49279	Natural resistance-associated macrophage protein 1 OS=Homo sapiens OX=9606 GN=SLC11A1 PE=2 SV=1	SLC11A1	High	0.009	3.329	0.522314	3	2	10	2	1	550	59.8	7.66	21.05	2	0	6.18785	6.22882	6.2724	6.34696	7.22014	7.17393
+	2.62008	0.886952	A5Y5A3	PC1/MRPS28 fusion protein OS=Homo sapiens OX=9606 PE=2 SV=1		High	0.001	6.015	0.779236	5	1	5	1	1	278	31.2	6.19	15.56	1	0	6.41109	6.37504	6.2075	6.27984	7.10643	7.15482
+	2.47718	0.886159	P0C7P0	CDGSH iron-sulfur domain-containing protein 3, mitochondrial OS=Homo sapiens OX=9606 GN=CISD3 PE=1 SV=1	CISD3	Medium	0.047	1.578	0.198107	6	1	3	1	1	127	14.2	10.55	6.94	1	0	6.26679	6.21529	6.3505	6.24793	7.18587	7.18488
+	1.55695	0.878069	J3KQ18	D-dopachrome decarboxylase OS=Homo sapiens OX=9606 GN=DDT PE=1 SV=1	DDT	High	0.001	5.651	0.752125	17	3	69	3	1	132	14.2	7.3	158.4	3	0	6.3837	6.23074	6.15381	6.40088	7.23936	7.07146
+	3.05676	0.88302	Q96HS1	Serine/threonine-protein phosphatase PGAM5, mitochondrial OS=Homo sapiens OX=9606 GN=PGAM5 PE=1 SV=2	PGAM5	Medium	0.026	2.088	0.31973	3	1	1	1	1	289	32	8.68	2.09	1	0	6.05961	6.30561	6.29646	6.34163	7.18884	7.21529
+	2.33076	0.882705	A0A024R1Y7	Homolog of mouse LGP1, isoform CRA_a OS=Homo sapiens OX=9606 GN=LGP1 PE=4 SV=1	LGP1	Medium	0.034	1.912	0.281488	2	1	2	1	1	530	57.5	7.88	1.92	1	0	5.97499	6.39917	6.2854	6.34163	7.14262	7.24982
+	1.56056	0.874513	Q5VV89	Microsomal glutathione S-transferase 3 OS=Homo sapiens OX=9606 GN=MGST3 PE=1 SV=1	MGST3	High	0.002	5.006	0.699491	5	1	92	1	1	166	18.4	9.96	239.54	1	0	6.36807	6.21529	6.40088	6.16993	7.25267	7.06717
+	2.84023	0.879467	A0A140VK41	Ribose-phosphate diphosphokinase OS=Homo sapiens OX=9606 PE=2 SV=1		High	0.006	3.996	0.601625	2	1	17	1	1	321	35	6.46	49.52	1	0	6.23074	6.27053	6.32733	6.27426	7.15987	7.20065
+	3.65014	0.879769	Q53H12	Acylglycerol kinase, mitochondrial OS=Homo sapiens OX=9606 GN=AGK PE=1 SV=2	AGK	Medium	0.035	1.84	0.264818	3	1	3	1	1	422	47.1	8.09	8.37	1	0	6.26866	6.29646	6.29094	6.28725	7.15583	7.1819
+	2.46936	0.874966	A0A3B3IUB5	Minor histocompatibility antigen H13 OS=Homo sapiens OX=9606 GN=HM13 PE=1 SV=1		High	0	39.571	1.59738	15	6	316	6	1	420	46.3	8.03	892.08	6	0	6.30925	6.32193	6.33092	6.23074	7.16591	7.14568
+	1.6756	0.871303	Q5TGZ0	MICOS complex subunit MIC10 OS=Homo sapiens OX=9606 GN=MICOS10 PE=1 SV=1	MINOS1	Medium	0.02	2.32	0.365488	10	1	1	1	1	78	8.8	8.5	2.59	1	0	6.3147	6.32012	6.39232	6.16792	7.21432	7.08852
+	2.32409	0.872433	B4DEH1	Dolichol-phosphate mannosyltransferase subunit 3 OS=Homo sapiens OX=9606 PE=2 SV=1		High	0.005	4.261	0.629512	6	1	8	1	1	168	18.3	9.1	21.61	1	0	6.18388	6.2075	6.36457	6.2817	7.23936	7.15178
+	2.94171	0.869716	Q9HB00	Desmocollin 1, isoform CRA_b OS=Homo sapiens OX=9606 GN=DSC1 PE=4 SV=1	DSC1	High	0.007	3.642	0.56134	3	2	14	2	1	840	93.8	5.53	24.48	2	0	6.07895	6.32193	6.30743	6.33628	7.16591	7.21723
+	2.1796	0.868069	P43353	Aldehyde dehydrogenase family 3 member B1 OS=Homo sapiens OX=9606 GN=ALDH3B1 PE=1 SV=1	ALDH3B1	High	0.001	6.831	0.834484	4	2	9	1	1	468	51.8	7.62	31.46	2	0	6.24603	6.4363	6.33271	6.21529	7.1819	7.10224
+	2.00559	0.858763	Q96KC8	DnaJ homolog subfamily C member 1 OS=Homo sapiens OX=9606 GN=DNAJC1 PE=1 SV=1	DNAJC1	High	0.002	5.353	0.728597	3	2	3	2	1	554	63.8	8.63	8.95	2	0	6.34873	6.51254	6.29094	6.19967	7.03122	7.17692
+	2.16833	0.859055	P38919	Eukaryotic initiation factor 4A-III OS=Homo sapiens OX=9606 GN=EIF4A3 PE=1 SV=4	EIF4A3	High	0.001	8.974	0.952986	3	1	15	1	1	411	46.8	6.73	35.01	1	0	6.23074	6.21723	6.27984	6.36457	7.12412	7.2384
+	2.11609	0.854661	A0A1A7UP97	Chondroitinsulfatase OS=Homo sapiens OX=9606 GN=GALNS PE=3 SV=1		High	0	9.164	0.962085	5	3	27	2	1	522	57.9	6.83	56.35	3	1	6.26303	6.38888	6.22882	6.34873	7.09803	7.18884
+	2.31384	0.85262	H7BZF5	Uncharacterized protein C2orf80 (Fragment) OS=Homo sapiens OX=9606 GN=C2orf80 PE=4 SV=1	C2orf80	Medium	0.015	2.727	0.435685	6	1	23	1	1	139	15.7	9.83	45.71	1	0	6.39232	6.3906	6.30743	6.22497	7.07575	7.16189
+	1.92276	0.844867	A0A7I2V4G0	Heterogeneous nuclear ribonucleoprotein A3 OS=Homo sapiens OX=9606 GN=HNRNPA3 PE=1 SV=1		High	0	23.517	1.37138	14	7	372	3	1	396	41.3	8.91	887.98	7	1	6.38543	6.52199	6.32733	6.16189	7.13237	7.04658
+	2.74211	0.847674	O43567	E3 ubiquitin-protein ligase RNF13 OS=Homo sapiens OX=9606 GN=RNF13 PE=1 SV=1	RNF13	Medium	0.017	2.604	0.415641	3	2	11	1	1	381	42.8	4.98	26.31	2	0	6.32553	6.3505	6.25927	6.32012	7.1179	7.15684
+	2.38947	0.843044	Q7Z4Y4	GTP:AMP phosphotransferase AK3, mitochondrial OS=Homo sapiens OX=9606 GN=AK3 PE=2 SV=1	AK3	High	0	46.038	1.66312	45	11	104	11	1	227	25.6	9.31	250.87	11	0	6.16993	6.21723	6.3906	6.29462	7.21043	7.16088
+	4.62536	0.827508	A0A384NL00	Glucose-6-phosphate 1-dehydrogenase OS=Homo sapiens OX=9606 PE=2 SV=1		High	0	70.141	1.84597	30	16	497	16	1	515	59.2	6.84	1274.91	16	0	6.33628	6.31651	6.30561	6.30925	7.13853	7.13134
+	2.53195	0.821789	P08754	Guanine nucleotide-binding protein G(i) subunit alpha-3 OS=Homo sapiens OX=9606 GN=GNAI3 PE=1 SV=3	GNAI3	High	0	27.542	1.44	19	8	247	1	1	354	40.5	5.69	752.09	8	0	6.11686	6.20163	6.32553	6.40939	7.20457	7.17393
+	1.72161	0.813632	P46977	Dolichyl-diphosphooligosaccharide--protein glycosyltransferase subunit STT3A OS=Homo sapiens OX=9606 GN=STT3A PE=1 SV=2	STT3A	High	0	9.576	0.981184	5	4	16	3	1	705	80.5	8.07	34.75	4	0	6.44791	6.27053	6.36282	6.2384	7.20945	7.01903
+	4.09332	0.816092	Q6LES2	Annexin (Fragment) OS=Homo sapiens OX=9606 GN=ANXA4 PE=2 SV=1	ANXA4	High	0	91.728	1.9625	53	18	538	17	1	321	36.1	6.13	1477.68	18	0	6.36282	6.3733	6.29462	6.30378	7.12102	7.10957
+	2.03878	0.813096	Q8TDZ2	[F-actin]-monooxygenase MICAL1 OS=Homo sapiens OX=9606 GN=MICAL1 PE=1 SV=2	MICAL1	High	0	14.883	1.17269	6	6	33	6	1	1067	117.8	6.4	87.63	6	0	6.42291	6.39232	6.21917	6.3505	7.05528	7.14057
+	2.71413	0.815138	A8K940	cDNA FLJ77630, highly similar to Homo sapiens BPY2 interacting protein 1, mRNA OS=Homo sapiens OX=9606 PE=1 SV=1		High	0.001	8.728	0.940915	2	2	11	2	1	1059	112.2	7.3	14.78	2	0	6.24222	6.26303	6.30561	6.37678	7.15178	7.16088
+	2.49866	0.813205	A0A0M4FEM1	Alpha-1,4 glucan phosphorylase OS=Homo sapiens OX=9606 GN=PYGM PE=3 SV=1		High	0.001	6.04	0.781037	5	5	20	1	1	842	97.1	6.95	32.56	5	0	6.30561	6.27426	6.3733	6.2854	7.12928	7.15583
+	2.31588	0.811634	P00387	NADH-cytochrome b5 reductase 3 OS=Homo sapiens OX=9606 GN=CYB5R3 PE=1 SV=3	CYB5R3	High	0	33.914	1.53038	24	6	72	6	1	301	34.2	7.59	228.02	6	0	6.2724	6.2817	6.38024	6.2891	7.17991	7.1127
+	2.31496	0.804129	Q9Y2S6	Translation machinery-associated protein 7 OS=Homo sapiens OX=9606 GN=TMA7 PE=1 SV=1	TMA7	High	0.001	6.083	0.784118	34	3	47	2	1	64	7.1	9.99	76.45	3	1	6.57289	6.69766	6.15785	6.2211	6.9472	7.04002
+	2.49251	0.79094	P68366	Tubulin alpha-4A chain OS=Homo sapiens OX=9606 GN=TUBA4A PE=1 SV=1	TUBA4A	High	0	91.893	1.96328	32	13	625	2	1	448	49.9	5.06	1872.08	13	0	6.29646	6.36982	6.30378	6.35226	7.08108	7.15684
+	1.92383	0.787592	Q02978	Mitochondrial 2-oxoglutarate/malate carrier protein OS=Homo sapiens OX=9606 GN=SLC25A11 PE=1 SV=3	SLC25A11	High	0	15.712	1.19623	12	3	15	3	1	314	34	9.91	50.36	3	0	6.24031	6.15178	6.44128	6.31107	7.2211	7.10643
+	2.41394	0.787608	A0A140VJG8	Catechol O-methyltransferase OS=Homo sapiens OX=9606 PE=2 SV=1		High	0	33.725	1.52795	32	8	144	6	1	271	30	5.47	399.83	8	2	6.36632	6.36282	6.29646	6.33985	7.06178	7.14975
+	3.24348	0.775521	P62249	40S ribosomal protein S16 OS=Homo sapiens OX=9606 GN=RPS16 PE=1 SV=2	RPS16	High	0	30.853	1.4893	55	10	151	10	1	146	16.4	10.21	391.97	10	0	6.27426	6.29829	6.3733	6.33628	7.12928	7.13134
+	1.71454	0.769171	B4DL97	cDNA FLJ56458, highly similar to Homo sapiens echinoderm microtubule associated protein like 3 (EML3), mRNA OS=Homo sapiens OX=9606 PE=2 SV=1		Medium	0.015	2.74	0.437751	1	1	1	1	1	917	98	9.03	2.22	1	0	6.27984	6.56072	6.39746	6.2114	7.01792	7.12928
+	2.07931	0.768829	O60704	Protein-tyrosine sulfotransferase 2 OS=Homo sapiens OX=9606 GN=TPST2 PE=1 SV=1	TPST2	High	0.006	3.723	0.570893	3	1	1	1	1	377	41.9	9.09	2.43	1	0	6.12102	6.30561	6.31651	6.44791	7.17692	7.12515
+	2.20529	0.768322	Q02318	Sterol 26-hydroxylase, mitochondrial OS=Homo sapiens OX=9606 GN=CYP27A1 PE=1 SV=1	CYP27A1	High	0	64.338	1.80847	19	12	349	12	1	531	60.2	8.9	1030.93	12	0	6.26866	6.36807	6.28725	6.40769	7.10643	7.12515
+	1.85505	0.765046	A4FTY0	Deafness, autosomal dominant 5 OS=Homo sapiens OX=9606 GN=DFNA5 PE=2 SV=1	DFNA5	High	0	17.039	1.23144	12	4	24	4	1	496	54.5	5.22	61.41	4	0	6.24413	6.24603	6.30012	6.44791	7.19279	7.08534
+	2.26875	0.762302	A0A1U9X8E3	Proteasome subunit beta OS=Homo sapiens OX=9606 PE=3 SV=1		High	0	18.548	1.2683	12	3	54	3	1	219	23.3	5.03	140.68	3	0	6.24031	6.23074	6.38198	6.37851	7.19869	7.0864
+	2.71244	0.760681	J3KQN4	60S ribosomal protein L36a OS=Homo sapiens OX=9606 GN=RPL36A PE=1 SV=1	RPL36A	Medium	0.017	2.628	0.419625	6	1	4	1	1	142	16.4	10.43	9.1	1	0	6.60437	6.58797	6.20359	6.27053	7	6.99548
+	2.23875	0.758904	B2RDT8	cDNA, FLJ96764, highly similar to Homo sapiens sorting nexin 8 (SNX8), mRNA OS=Homo sapiens OX=9606 PE=2 SV=1		High	0	17.093	1.23282	5	2	9	2	1	465	52.6	7.39	26.36	2	0	6.1918	6.15381	6.36282	6.44294	7.11998	7.20359
+	2.35548	0.757688	P14854	Cytochrome c oxidase subunit 6B1 OS=Homo sapiens OX=9606 GN=COX6B1 PE=1 SV=2	COX6B1	High	0	12.732	1.1049	28	4	94	4	1	86	10.2	7.05	197.25	4	0	6.2555	6.2555	6.41278	6.33985	7.16892	7.09908
+	2.52656	0.754113	A0A126GVI5	Olfactory receptor (Fragment) OS=Homo sapiens OX=9606 GN=OR1M1 PE=3 SV=1		High	0	11.175	1.04825	2	1	166	1	1	314	35	8.9	360.34	1	0	6.38543	6.47411	6.29462	6.33271	7.03122	7.10434
+	1.9409	0.751005	Q6ZUX7	LHFPL tetraspan subfamily member 2 protein OS=Homo sapiens OX=9606 GN=LHFPL2 PE=1 SV=2	LHFPL2	Medium	0.012	3.084	0.489114	4	1	2	1	1	228	24.5	6.49	4.35	1	0	6.3733	6.32193	6.31651	6.37678	7.17293	7.02237
+	2.53742	0.752267	B7Z571	cDNA FLJ52010, highly similar to 26S protease regulatory subunit 7 OS=Homo sapiens OX=9606 PE=2 SV=1		High	0	56.223	1.74991	71	9	116	1	1	141	15.8	4.78	352.35	9	0	6.35403	6.29278	6.36807	6.34341	7.1467	7.06932
+	2.79785	0.750904	Q9UNS2	COP9 signalosome complex subunit 3 OS=Homo sapiens OX=9606 GN=COPS3 PE=1 SV=3	COPS3	High	0.001	5.908	0.77144	4	1	5	1	1	423	47.8	6.65	8.24	1	0	6.31832	6.34696	6.35931	6.34696	7.1334	7.07468
+	2.0713	0.74699	B3KXN9	cDNA FLJ45793 fis, clone NT2RI2009233 OS=Homo sapiens OX=9606 PE=2 SV=1		Medium	0.011	3.141	0.497068	3	1	4	1	1	270	29.8	6.04	8.25	1	0	6.29278	6.45943	6.35931	6.31651	7.01903	7.15076
+	2.88581	0.748361	P38606	V-type proton ATPase catalytic subunit A OS=Homo sapiens OX=9606 GN=ATP6V1A PE=1 SV=2	ATP6V1A	High	0	161.793	2.20896	31	20	1032	20	1	617	68.3	5.52	2930.34	20	0	6.32553	6.37851	6.34518	6.3505	7.06932	7.12309
+	1.0618	0.72743	Q7Z4Z6	Signal peptidase complex catalytic subunit SEC11 OS=Homo sapiens OX=9606 PE=2 SV=1		High	0.001	8.868	0.947826	17	4	12	4	1	188	21.6	9.47	19.02	4	0	6.17991	6.34873	6.15583	6.61471	7.1127	7.1127
+	2.23016	0.743222	A0A024R869	Golgi autoantigen, golgin subfamily a, 1, isoform CRA_a OS=Homo sapiens OX=9606 GN=GOLGA1 PE=4 SV=1	GOLGA1	High	0.001	6.686	0.825166	3	2	5	2	1	767	88.1	5.27	9.32	2	0	6.49506	6.39917	6.34518	6.2817	7.10434	7.00899
+	1.84704	0.740876	Q9HBL7	Plasminogen receptor (KT) OS=Homo sapiens OX=9606 GN=PLGRKT PE=1 SV=1	PLGRKT	High	0	22.521	1.35259	20	4	36	4	1	147	17.2	9.58	98.12	4	0	6.27984	6.3147	6.28355	6.46107	7.12309	7.10329
+	1.77772	0.737066	B4E0L0	cDNA FLJ54030, highly similar to Polymerase delta-interacting protein 3 OS=Homo sapiens OX=9606 PE=2 SV=1		Medium	0.017	2.635	0.420781	4	1	1	1	1	438	48.1	9.92	2.4	1	0	6.54071	6.48864	6.33628	6.2384	7.10748	6.94134
+	2.91071	0.739768	A0A0S2Z377	Annexin (Fragment) OS=Homo sapiens OX=9606 GN=ANXA6 PE=2 SV=1		High	0	195.367	2.29085	49	35	1343	1	1	667	75.2	5.67	3593.28	35	41	6.2854	6.35403	6.35579	6.37504	7.08108	7.12928
+	4.65105	0.737874	Q9P032	NADH dehydrogenase [ubiquinone] 1 alpha subcomplex assembly factor 4 OS=Homo sapiens OX=9606 GN=NDUFAF4 PE=1 SV=1	NDUFAF4	High	0.003	4.45	0.64836	10	2	2	2	1	175	20.3	8.82	5.97	2	0	6.46597	6.4545	6.3147	6.30925	7.04767	7.05202
+	1.13838	0.721271	Q9BQB6	Vitamin K epoxide reductase complex subunit 1 OS=Homo sapiens OX=9606 GN=VKORC1 PE=1 SV=1	VKORC1	Medium	0.015	2.722	0.434888	4	1	6	1	1	163	18.2	9.36	14.08	1	0	6.1334	6.15583	6.63081	6.22882	7.19574	7.10643
+	2.9248	0.734353	Q12931	Heat shock protein 75 kDa, mitochondrial OS=Homo sapiens OX=9606 GN=TRAP1 PE=1 SV=3	TRAP1	High	0	62.514	1.79598	14	9	228	1	1	704	80.1	8.21	736.12	9	8	6.31651	6.35579	6.38716	6.33807	7.10329	7.09064
+	1.42557	0.722581	B7Z6F7	cDNA FLJ61705, highly similar to Symplekin OS=Homo sapiens OX=9606 PE=2 SV=1		High	0.006	4.082	0.610873	1	1	1	1	1	1274	141	6.13	2.97	1	0	6.16792	6.23458	6.30743	6.51885	7.03782	7.23362
+	2.52264	0.72748	Q8N335	Glycerol-3-phosphate dehydrogenase 1-like protein OS=Homo sapiens OX=9606 GN=GPD1L PE=1 SV=1	GPD1L	High	0.002	5.1	0.70757	7	3	4	3	1	351	38.4	7.02	5.99	3	0	6.32193	6.22882	6.42794	6.34873	7.11061	7.12102
+	1.53865	0.721682	A0A384MTQ5	Terpene cyclase/mutase family member OS=Homo sapiens OX=9606 PE=2 SV=1		High	0.001	8.594	0.934195	3	2	4	2	1	732	83.2	6.61	13.56	2	0	6.13134	6.2114	6.30743	6.54226	7.19081	7.10224
+	1.9773	0.723814	Q9Y4G6	Talin-2 OS=Homo sapiens OX=9606 GN=TLN2 PE=1 SV=4	TLN2	High	0	141.701	2.15137	6	21	803	1	1	2542	271.4	5.57	2292.09	21	1	6.58646	6.50462	6.33628	6.22882	7.05853	6.9542
+	2.22617	0.721699	A0A024R755	Calumenin OS=Homo sapiens OX=9606 GN=CALU PE=3 SV=1	CALU	High	0	66.202	1.82087	30	10	415	2	1	315	37.1	4.59	1294.47	10	0	6.54535	6.50303	6.34341	6.24413	7.04111	6.98982
+	3.07174	0.72226	A0A024R821	Eukaryotic translation initiation factor 3 subunit B OS=Homo sapiens OX=9606 GN=EIF3S9 PE=3 SV=1	EIF3S9	High	0.001	7.547	0.877774	4	3	14	3	1	814	92.4	5	31.2	3	0	6.40769	6.47249	6.32012	6.33807	7.07039	7.03232
+	3.86544	0.720978	P52790	Hexokinase-3 OS=Homo sapiens OX=9606 GN=HK3 PE=1 SV=2	HK3	High	0	148.564	2.17191	28	22	504	21	1	923	99	5.4	1533.27	22	0	6.23649	6.27053	6.39575	6.40429	7.12825	7.11374
+	2.42255	0.718824	P09769	Tyrosine-protein kinase Fgr OS=Homo sapiens OX=9606 GN=FGR PE=1 SV=2	FGR	High	0	17.644	1.2466	9	5	22	4	1	529	59.4	5.59	56.24	5	0	6.46107	6.45286	6.28355	6.36632	7.05961	7.02791
+	2.01525	0.71112	D3DW85	Iron-responsive element-binding protein 2 OS=Homo sapiens OX=9606 GN=IREB2 PE=3 SV=1	IREB2	High	0.001	8.485	0.928652	1	1	5	1	1	963	105	7.05	16.24	1	0	6.20555	6.31832	6.33271	6.47249	7.12205	7.10538
+	3.64806	0.707936	O00754	Lysosomal alpha-mannosidase OS=Homo sapiens OX=9606 GN=MAN2B1 PE=1 SV=3	MAN2B1	High	0	54.873	1.73936	10	10	118	10	1	1011	113.7	7.28	318.07	10	0	6.2817	6.2891	6.38888	6.40599	7.11166	7.09908
+	2.38222	0.703691	P35270	Sepiapterin reductase OS=Homo sapiens OX=9606 GN=SPR PE=1 SV=1	SPR	High	0	25.54	1.40722	27	6	44	6	1	261	28	8.05	78.64	6	0	6.4545	6.39746	6.37156	6.32193	7.08852	7.01235
+	2.12459	0.703694	A0A3S6RFK6	MHC class I antigen OS=Homo sapiens OX=9606 GN=HLA-A PE=3 SV=1		High	0	21.439	1.3312	18	6	303	1	1	365	40.9	6.47	755.13	6	3	6.4446	6.40088	6.40939	6.28725	7.05745	7.04658
+	1.9091	0.696983	A0A024R5E5	V-type proton ATPase subunit a OS=Homo sapiens OX=9606 GN=TCIRG1 PE=3 SV=1	TCIRG1	High	0	45.217	1.6553	16	13	97	13	1	830	92.9	7.12	240.95	13	0	6.25172	6.37156	6.33628	6.45121	7.03782	7.14364
+	1.92666	0.694501	Q8N129	Protein canopy homolog 4 OS=Homo sapiens OX=9606 GN=CNPY4 PE=1 SV=1	CNPY4	High	0.006	3.958	0.597476	5	1	4	1	1	248	28.3	4.64	2.68	1	0	5.74416	6.10014	6.43962	6.58195	7.17792	7.23266
+	1.8502	0.692869	A0A2I6U1K5	Electron transfer flavoprotein-ubiquinone oxidoreductase OS=Homo sapiens OX=9606 PE=2 SV=1		High	0.005	4.166	0.619719	3	2	4	2	1	617	68.4	7.68	8.73	2	0	6.18388	6.36632	6.32912	6.48704	7.07468	7.12722
+	2.35071	0.692489	Q9BY43	Charged multivesicular body protein 4a OS=Homo sapiens OX=9606 GN=CHMP4A PE=1 SV=3	CHMP4A	High	0	32.985	1.51832	19	4	50	1	1	222	25.1	4.7	116.8	4	0	6.58946	6.63952	6.22882	6.31288	6.94369	6.98299
+	1.4364	0.686343	Q6PCE3	Glucose 1,6-bisphosphate synthase OS=Homo sapiens OX=9606 GN=PGM2L1 PE=1 SV=3	PGM2L1	High	0.001	5.633	0.75074	4	3	27	2	1	622	70.4	7.15	54.68	3	0	6.10224	6.12102	6.49825	6.42794	7.27984	7.01903
+	2.58549	0.689413	B4E1J8	cDNA FLJ56285, highly similar to ADP-ribosylation factor-like protein 8B OS=Homo sapiens OX=9606 PE=2 SV=1		High	0	43.933	1.64279	28	7	243	3	1	238	27.2	9.66	643.23	7	6	6.26679	6.33985	6.36982	6.43463	7.07788	7.10538
+	2.16216	0.687653	O95782	AP-2 complex subunit alpha-1 OS=Homo sapiens OX=9606 GN=AP2A1 PE=1 SV=3	AP2A1	High	0	40	1.60206	12	13	74	6	1	977	107.5	7.03	185.53	13	7	6.3505	6.37156	6.33985	6.42459	7.03122	7.10852
+	3.98784	0.688324	Q9GZZ1	N-alpha-acetyltransferase 50 OS=Homo sapiens OX=9606 GN=NAA50 PE=1 SV=1	NAA50	High	0	9.832	0.992642	17	3	8	3	1	169	19.4	8.81	19.72	3	0	6.41447	6.40259	6.35931	6.36807	7.04658	7.05745
+	1.67816	0.682602	K7EK56	UPF0449 protein C19orf25 OS=Homo sapiens OX=9606 GN=C19orf25 PE=1 SV=1	C19orf25	Medium	0.021	2.294	0.360593	5	1	1	1	1	160	17.1	8.21	2.36	1	0	6.59096	6.5157	6.31288	6.29462	7.0864	6.88631
+	2.56381	0.684753	Q13724	Mannosyl-oligosaccharide glucosidase OS=Homo sapiens OX=9606 GN=MOGS PE=1 SV=5	MOGS	High	0.002	5.476	0.738463	2	2	10	2	1	837	91.9	8.9	25.19	2	0	6.19377	6.37156	6.38024	6.44294	7.07895	7.11374
+	3.56009	0.68522	A4D198	Eukaryotic translation initiation factor 4H OS=Homo sapiens OX=9606 GN=LOC392647 PE=4 SV=1	LOC392647	High	0	17.308	1.23825	9	3	92	3	1	294	32.6	8.87	267.68	3	0	6.28355	6.40769	6.38716	6.3906	7.06286	7.08534
+	2.4553	0.684105	Q9NPJ3	Acyl-coenzyme A thioesterase 13 OS=Homo sapiens OX=9606 GN=ACOT13 PE=1 SV=1	ACOT13	High	0	29.306	1.46696	25	3	63	3	1	140	15	9.14	216.89	3	0	6.45615	6.40769	6.37504	6.33807	7.07682	7.0045
+	2.70868	0.683177	O75396	Vesicle-trafficking protein SEC22b OS=Homo sapiens OX=9606 GN=SEC22B PE=1 SV=4	SEC22B	High	0	64.871	1.81205	32	6	244	6	1	215	24.6	6.92	720.15	6	0	6.42122	6.44128	6.33092	6.3837	7.05528	7.02569
+	2.74714	0.682296	B2R6K4	cDNA, FLJ92996, highly similar to Homo sapiens guanine nucleotide binding protein (G protein), beta polypeptide 1 (GNB1), mRNA OS=Homo sapiens OX=9606 PE=2 SV=1		High	0	61.96	1.79211	24	7	352	4	1	340	37.3	6.18	1076.83	7	4	6.34696	6.40599	6.36282	6.39575	7.03782	7.08534
+	3.34649	0.68078	Q9BXD5	N-acetylneuraminate lyase OS=Homo sapiens OX=9606 GN=NPL PE=1 SV=1	NPL	High	0	48.107	1.68221	21	8	188	8	1	320	35.1	5.57	489.61	8	0	6.40939	6.46107	6.36457	6.3505	7.02569	7.05094
+	1.51189	0.674871	Q9UBF2	Coatomer subunit gamma-2 OS=Homo sapiens OX=9606 GN=COPG2 PE=1 SV=1	COPG2	High	0	17.288	1.23774	4	3	50	1	1	871	97.6	5.81	116.42	3	0	6.23266	6.43796	6.29829	6.49346	6.99887	7.14262
+	4.77895	0.67937	Q969V3	Nicalin OS=Homo sapiens OX=9606 GN=NCLN PE=1 SV=2	NCLN	Medium	0.034	1.921	0.283527	1	1	17	1	1	563	62.9	6.89	35.93	1	0	6.33807	6.41954	6.37851	6.38198	7.05745	7.06178
+	2.16225	0.675783	Q9NTI5	Sister chromatid cohesion protein PDS5 homolog B OS=Homo sapiens OX=9606 GN=PDS5B PE=1 SV=1	PDS5B	Medium	0.018	2.533	0.403635	1	2	4	2	1	1447	164.6	8.47	6.96	2	0	6.31832	6.45286	6.35403	6.40429	7.0045	7.10538
+	2.81238	0.67648	F8WCF6	Actin-related protein 2/3 complex subunit 4 OS=Homo sapiens OX=9606 GN=ARPC4-TTLL3 PE=3 SV=1	ARPC4-TTLL3	High	0	55.665	1.74558	45	9	325	9	1	181	21	8.76	883.59	9	0	6.34518	6.3733	6.41278	6.36632	7.07895	7.05311
+	2.5974	0.675449	A0A024R8M0	Guanine nucleotide binding protein (G protein), alpha 13, isoform CRA_a OS=Homo sapiens OX=9606 GN=GNA13 PE=3 SV=1	GNA13	High	0	25.828	1.41209	17	6	207	5	1	377	44	8	720.9	6	0	6.33271	6.32193	6.40769	6.39746	7.11166	7.04439
+	2.21146	0.672942	Q03169	Tumor necrosis factor alpha-induced protein 2 OS=Homo sapiens OX=9606 GN=TNFAIP2 PE=1 SV=2	TNFAIP2	High	0	19.551	1.29117	8	5	36	5	1	654	72.6	6.46	87.17	5	0	6.21723	6.40599	6.44294	6.3733	7.04111	7.12102
+	1.13631	0.661277	A0A024R1X5	Beclin-1 OS=Homo sapiens OX=9606 GN=BECN1 PE=2 SV=1	BECN1	High	0.003	4.376	0.641077	4	2	5	2	1	450	51.9	4.89	8.05	2	0	6.2114	6.36282	6.23074	6.60881	7.09064	7.07146
+	3.00191	0.67275	P49207	60S ribosomal protein L34 OS=Homo sapiens OX=9606 GN=RPL34 PE=1 SV=3	RPL34	High	0	15.941	1.20252	34	5	107	5	1	117	13.3	11.47	279.24	5	0	6.60585	6.59544	6.29646	6.28355	6.98299	6.94251
+	1.083	0.655175	Q9BSH4	Translational activator of cytochrome c oxidase 1 OS=Homo sapiens OX=9606 GN=TACO1 PE=1 SV=1	TACO1	High	0.001	5.909	0.771514	5	1	5	1	1	297	32.5	8.13	9.21	1	0	6.23074	6.50779	6.19377	6.58797	7.08534	7.00675
+	2.19085	0.661972	P07741	Adenine phosphoribosyltransferase OS=Homo sapiens OX=9606 GN=APRT PE=1 SV=2	APRT	High	0	15.797	1.19857	37	6	45	6	1	180	19.6	6.02	107.84	6	0	6.30378	6.41616	6.35755	6.43796	7.02459	7.09487
+	1.62891	0.65847	Q13405	39S ribosomal protein L49, mitochondrial OS=Homo sapiens OX=9606 GN=MRPL49 PE=1 SV=1	MRPL49	High	0.007	3.651	0.562412	7	1	6	1	1	166	19.2	9.45	15.4	1	0	6.07682	6.26115	6.36632	6.56224	7.0917	7.15381
+	3.0282	0.661791	Q59EI9	ADP/ATP translocase (Fragment) OS=Homo sapiens OX=9606 PE=2 SV=1		High	0	84.674	1.92775	40	17	1014	2	1	323	35.4	9.85	2571.27	17	1	6.46107	6.41954	6.35403	6.38024	7.04439	7.01346
+	2.82761	0.660521	P63173	60S ribosomal protein L38 OS=Homo sapiens OX=9606 GN=RPL38 PE=1 SV=2	RPL38	Medium	0.015	2.772	0.442793	19	2	72	1	1	70	8.2	10.1	121.14	2	0	6.66107	6.73335	6.27053	6.22689	6.89603	6.92244
+	2.75032	0.659691	V9HWE8	Epididymis secretory sperm binding protein Li 47e OS=Homo sapiens OX=9606 GN=HEL-S-47e PE=2 SV=1	HEL-S-47e	High	0	43.03	1.63377	25	7	257	7	1	204	23.2	5.11	673.63	7	0	6.41278	6.46761	6.34341	6.39403	7.01681	7.04002
+	1.77323	0.657114	A0A024R5Z9	Pyruvate kinase OS=Homo sapiens OX=9606 GN=PKM2 PE=3 SV=1	PKM2	High	0	532.962	2.7267	62	41	5130	1	1	531	58	7.71	16002.3	41	0	6.4446	6.43463	6.44956	6.2891	7.05853	6.99435
+	1.37908	0.651235	Q5TEJ8	Protein THEMIS2 OS=Homo sapiens OX=9606 GN=THEMIS2 PE=1 SV=1	THEMIS2	High	0.002	4.94	0.693727	3	2	5	2	1	643	72	6.1	11.83	2	0	6.32912	6.26115	6.54998	6.30195	7.13648	7.01792
+	3.26039	0.6559	P00338	L-lactate dehydrogenase A chain OS=Homo sapiens OX=9606 GN=LDHA PE=1 SV=2	LDHA	High	0	138.313	2.14086	45	17	1080	15	1	332	36.7	8.27	3269.69	17	3	6.40769	6.37156	6.39232	6.38888	7.06178	7.03122
+	1.2294	0.6455	A0A3B3IT31	Lysosomal cobalamin transport escort protein LMBD1 OS=Homo sapiens OX=9606 GN=LMBRD1 PE=1 SV=1		High	0.001	8.33	0.920645	3	1	2	1	1	562	63.8	8.16	2.62	1	0	6.42962	6.49025	6.20163	6.52982	7.01123	7.01123
+	0.654305	0.610555	Q86WV7	Coiled-coil domain-containing protein 43 OS=Homo sapiens OX=9606 GN=CCDC43 PE=1 SV=1	CCDC43	High	0.002	4.76	0.677607	6	1	11	1	1	227	25.5	4.92	31.88	1	0	6.27053	6.30378	6.0917	6.7879	7.04002	7.0607
+	1.83128	0.648004	P36551	Oxygen-dependent coproporphyrinogen-III oxidase, mitochondrial OS=Homo sapiens OX=9606 GN=CPOX PE=1 SV=3	CPOX	High	0	22.354	1.34936	13	5	60	5	1	454	50.1	8.25	154.82	5	0	6.29094	6.54071	6.30561	6.45943	7.05094	7.01011
+	2.31586	0.646262	P30041	Peroxiredoxin-6 OS=Homo sapiens OX=9606 GN=PRDX6 PE=1 SV=3	PRDX6	High	0	53.069	1.72484	45	10	288	10	1	224	25	6.38	794.48	10	0	6.40429	6.44791	6.33807	6.42626	7.01903	7.03782
+	2.65253	0.648263	B7Z6S9	Glucosylceramidase OS=Homo sapiens OX=9606 PE=2 SV=1		High	0	22.253	1.34739	10	7	58	7	1	621	68.7	7.94	142.15	7	0	6.43296	6.49025	6.39746	6.33628	7.01346	7.01681
+	1.28748	0.639419	Q15437	Protein transport protein Sec23B OS=Homo sapiens OX=9606 GN=SEC23B PE=1 SV=2	SEC23B	High	0	12.528	1.09788	5	3	10	3	1	767	86.4	6.89	27.28	3	0	6.1416	6.31107	6.31288	6.59842	7.04549	7.14466
+	1.82473	0.643665	F5GXJ1	Complex I-20kD OS=Homo sapiens OX=9606 GN=NDUFS7 PE=1 SV=1	NDUFS7	High	0.001	5.807	0.763952	9	2	7	2	1	236	25.4	9.89	13.85	2	0	6.36457	6.2854	6.49825	6.34518	7.08746	7.0433
+	2.69291	0.645528	P08758	Annexin A5 OS=Homo sapiens OX=9606 GN=ANXA5 PE=1 SV=2	ANXA5	High	0	125.661	2.0992	60	25	1680	24	1	320	35.9	5.05	3752.38	25	1	6.38716	6.42122	6.36282	6.41954	7.03012	7.0433
+	2.64529	0.643636	P18077	60S ribosomal protein L35a OS=Homo sapiens OX=9606 GN=RPL35A PE=1 SV=2	RPL35A	High	0	17.998	1.25522	35	5	55	5	1	110	12.5	11.06	82.46	5	0	6.31107	6.42794	6.4363	6.37504	7.05094	7.04767
+	2.50106	0.643241	A0A024R1U4	RAB5C, member RAS oncogene family, isoform CRA_a OS=Homo sapiens OX=9606 GN=RAB5C PE=4 SV=1	RAB5C	High	0	75.969	1.88064	42	7	216	6	1	216	23.5	8.41	581.87	7	1	6.31832	6.31107	6.40259	6.45121	7.0433	7.09698
+	1.29784	0.634555	A0A6Q8PHP0	Cytosolic purine 5'-nucleotidase OS=Homo sapiens OX=9606 GN=NT5C2 PE=1 SV=1		Medium	0.017	2.633	0.420451	2	2	6	2	1	569	65.8	6.3	10.2	2	0	6.23074	6.26866	6.30378	6.59991	7.0864	7.0864
+	3.07343	0.638537	A0A024R5H8	RAB6A, member RAS oncogene family, isoform CRA_b OS=Homo sapiens OX=9606 GN=RAB6A PE=4 SV=1	RAB6A	High	0	23.302	1.36739	31	6	45	3	1	208	23.5	5.54	52.87	6	3	6.45286	6.36807	6.40259	6.3837	7.04767	7.01569
+	1.34868	0.630696	D9HTE9	Plasma membrane citrate carrier OS=Homo sapiens OX=9606 GN=SLC25A1 PE=2 SV=1	SLC25A1	High	0	17.366	1.2397	12	4	29	4	1	318	35	9.99	59.31	4	0	6.36982	6.24413	6.54535	6.32193	7.14568	6.98299
+	1.86689	0.635054	B4DQP1	Complex I-B16.6 OS=Homo sapiens OX=9606 PE=2 SV=1		High	0	11.226	1.05023	7	2	18	2	1	273	30.1	6.9	36.08	2	0	6.39917	6.36457	6.4545	6.35755	7.09803	6.98413
+	2.12553	0.635703	O60869	Endothelial differentiation-related factor 1 OS=Homo sapiens OX=9606 GN=EDF1 PE=1 SV=1	EDF1	High	0.001	8.023	0.904337	21	4	19	4	1	148	16.4	9.95	35.79	4	0	6.7252	6.82528	6.16993	6.27053	6.83289	6.87897
+	0.763909	0.606135	H0YMT9	Annexin (Fragment) OS=Homo sapiens OX=9606 GN=ANXA2 PE=1 SV=1	ANXA2	High	0	159.75	2.20344	85	13	1565	1	1	133	14.5	5.87	5031.11	13	0	6.6279	6.99435	5.91169	6.48543	6.8505	6.75889
+	1.97171	0.632057	V9HWE9	GST class-pi OS=Homo sapiens OX=9606 GN=HEL-S-22 PE=2 SV=1	HEL-S-22	High	0	65.844	1.81852	36	5	160	5	1	210	23.3	5.64	426.45	5	0	6.52356	6.43962	6.3837	6.3505	7.06286	6.93546
+	2.69284	0.632929	Q9UHQ9	NADH-cytochrome b5 reductase 1 OS=Homo sapiens OX=9606 GN=CYB5R1 PE=1 SV=1	CYB5R1	High	0	38.128	1.58124	30	10	138	10	1	305	34.1	9.38	319.21	10	0	6.35403	6.36632	6.42626	6.40599	7.07575	7.02237
+	1.99683	0.630877	Q92615	La-related protein 4B OS=Homo sapiens OX=9606 GN=LARP4B PE=1 SV=3	LARP4B	High	0.001	5.628	0.750354	4	2	13	2	1	738	80.5	6.92	6.95	2	0	6.46923	6.4822	6.3147	6.42626	6.97039	7.03232
+	1.08239	0.619943	Q6ZWH1	BRISC and BRCA1-A complex member 2 OS=Homo sapiens OX=9606 PE=2 SV=1		High	0.008	3.53	0.547775	4	1	1	1	1	392	45.4	5.26	2.98	1	0	6.45779	6.44626	6.56529	6.20163	6.9472	7.05961
+	1.52942	0.628373	Q9UL26	Ras-related protein Rab-22A OS=Homo sapiens OX=9606 GN=RAB22A PE=1 SV=2	RAB22A	High	0.006	3.962	0.597914	12	2	3	1	1	194	21.8	8.15	7.41	2	0	6.58496	6.52513	6.43463	6.2384	6.91409	7.01569
+	2.45383	0.629144	A0A1B0Z6H5	MHC class I antigen (Fragment) OS=Homo sapiens OX=9606 GN=HLA-B PE=3 SV=1		High	0.001	5.648	0.751895	12	2	2	1	1	181	21	5.96	4.57	2	0	6.37156	6.34696	6.38198	6.45615	7.05311	7.0433
+	1.36681	0.618959	Q7Z434	Mitochondrial antiviral-signaling protein OS=Homo sapiens OX=9606 GN=MAVS PE=1 SV=2	MAVS	High	0	10.403	1.01716	5	2	14	2	1	540	56.5	5.52	41.27	2	0	6.61324	6.63952	6.18785	6.42626	6.8679	6.98413
+	2.7134	0.623113	P23284	Peptidyl-prolyl cis-trans isomerase B OS=Homo sapiens OX=9606 GN=PPIB PE=1 SV=2	PPIB	High	0	103.536	2.01509	60	18	1253	17	1	216	23.7	9.41	3213.3	18	1	6.46434	6.47086	6.40599	6.35226	7.00787	6.99661
+	1.42874	0.616507	A0A7I2UQ36	Glutathione peroxidase OS=Homo sapiens OX=9606 GN=GPX1 PE=1 SV=1		High	0	11.501	1.06074	15	2	31	1	1	170	18.7	10.61	84.27	2	0	6.41616	6.36982	6.30378	6.51885	6.96924	7.0864
+	1.85201	0.617934	O43242	26S proteasome non-ATPase regulatory subunit 3 OS=Homo sapiens OX=9606 GN=PSMD3 PE=1 SV=2	PSMD3	High	0	31.223	1.49447	14	7	85	7	1	534	60.9	8.44	252.25	7	0	6.3147	6.41278	6.36282	6.4822	6.99661	7.08428
+	2.14324	0.61844	Q59G75	Isoleucyl-tRNA synthetase (Fragment) OS=Homo sapiens OX=9606 PE=2 SV=1		High	0	15.474	1.1896	3	4	13	4	1	1279	146.3	6.35	36.08	4	0	6.36457	6.41109	6.46107	6.36632	7.05528	7.00899
+	1.83958	0.616113	A8K4Z4	60S acidic ribosomal protein P0 OS=Homo sapiens OX=9606 PE=2 SV=1		High	0	61.265	1.78721	44	12	227	12	1	317	34.2	5.97	660.95	12	0	6.36807	6.44791	6.33985	6.47411	6.98982	7.05637
+	1.04989	0.602917	Q8IY17	Patatin-like phospholipase domain-containing protein 6 OS=Homo sapiens OX=9606 GN=PNPLA6 PE=1 SV=3	PNPLA6	High	0.001	7.362	0.866996	3	4	8	4	1	1375	150.9	7.74	18.7	4	0	6.2817	6.44626	6.24603	6.60733	6.96116	7.09803
+	2.35009	0.614879	B4DRH7	cDNA FLJ61350, highly similar to Neurofascin OS=Homo sapiens OX=9606 PE=2 SV=1		Medium	0.015	2.78	0.444045	1	1	4	1	1	715	79.7	8.48	4.41	1	0	6.1819	6.19574	6.52042	6.45286	7.12515	7.07788
+	2.71457	0.611249	Q99623	Prohibitin-2 OS=Homo sapiens OX=9606 GN=PHB2 PE=1 SV=2	PHB2	High	0	65.661	1.81731	38	14	421	14	1	299	33.3	9.83	1130	14	0	6.30195	6.36982	6.45286	6.42291	7.0268	7.07146
+	4.88358	0.610575	E5KNY5	Leucine-rich PPR-motif containing OS=Homo sapiens OX=9606 GN=LRPPRC PE=4 SV=1	LRPPRC	High	0	63.565	1.80322	14	21	139	21	1	1394	157.8	6.13	364.24	21	0	6.36282	6.41109	6.41954	6.41954	7.02791	7.03232
+	3.45424	0.605807	V9HWB7	Citrate hydro-lyase OS=Homo sapiens OX=9606 GN=HEL60 PE=2 SV=1	HEL60	High	0	82.01	1.91387	24	24	211	24	1	889	98.3	6.68	551.08	24	0	6.36632	6.39232	6.41616	6.43463	7.02459	7.03782
+	1.6961	0.601908	A8K6Y2	Serine/threonine-protein phosphatase 2A 56 kDa regulatory subunit OS=Homo sapiens OX=9606 PE=2 SV=1		High	0.003	4.432	0.6466	3	2	3	2	1	602	69.9	7.77	8.03	2	0	6.33092	6.39403	6.35403	6.51254	7	7.07039
+	2.08569	0.599815	A0A024R9M9	Calcium binding protein P22, isoform CRA_a OS=Homo sapiens OX=9606 GN=CHP PE=4 SV=1	CHP	High	0.001	6.887	0.83803	10	2	6	2	1	195	22.4	5.1	11.92	2	0	6.34873	6.32553	6.39232	6.49665	7.0607	7.02791
+	1.13844	0.590519	Q8N370	Large neutral amino acids transporter small subunit 4 OS=Homo sapiens OX=9606 GN=SLC43A2 PE=1 SV=1	SLC43A2	High	0.006	3.72	0.570543	2	1	1	1	1	569	62.7	7.94	3.76	1	0	6.29278	6.3906	6.33985	6.54689	6.90087	7.16692
+	1.87741	0.599034	Q495G5	MMAA protein OS=Homo sapiens OX=9606 GN=MMAA PE=1 SV=1	MMAA	High	0	16.912	1.22819	11	4	11	4	1	424	47.1	9.28	24.19	4	0	6.45779	6.40939	6.33807	6.47735	7.00899	7.0045
+	1.1367	0.589891	Q9UIC8	Leucine carboxyl methyltransferase 1 OS=Homo sapiens OX=9606 GN=LCMT1 PE=1 SV=2	LCMT1	Medium	0.023	2.215	0.345374	2	1	2	1	1	334	38.4	6.04	3.32	1	0	6.22689	6.41109	6.28725	6.61765	7.00787	7.07682
+	2.28684	0.596917	Q6P2Q9	Pre-mRNA-processing-splicing factor 8 OS=Homo sapiens OX=9606 GN=PRPF8 PE=1 SV=2	PRPF8	Medium	0.018	2.533	0.403635	0	1	1	1	1	2335	273.4	8.84	2.86	1	0	6.30378	6.47735	6.3837	6.46597	7.00899	7.03452
+	2.30562	0.595865	P21730	C5a anaphylatoxin chemotactic receptor 1 OS=Homo sapiens OX=9606 GN=C5AR1 PE=1 SV=2	C5AR1	Medium	0.021	2.291	0.360025	3	1	12	1	1	350	39.3	9.01	17.89	1	0	6.37851	6.42794	6.38024	6.46271	7.00899	7.02569
+	1.6307	0.593715	A1L0T0	2-hydroxyacyl-CoA lyase 2 OS=Homo sapiens OX=9606 GN=ILVBL PE=1 SV=2	ILVBL	High	0.001	6.332	0.801541	4	3	14	3	1	632	67.8	8.15	35.17	3	0	6.3733	6.3147	6.52826	6.36107	7.07788	6.99887
+	1.97822	0.593997	P62316	Small nuclear ribonucleoprotein Sm D2 OS=Homo sapiens OX=9606 GN=SNRPD2 PE=1 SV=1	SNRPD2	High	0	10.402	1.01712	22	3	15	3	1	118	13.5	9.91	34.13	3	0	6.48864	6.50303	6.44626	6.32373	6.98299	6.97499
+	2.24378	0.593768	Q92544	Transmembrane 9 superfamily member 4 OS=Homo sapiens OX=9606 GN=TM9SF4 PE=1 SV=2	TM9SF4	High	0.003	4.621	0.664736	2	2	4	2	1	642	74.5	6.54	8.22	2	0	6.3837	6.35931	6.47735	6.39403	7.01235	7.04658
+	1.58444	0.58805	B2R769	Aminopeptidase OS=Homo sapiens OX=9606 PE=2 SV=1		High	0	22.204	1.34643	7	8	90	8	1	960	110.4	6.77	227.34	8	0	6.33985	6.44956	6.34873	6.50779	6.96116	7.07146
+	1.61909	0.585186	P14868	Aspartate--tRNA ligase, cytoplasmic OS=Homo sapiens OX=9606 GN=DARS1 PE=1 SV=2	DARS	High	0	38.58	1.58636	19	8	53	8	1	501	57.1	6.55	151.34	8	0	6.30743	6.4545	6.34696	6.52356	6.99322	7.04767
+	2.53798	0.587489	O60504	Vinexin OS=Homo sapiens OX=9606 GN=SORBS3 PE=1 SV=2	SORBS3	High	0	9.553	0.98014	2	1	11	1	1	671	75.3	9.45	27.02	1	0	6.46923	6.52199	6.38543	6.39232	6.94486	7.00787
+	0.489084	0.529809	O15371	Eukaryotic translation initiation factor 3 subunit D OS=Homo sapiens OX=9606 GN=EIF3D PE=1 SV=1	EIF3D	High	0.001	6.195	0.792041	4	2	13	2	1	548	63.9	6.05	16.16	2	0	6.33985	6.11686	6.89845	6.10014	7.11686	6.94134
+	2.43859	0.585933	P62829	60S ribosomal protein L23 OS=Homo sapiens OX=9606 GN=RPL23 PE=1 SV=1	RPL23	High	0	37.593	1.57511	56	8	218	8	1	140	14.9	10.51	614.04	8	0	6.61912	6.64386	6.29278	6.36107	6.92244	6.90328
+	1.48537	0.580853	B2RDD7	Protein arginine N-methyltransferase 5 OS=Homo sapiens OX=9606 PE=2 SV=1		High	0.003	4.74	0.675778	5	2	9	2	1	637	72.7	6.29	16.33	2	0	6.30743	6.30925	6.38888	6.54071	6.96924	7.12205
+	3.21032	0.585317	B2RDJ6	Probable cytosolic iron-sulfur protein assembly protein CIAO1 OS=Homo sapiens OX=9606 GN=CIAO1 PE=2 SV=1	CIAO1	Medium	0.012	3.121	0.494294	5	2	2	2	1	339	37.8	4.97	0	2	0	6.45286	6.45286	6.39403	6.42291	6.99209	6.99548
+	3.62542	0.58383	A0A024R2M6	Acetyl-Coenzyme A acyltransferase 1 (Peroxisomal 3-oxoacyl-Coenzyme A thiolase), isoform CRA_a OS=Homo sapiens OX=9606 GN=ACAA1 PE=2 SV=1	ACAA1	High	0	80.604	1.90636	35	9	159	9	1	424	44.3	8.44	559.96	9	0	6.36107	6.41785	6.43129	6.43796	7.01011	7.0268
+	1.02735	0.571294	B4DQ92	cDNA FLJ59379, highly similar to Hematopoietic lineage cell-specific protein OS=Homo sapiens OX=9606 PE=2 SV=1		High	0	44.274	1.64615	24	12	230	1	1	449	49.6	4.75	619.34	12	0	6.67243	6.53605	6.48864	6.19771	7.03452	6.79442
+	2.93232	0.583123	A0A140VK27	Leukotriene A(4) hydrolase OS=Homo sapiens OX=9606 PE=2 SV=1		High	0	172.195	2.23602	40	23	1022	23	1	611	69.2	6.18	3047.53	23	0	6.3906	6.43962	6.40599	6.4446	7.00338	7.01346
+	1.04676	0.566596	B7ZMD6	IRGQ protein OS=Homo sapiens OX=9606 GN=IRGQ PE=2 SV=1	IRGQ	High	0.006	3.939	0.595386	5	2	2	2	1	623	62.6	4.84	2.48	2	0	6.38198	6.45121	6.38024	6.47411	6.81762	7.16993
+	2.83638	0.577859	P16403	Histone H1.2 OS=Homo sapiens OX=9606 GN=H1-2 PE=1 SV=2	HIST1H1C	High	0	125.591	2.09896	49	21	1483	5	1	213	21.4	10.93	4519.03	21	0	6.6837	6.73064	6.27984	6.30743	6.85425	6.88874
+	2.60931	0.576594	P04066	Tissue alpha-L-fucosidase OS=Homo sapiens OX=9606 GN=FUCA1 PE=1 SV=4	FUCA1	High	0	49.124	1.69129	15	9	430	9	1	466	53.7	6.84	1217.62	9	0	6.40259	6.40259	6.4363	6.43129	7.03892	6.98185
+	0.982911	0.562687	H0YI09	Methyltransferase-like protein 7A (Fragment) OS=Homo sapiens OX=9606 GN=METTL7A PE=1 SV=1	METTL7A	Medium	0.014	2.844	0.45393	6	1	1	1	1	244	28.3	8.38	2.01	1	0	6.6907	6.34341	6.48382	6.2817	7.11478	6.7761
+	0.667601	0.543804	Q96I25	Splicing factor 45 OS=Homo sapiens OX=9606 GN=RBM17 PE=1 SV=1	RBM17	Medium	0.048	1.556	0.19201	2	1	16	1	1	401	44.9	5.97	26.89	1	0	6.23649	6.49665	6.32912	6.56529	6.71149	7.27053
+	3.27198	0.573173	Q96M27	Protein PRRC1 OS=Homo sapiens OX=9606 GN=PRRC1 PE=1 SV=1	PRRC1	High	0.001	6.561	0.81697	5	3	19	3	1	445	46.7	5.83	43.17	3	0	6.61029	6.58946	6.36282	6.33807	6.91886	6.92837
+	1.59548	0.568716	A0A024R1A4	Ubiquitin-conjugating enzyme E2L 3, isoform CRA_a OS=Homo sapiens OX=9606 GN=UBE2L3 PE=3 SV=1	UBE2L3	High	0	15	1.17609	20	4	110	2	1	154	17.9	8.51	284.05	4	0	6.51728	6.48704	6.31832	6.47411	6.91528	7.01458
+	3.10519	0.570745	Q59FR8	Galectin (Fragment) OS=Homo sapiens OX=9606 PE=2 SV=1		High	0	79.76	1.90179	33	9	491	1	1	258	27.1	8.41	1252.61	9	17	6.40939	6.43796	6.4446	6.41278	6.99774	7.00113
+	3.36149	0.569437	B2R983	Glutathione-dependent dehydroascorbate reductase OS=Homo sapiens OX=9606 PE=2 SV=1		High	0	86.645	1.93774	45	14	772	14	1	241	27.5	6.6	2305.47	14	0	6.43463	6.47573	6.42794	6.40599	6.98185	6.99095
+	1.29178	0.563523	A0AV96	RNA-binding protein 47 OS=Homo sapiens OX=9606 GN=RBM47 PE=1 SV=2	RBM47	High	0	13.358	1.12574	5	2	14	2	1	593	64.1	7.68	38.85	2	0	6.42291	6.21529	6.37851	6.55919	6.93546	7.12928
+	3.29314	0.570013	Q96F88	Processing of 1, ribonuclease P/MRP subunit (S. cerevisiae) OS=Homo sapiens OX=9606 GN=POP1 PE=2 SV=1	POP1	High	0.009	3.336	0.523226	1	1	2	1	1	1024	114.6	9.2	6.52	1	0	6.40259	6.36807	6.45615	6.43296	7.00899	7.02015
+	1.8691	0.565473	P26583	High mobility group protein B2 OS=Homo sapiens OX=9606 GN=HMGB2 PE=1 SV=2	HMGB2	High	0	12.308	1.09019	16	4	122	3	1	209	24	7.81	303.68	4	0	6.42962	6.49985	6.36632	6.46271	6.93428	7.02569
+	2.21802	0.564923	B7Z8W8	Reticulon OS=Homo sapiens OX=9606 PE=2 SV=1		High	0.001	8.232	0.915505	3	3	51	2	1	1032	112.5	4.96	123.2	3	0	6.35579	6.44294	6.40429	6.47897	6.98299	7.03012
+	4.17011	0.566268	B2RB57	Ubiquitin-like modifier-activating enzyme ATG7 OS=Homo sapiens OX=9606 PE=2 SV=1		High	0	13.47	1.12937	8	7	28	7	1	703	77.9	6.24	58.76	7	0	6.37504	6.43463	6.44128	6.4363	7.00899	7.00113
+	1.6868	0.56269	Q9NX40	OCIA domain-containing protein 1 OS=Homo sapiens OX=9606 GN=OCIAD1 PE=1 SV=1	OCIAD1	High	0	20.368	1.30895	16	3	25	3	1	245	27.6	7.49	104.65	3	0	6.40599	6.40088	6.35931	6.52199	7.01346	6.99322
+	1.18098	0.555773	P00167	Cytochrome b5 OS=Homo sapiens OX=9606 GN=CYB5A PE=1 SV=2	CYB5A	High	0	33.438	1.52424	40	4	23	4	1	134	15.3	4.96	109.63	4	0	6.21723	6.54998	6.30195	6.59096	6.96116	7.0433
+	0.865534	0.545367	Q8NF37	Lysophosphatidylcholine acyltransferase 1 OS=Homo sapiens OX=9606 GN=LPCAT1 PE=1 SV=2	LPCAT1	Medium	0.049	1.545	0.188928	1	1	1	1	1	534	59.1	6.02	2.69	1	0	6.11478	6.30743	6.29462	6.73064	7.00225	7.11374
+	2.03391	0.561807	Q06033	Inter-alpha-trypsin inhibitor heavy chain H3 OS=Homo sapiens OX=9606 GN=ITIH3 PE=1 SV=2	ITIH3	Medium	0.021	2.303	0.362294	1	1	1	1	1	890	99.8	5.74	2.77	1	0	6.56986	6.57894	6.32553	6.41278	6.89845	6.96347
+	1.78343	0.555125	P08962	CD63 antigen OS=Homo sapiens OX=9606 GN=CD63 PE=1 SV=2	CD63	High	0	11.576	1.06356	6	2	64	2	1	238	25.6	7.81	124.38	2	0	6.35931	6.32193	6.40769	6.53138	7.06178	6.98755
+	2.20398	0.556545	A0A5F9ZHM4	L-lactate dehydrogenase OS=Homo sapiens OX=9606 GN=LDHB PE=1 SV=1		High	0	130.395	2.11526	37	14	777	12	1	341	37.4	6.25	2444.06	14	0	6.42291	6.47411	6.38888	6.46597	6.96232	7.00562
+	3.45514	0.555774	B4DJ30	cDNA FLJ61290, highly similar to Neutral alpha-glucosidase AB OS=Homo sapiens OX=9606 PE=2 SV=1		High	0	73.183	1.86441	18	18	307	18	1	995	112.9	6.06	757.26	18	0	6.50144	6.42291	6.42794	6.41616	6.98641	6.96924
+	1.84125	0.55324	A8K8K1	RNA 3'-terminal phosphate cyclase OS=Homo sapiens OX=9606 PE=2 SV=1		High	0	8.978	0.95318	5	2	15	2	1	366	39.3	8.05	37.92	2	0	6.33628	6.26491	6.54689	6.42291	7.01235	7.06393
	0.363598	0.474024	P61086	Ubiquitin-conjugating enzyme E2 K OS=Homo sapiens OX=9606 GN=UBE2K PE=1 SV=3	UBE2K	High	0.006	3.747	0.573684	6	1	4	1	1	200	22.4	5.44	2.05	1	0	6.55919	6.80607	5.87529	6.78267	6.62644	6.97957
+	2.27492	0.55302	P23368	NAD-dependent malic enzyme, mitochondrial OS=Homo sapiens OX=9606 GN=ME2 PE=1 SV=1	ME2	High	0	60.715	1.7833	26	14	193	13	1	584	65.4	7.61	538.67	14	1	6.38716	6.4545	6.42122	6.45943	6.95768	7.02901
+	1.46917	0.550442	Q8TCJ2	Dolichyl-diphosphooligosaccharide--protein glycosyltransferase subunit STT3B OS=Homo sapiens OX=9606 GN=STT3B PE=1 SV=1	STT3B	High	0.001	6.198	0.792252	4	4	13	3	1	826	93.6	8.91	30.55	4	1	6.46107	6.39232	6.47897	6.39575	7.08321	6.89239
+	2.50983	0.553194	Q9UNK0	Syntaxin-8 OS=Homo sapiens OX=9606 GN=STX8 PE=1 SV=2	STX8	High	0.001	8.694	0.93922	11	2	20	2	1	236	26.9	4.98	48.92	2	0	6.36457	6.49985	6.41447	6.45615	7.01123	6.96578
+	2.7317	0.549451	A0A024R991	V-type proton ATPase subunit OS=Homo sapiens OX=9606 GN=ATP6V0D2 PE=3 SV=1	ATP6V0D2	High	0.001	7.375	0.867762	3	1	22	1	1	350	40.4	5.3	67.47	1	0	6.34873	6.3906	6.46597	6.45943	6.98868	7.03562
+	1.54224	0.546812	A0A7I2YQG7	Complex I-49kD OS=Homo sapiens OX=9606 GN=NDUFS2 PE=1 SV=1		High	0	9.924	0.996687	5	2	12	2	1	484	54.7	7.77	24.02	2	0	6.41616	6.41616	6.53605	6.35403	6.96578	7.01792
+	3.27841	0.546813	Q9NZZ3	Charged multivesicular body protein 5 OS=Homo sapiens OX=9606 GN=CHMP5 PE=1 SV=1	CHMP5	High	0	13.347	1.12538	15	4	46	4	1	219	24.6	4.83	74.57	4	0	6.28355	6.3505	6.48864	6.47897	7.04221	7.01903
+	1.70962	0.538361	O75165	DnaJ homolog subfamily C member 13 OS=Homo sapiens OX=9606 GN=DNAJC13 PE=1 SV=5	DNAJC13	High	0	26.838	1.42875	4	8	18	8	1	2243	254.3	6.74	40.72	8	0	6.37156	6.4363	6.42122	6.48864	6.92481	7.06178
+	1.34704	0.534688	A0A1B0GW77	Aldehyde dehydrogenase (NAD(+)) OS=Homo sapiens OX=9606 GN=ALDH7A1 PE=1 SV=1		High	0.002	5.08	0.705864	3	1	2	1	1	554	60	8.18	8.04	1	0	6.18587	6.22689	6.41616	6.63807	7.10014	7.02348
+	1.30433	0.534112	A0A7I2V403	Zinc finger FYVE domain-containing protein 26 OS=Homo sapiens OX=9606 GN=ZFYVE26 PE=1 SV=1		High	0.002	4.82	0.683047	1	2	2	2	1	2554	286.2	6.44	5.28	2	0	6.27798	6.37678	6.38198	6.58797	7.08746	6.9507
+	2.41687	0.539045	P36873	Serine/threonine-protein phosphatase PP1-gamma catalytic subunit OS=Homo sapiens OX=9606 GN=PPP1CC PE=1 SV=1	PPP1CC	Medium	0.01	3.271	0.514681	3	1	5	1	1	323	37	6.54	8.53	1	0	6.42291	6.34341	6.49506	6.43129	6.99209	7.01235
+	3.09893	0.538193	V9HWF9	Epididymis luminal protein 20 OS=Homo sapiens OX=9606 GN=HEL20 PE=2 SV=1	HEL20	High	0.003	4.407	0.644143	3	1	4	1	1	308	33.4	5.69	12.5	1	0	6.49825	6.43463	6.43962	6.42122	6.98071	6.95652
+	2.46641	0.536003	Q9Y6C9	Mitochondrial carrier homolog 2 OS=Homo sapiens OX=9606 GN=MTCH2 PE=1 SV=1	MTCH2	High	0	13.61	1.13386	13	4	59	4	1	303	33.3	7.97	155.33	4	0	6.40088	6.45615	6.43463	6.46107	6.95536	7.01235
+	1.49595	0.531624	B2R6U8	Cleavage and polyadenylation specificity factor subunit 5 OS=Homo sapiens OX=9606 PE=2 SV=1		High	0.002	5.329	0.726646	11	3	15	3	1	227	26.2	8.82	26.17	3	0	6.43296	6.52669	6.33985	6.5157	6.91767	7.00113
+	3.24887	0.533977	A0A024R969	Chitinase-3-like protein 1 OS=Homo sapiens OX=9606 GN=CHI3L1 PE=3 SV=1	CHI3L1	High	0	14.664	1.16625	13	5	85	5	1	383	42.6	8.46	204.47	5	0	6.42459	6.42962	6.44294	6.45615	6.99435	6.97269
+	2.06166	0.533479	P34897	Serine hydroxymethyltransferase, mitochondrial OS=Homo sapiens OX=9606 GN=SHMT2 PE=1 SV=3	SHMT2	High	0	25.879	1.41295	14	8	46	8	1	504	56	8.53	102.22	8	0	6.38543	6.38888	6.41954	6.51096	7.01903	6.97842
+	1.66505	0.531025	Q96KG9	N-terminal kinase-like protein OS=Homo sapiens OX=9606 GN=SCYL1 PE=1 SV=1	SCYL1	High	0.001	6.176	0.790707	3	2	2	2	1	808	89.6	6.3	6.15	2	0	6.35579	6.48543	6.37504	6.52982	7.00113	6.96578
+	1.98435	0.530008	Q9H3U5	Major facilitator superfamily domain-containing protein 1 OS=Homo sapiens OX=9606 GN=MFSD1 PE=2 SV=2	MFSD1	High	0.01	3.311	0.519959	3	1	11	1	1	465	51.2	6.74	24.85	1	0	6.29094	6.56986	6.40769	6.48704	6.94017	7.01458
+	2.79198	0.530229	Q6FIH2	RAB17 protein OS=Homo sapiens OX=9606 GN=RAB17 PE=2 SV=1	RAB17	Medium	0.012	3.12	0.494155	5	1	17	1	1	212	23.5	7.84	37.73	1	0	6.47735	6.55152	6.43463	6.39575	6.93664	6.9542
+	1.8071	0.527811	A0A5A4LMG7	MHC class I antigen OS=Homo sapiens OX=9606 GN=HLA-B PE=3 SV=1		High	0	18.564	1.26867	7	2	23	2	1	362	40.4	6	121.18	2	0	6.6907	6.5744	6.40939	6.31107	6.9331	6.84298
+	2.11963	0.527106	V9HWI0	Alcohol dehydrogenase [NADP(+)] OS=Homo sapiens OX=9606 GN=HEL-S-165mP PE=2 SV=1	HEL-S-165mP	High	0	108.344	2.0348	52	18	743	17	1	325	36.6	6.79	1964.11	18	1	6.46271	6.50938	6.39232	6.46597	6.92837	6.98413
+	1.53202	0.52503	Q6EEV6	Small ubiquitin-related modifier 4 OS=Homo sapiens OX=9606 GN=SUMO4 PE=1 SV=2	SUMO4	High	0	18.006	1.25542	23	2	63	1	1	95	10.7	7.18	191.47	2	0	6.45121	6.6865	6.29829	6.4822	6.91169	6.91886
+	2.07017	0.526721	Q3B8N2	Galectin-9B OS=Homo sapiens OX=9606 GN=LGALS9B PE=1 SV=3	LGALS9B	High	0	13.354	1.12561	10	3	11	3	1	356	39.6	9.52	33.83	3	0	6.32373	6.3837	6.52982	6.43463	7.02015	6.99774
+	2.5776	0.526507	Q5U0I6	H.sapiens ras-related Hrab1A protein OS=Homo sapiens OX=9606 GN=RAB1A PE=2 SV=1	RAB1A	High	0	122.296	2.08741	58	14	964	7	1	205	22.7	6.21	2809.22	14	8	6.43129	6.40599	6.4822	6.43296	6.99548	6.97269
+	3.10691	0.526612	A0A5F9ZHN9	Aldehyde dehydrogenase OS=Homo sapiens OX=9606 GN=ALDH3A2 PE=1 SV=1		High	0	35.87	1.55473	17	9	94	8	1	521	58.6	8.13	263.89	9	1	6.45121	6.48059	6.43296	6.44294	6.97842	6.9507
+	1.82213	0.523751	Q9UHG3	Prenylcysteine oxidase 1 OS=Homo sapiens OX=9606 GN=PCYOX1 PE=1 SV=3	PCYOX1	Medium	0.017	2.599	0.414806	2	1	11	1	1	505	56.6	6.18	10	1	0	6.43129	6.46923	6.42626	6.46434	7.03122	6.90689
+	1.92594	0.521898	P61106	Ras-related protein Rab-14 OS=Homo sapiens OX=9606 GN=RAB14 PE=1 SV=4	RAB14	High	0	62.652	1.79693	44	10	164	9	1	215	23.9	6.21	522.52	10	0	6.47249	6.42626	6.49665	6.39746	6.99774	6.94017
+	1.17605	0.514749	Q08211	ATP-dependent RNA helicase A OS=Homo sapiens OX=9606 GN=DHX9 PE=1 SV=4	DHX9	High	0	38.307	1.58328	5	5	49	5	1	1270	140.9	6.84	115.65	5	0	6.31832	6.44626	6.35226	6.59694	6.92125	7.05745
+	2.63902	0.519265	B4E290	cDNA FLJ50039, highly similar to Homo sapiens solute carrier family 25, member 24, transcript variant 1, mRNA OS=Homo sapiens OX=9606 PE=2 SV=1		High	0	52.872	1.72323	23	11	202	11	1	477	53.3	6.61	511.09	11	0	6.3505	6.36807	6.49985	6.46923	6.98413	7.02348
+	1.5455	0.517449	B4E3D4	cDNA FLJ56293, highly similar to Transmembrane glycoprotein NMB OS=Homo sapiens OX=9606 PE=2 SV=1		High	0	47.464	1.67636	9	5	280	5	1	607	68	6.19	883.54	5	0	6.42291	6.55152	6.36982	6.49506	6.88631	7.01346
+	2.24695	0.517684	A0A2U3TZU2	Glucose-6-phosphate isomerase OS=Homo sapiens OX=9606 GN=GPI PE=1 SV=1		High	0	127.989	2.10717	28	19	820	18	1	597	67.2	8.97	2060.76	19	1	6.47249	6.4363	6.48382	6.41109	6.97957	6.9507
+	2.6199	0.516657	P35908	Keratin, type II cytoskeletal 2 epidermal OS=Homo sapiens OX=9606 GN=KRT2 PE=1 SV=2	KRT2	High	0	70.76	1.84979	21	15	191	7	1	639	65.4	8	449.96	15	6	6.42626	6.47086	6.45121	6.45121	6.99322	6.94251
+	2.55558	0.51633	B2R7U4	Heme oxygenase OS=Homo sapiens OX=9606 PE=2 SV=1		High	0	16.378	1.21426	15	4	41	4	1	288	32.8	8.25	103.24	4	0	6.31107	6.30925	6.53138	6.47735	7.02459	7.01681
+	0.910396	0.502558	P19397	Leukocyte surface antigen CD53 OS=Homo sapiens OX=9606 GN=CD53 PE=1 SV=1	CD53	High	0.003	4.597	0.662475	4	1	22	1	1	219	24.3	7.52	63.44	1	0	6.1819	6.55612	6.34873	6.61029	6.83794	7.12619
+	2.10362	0.513556	A6NDG6	Glycerol-3-phosphate phosphatase OS=Homo sapiens OX=9606 GN=PGP PE=1 SV=1	PGP	High	0.001	6.341	0.802158	5	1	3	1	1	321	34	6.14	6.42	1	0	6.46923	6.66534	6.35403	6.4446	6.92005	6.90569
+	2.6553	0.513259	Q6NUK7	Tyrosine-protein kinase (Fragment) OS=Homo sapiens OX=9606 GN=LYN PE=2 SV=1	LYN	High	0	45.664	1.65957	17	11	100	6	1	582	65.8	9.09	235.14	11	6	6.34873	6.38543	6.49025	6.48059	6.97499	7.02237
+	1.87251	0.510165	B4DZF2	cDNA FLJ59571, highly similar to Eukaryotic translation initiation factor 4gamma 2 OS=Homo sapiens OX=9606 PE=2 SV=1		High	0	10.192	1.00826	4	5	17	5	1	980	110.2	7.94	33.99	5	0	6.45286	6.38888	6.49665	6.43463	6.92481	7.0268
+	3.02665	0.511095	B4DDJ5	Macrophage scavenger receptor types I and II OS=Homo sapiens OX=9606 GN=MSR1 PE=1 SV=1	MSR1	High	0	23.956	1.37941	13	7	79	7	1	469	51.7	6.14	197.38	7	0	6.44128	6.49025	6.44626	6.44791	6.97384	6.94251
+	1.48663	0.505782	Q8N1B4	Vacuolar protein sorting-associated protein 52 homolog OS=Homo sapiens OX=9606 GN=VPS52 PE=1 SV=1	VPS52	Medium	0.02	2.331	0.367542	1	1	3	1	1	723	82.2	5.99	4.1	1	0	6.21335	6.44791	6.42122	6.57894	6.95536	7.05637
+	1.29302	0.502943	P43897	Elongation factor Ts, mitochondrial OS=Homo sapiens OX=9606 GN=TSFM PE=1 SV=2	TSFM	High	0	10.164	1.00706	10	4	22	4	1	325	35.4	8.38	46.71	4	0	6.43463	6.45286	6.57289	6.34518	6.99322	6.93074
+	2.58272	0.505241	Q5VWZ2	Lysophospholipase-like protein 1 OS=Homo sapiens OX=9606 GN=LYPLAL1 PE=1 SV=3	LYPLAL1	High	0.009	3.478	0.54133	6	2	10	2	1	237	26.3	7.84	22.19	2	0	6.49506	6.45286	6.45943	6.43463	6.97499	6.92955
+	1.00132	0.495053	P51688	N-sulphoglucosamine sulphohydrolase OS=Homo sapiens OX=9606 GN=SGSH PE=1 SV=1	SGSH	High	0.003	4.469	0.65021	2	1	1	1	1	502	56.7	6.95	3.78	1	0	6.35931	6.11478	6.41954	6.65105	7.15381	6.90689
+	2.2148	0.502271	Q9NYU2	UDP-glucose:glycoprotein glucosyltransferase 1 OS=Homo sapiens OX=9606 GN=UGGT1 PE=1 SV=3	UGGT1	High	0	76.023	1.88095	14	21	141	21	1	1555	177.1	5.63	359.71	21	0	6.42794	6.40429	6.49346	6.45121	7.00787	6.94134
+	2.65855	0.502355	Q59H06	Transporter 2, ATP-binding cassette, sub-family B isoform 1 variant (Fragment) OS=Homo sapiens OX=9606 PE=2 SV=1		High	0	35.956	1.55577	13	9	182	9	1	704	77.7	7.85	467.96	9	0	6.49985	6.42626	6.4446	6.46107	6.9331	6.97728
+	2.65218	0.499791	A8K168	Malic enzyme OS=Homo sapiens OX=9606 PE=2 SV=1		High	0	10.864	1.03599	8	5	28	5	1	572	64.1	6.13	71.29	5	0	6.41785	6.47411	6.44791	6.47573	6.94251	6.98071
+	0.813877	0.484064	Q96GS4	BLOC-1-related complex subunit 6 OS=Homo sapiens OX=9606 GN=BORCS6 PE=1 SV=2	C17orf59	High	0.003	4.733	0.675137	4	1	1	1	1	357	37.2	5.76	3.27	1	0	6.37851	6.44791	6.26303	6.69209	6.97957	6.94369
+	1.42632	0.495679	Q8NBX0	Saccharopine dehydrogenase-like oxidoreductase OS=Homo sapiens OX=9606 GN=SCCPDH PE=1 SV=1	SCCPDH	Medium	0.015	2.758	0.440594	6	2	3	2	1	429	47.1	9.14	6.99	2	0	6.37504	6.43463	6.40599	6.55305	6.90929	7.04111
+	1.85903	0.496072	A0A384NPY7	Epididymis secretory sperm binding protein OS=Homo sapiens OX=9606 GN=LMAN2 PE=2 SV=1		High	0	26.532	1.42377	9	4	118	4	1	356	40.2	6.95	315.21	4	0	6.42122	6.47573	6.5157	6.40939	6.9331	6.98413
+	3.30492	0.495726	H0YMW4	Annexin OS=Homo sapiens OX=9606 GN=ANXA2 PE=1 SV=2	ANXA2	High	0	348.485	2.54218	70	35	4446	23	1	367	41.9	8.13	13273.3	35	18	6.44956	6.46271	6.44956	6.47086	6.95884	6.95303
+	3.67637	0.492965	H3BQK0	RNA helicase OS=Homo sapiens OX=9606 GN=DDX19B PE=1 SV=1	DDX19B	High	0	11.924	1.07642	5	3	23	3	1	484	54.5	7.87	43	3	0	6.45615	6.42794	6.46434	6.47086	6.96694	6.9542
+	1.95108	0.491669	A0A6Q8PEZ7	Chloride channel CLIC-like protein 1 OS=Homo sapiens OX=9606 GN=CLCC1 PE=1 SV=1		High	0.002	4.794	0.680698	3	2	5	2	1	568	63.9	5.71	11.76	2	0	6.28355	6.47086	6.49506	6.49025	6.93192	7.03672
+	1.76486	0.487621	Q9BTV4	Transmembrane protein 43 OS=Homo sapiens OX=9606 GN=TMEM43 PE=1 SV=1	TMEM43	High	0.001	6.742	0.828789	10	4	19	4	1	400	44.8	8.13	33.99	4	0	6.48382	6.47086	6.39746	6.51412	6.97154	6.91528
+	2.02697	0.485406	A0A5F9ZHR7	Lysosomal acid phosphatase OS=Homo sapiens OX=9606 GN=ACP2 PE=1 SV=1		High	0.001	6.282	0.798098	5	3	60	3	1	434	49.4	6.74	147.42	3	0	6.48864	6.46761	6.48704	6.42626	6.97842	6.90569
+	1.7255	0.482904	Q9BVV7	Mitochondrial import inner membrane translocase subunit Tim21 OS=Homo sapiens OX=9606 GN=TIMM21 PE=1 SV=1	TIMM21	High	0.009	3.497	0.543696	4	1	2	1	1	248	28.2	9.7	6.03	1	0	6.53916	6.41785	6.39232	6.52199	6.95768	6.92244
+	1.35368	0.478546	Q53FW8	TAP binding protein-like variant (Fragment) OS=Homo sapiens OX=9606 PE=1 SV=1		High	0.001	7.693	0.886096	9	4	8	1	1	468	50.1	5.26	17.73	4	2	6.33985	6.42459	6.40259	6.59246	6.9331	7.01903
+	1.68394	0.479334	A0A024RAR8	Aminopeptidase OS=Homo sapiens OX=9606 GN=ARTS-1 PE=3 SV=1	ARTS-1	High	0	31.19	1.49402	8	8	70	8	1	941	107.1	6.34	158.28	8	0	6.46597	6.56529	6.38198	6.50462	6.88874	6.95652
+	1.63612	0.479169	P27701	CD82 antigen OS=Homo sapiens OX=9606 GN=CD82 PE=1 SV=1	CD82	Medium	0.015	2.766	0.441852	4	1	1	1	1	267	29.6	5.24	2.89	1	0	6.47411	6.43463	6.39575	6.54381	6.95303	6.94486
+	2.05075	0.479787	Q3ZCM7	Tubulin beta-8 chain OS=Homo sapiens OX=9606 GN=TUBB8 PE=1 SV=2	TUBB8	High	0	80.887	1.90788	21	10	559	1	1	444	49.7	4.89	1542.8	10	0	6.4822	6.66818	6.38543	6.44626	6.86171	6.92955
+	1.36739	0.47738	Q96P48	Arf-GAP with Rho-GAP domain, ANK repeat and PH domain-containing protein 1 OS=Homo sapiens OX=9606 GN=ARAP1 PE=1 SV=3	ARAP1	High	0.001	7.342	0.865814	2	3	7	3	1	1450	162.1	6.23	20.46	3	0	6.36807	6.44956	6.5744	6.40259	6.91049	7.02126
+	1.61522	0.478439	Q8N386	Leucine-rich repeat-containing protein 25 OS=Homo sapiens OX=9606 GN=LRRC25 PE=1 SV=2	LRRC25	High	0.006	3.973	0.599119	8	2	6	2	1	305	33.2	5.05	11.68	2	0	6.43962	6.50144	6.53605	6.3906	6.96347	6.92005
+	1.41347	0.47618	P29728	2'-5'-oligoadenylate synthase 2 OS=Homo sapiens OX=9606 GN=OAS2 PE=1 SV=3	OAS2	High	0.001	7.528	0.87668	4	4	47	4	1	719	82.4	8.25	125.31	4	0	6.32193	6.40939	6.42122	6.59096	6.93664	7.02791
+	1.72562	0.476657	O00505	Importin subunit alpha-4 OS=Homo sapiens OX=9606 GN=KPNA3 PE=1 SV=2	KPNA3	High	0	16.032	1.20499	9	4	15	4	1	521	57.8	4.94	45.65	4	0	6.3733	6.2854	6.52982	6.50938	7.06178	6.93074
+	2.16098	0.477425	A4D0W6	Similar to ribosomal protein L18;60S ribosomal protein L18 OS=Homo sapiens OX=9606 GN=LOC136143 PE=3 SV=1	LOC136143	Medium	0.046	1.601	0.204391	6	1	2	1	1	224	24.9	9.7	1.68	1	0	6.52199	6.58045	6.46107	6.39746	6.93074	6.88264
+	1.94496	0.476885	P50402	Emerin OS=Homo sapiens OX=9606 GN=EMD PE=1 SV=1	EMD	Medium	0.028	2.034	0.308351	4	1	1	1	1	254	29	5.5	0	1	0	6.38716	6.47249	6.53138	6.43129	6.96924	6.9472
+	2.43945	0.477423	A0A024RBL2	L-serine ammonia-lyase OS=Homo sapiens OX=9606 GN=SDSL PE=4 SV=1	SDSL	High	0	11.373	1.05588	14	3	28	3	1	329	34.7	6.89	73.58	3	0	6.45943	6.45779	6.49825	6.44128	6.94251	6.95187
+	2.32372	0.474103	A4D1Z4	KIAA0415 gene product OS=Homo sapiens OX=9606 GN=KIAA0415 PE=4 SV=1	KIAA0415	High	0.001	6.228	0.794349	1	1	5	1	1	1518	164.6	8.41	15.38	1	0	6.21335	6.28725	6.52513	6.5744	7.00225	7.04549
+	2.222	0.472992	A0A0D9SF53	RNA helicase OS=Homo sapiens OX=9606 GN=DDX3X PE=1 SV=1	DDX3X	High	0	24.934	1.39679	12	9	37	9	1	733	81.4	8.07	92.22	9	0	6.34696	6.51885	6.50303	6.46107	6.92481	6.98527
+	2.08025	0.471851	P83111	Serine beta-lactamase-like protein LACTB, mitochondrial OS=Homo sapiens OX=9606 GN=LACTB PE=1 SV=2	LACTB	High	0	32.047	1.50579	8	6	217	6	1	547	60.7	8.53	674.31	6	0	6.50779	6.44791	6.50303	6.42626	6.95652	6.91648
+	1.54695	0.468648	P30043	Flavin reductase (NADPH) OS=Homo sapiens OX=9606 GN=BLVRB PE=1 SV=3	BLVRB	High	0	27.126	1.43339	18	4	96	4	1	206	22.1	7.65	291.59	4	0	6.4822	6.54381	6.3733	6.52669	6.8936	6.94369
+	2.36094	0.469512	O00160	Unconventional myosin-If OS=Homo sapiens OX=9606 GN=MYO1F PE=1 SV=3	MYO1F	High	0	91.535	1.96159	21	22	224	17	1	1098	124.8	9.11	575.72	22	8	6.43296	6.4822	6.44791	6.50144	6.92837	6.96
+	2.65907	0.46808	A0A024R277	Serine palmitoyltransferase, long chain base subunit 1, isoform CRA_a OS=Homo sapiens OX=9606 GN=SPTLC1 PE=4 SV=1	SPTLC1	Medium	0.041	1.724	0.236537	2	1	27	1	1	473	52.7	6.01	59.06	1	0	6.32553	6.46597	6.49825	6.50144	6.94603	6.98982
+	2.11067	0.46687	Q02083	N-acylethanolamine-hydrolyzing acid amidase OS=Homo sapiens OX=9606 GN=NAAA PE=1 SV=3	NAAA	Medium	0.029	2.016	0.304491	4	1	1	1	1	359	40	8.75	2.3	1	0	6.66534	6.33271	6.49185	6.41785	6.90328	6.94017
+	1.24698	0.462544	Q5T6V5	Queuosine salvage protein OS=Homo sapiens OX=9606 GN=C9orf64 PE=1 SV=1	C9orf64	Medium	0.013	2.933	0.467312	2	1	8	1	1	341	39	5.88	22.88	1	0	6.44626	6.36982	6.61176	6.38198	6.96463	6.9542
+	2.31032	0.464236	Q8NHP6	Motile sperm domain-containing protein 2 OS=Homo sapiens OX=9606 GN=MOSPD2 PE=1 SV=1	MOSPD2	High	0	16.842	1.22639	9	5	10	5	1	518	59.7	5.96	10.57	5	0	6.61912	6.54071	6.40599	6.44128	6.91528	6.86047
+	1.16971	0.457625	A0A3B3ISG5	Insulin-degrading enzyme OS=Homo sapiens OX=9606 GN=IDE PE=1 SV=1		High	0.001	5.725	0.757775	2	2	5	2	1	1019	117.9	6.92	10.1	2	0	6.36632	6.67101	6.34696	6.55152	6.83416	6.97957
+	1.89574	0.461994	E7DVW4	Adipocyte-type fatty acid-binding protein OS=Homo sapiens OX=9606 GN=FABP4 PE=2 SV=1	FABP4	High	0.009	3.404	0.53199	7	1	21	1	1	132	14.7	7.14	50.66	1	0	6.51096	6.52356	6.50144	6.40599	6.93782	6.8936
+	1.54134	0.458608	Q8N2K0	Lysophosphatidylserine lipase ABHD12 OS=Homo sapiens OX=9606 GN=ABHD12 PE=1 SV=2	ABHD12	High	0.001	7.62	0.881955	10	3	13	3	1	398	45.1	8.65	12	3	0	6.40429	6.46597	6.41109	6.56834	6.96	6.93664
+	2.15864	0.458623	Q96JY6	PDZ and LIM domain protein 2 OS=Homo sapiens OX=9606 GN=PDLIM2 PE=1 SV=1	PDLIM2	High	0.006	4.096	0.61236	3	1	2	1	1	352	37.4	8.72	5.19	1	0	6.72656	6.5345	6.36282	6.43962	6.86047	6.85922
+	2.00574	0.457572	A0A0S2Z4C3	Fumarate hydratase, mitochondrial (Fragment) OS=Homo sapiens OX=9606 GN=FH PE=2 SV=1		High	0	80.939	1.90816	25	12	295	12	1	510	54.6	8.76	843.53	12	0	6.45943	6.53605	6.42626	6.50303	6.89724	6.9472
+	1.33302	0.454139	P16104	Histone H2AX OS=Homo sapiens OX=9606 GN=H2AX PE=1 SV=2	H2AFX	High	0	69.238	1.84034	38	7	628	3	1	143	15.1	10.74	1526.81	7	0	6.64962	6.4545	6.47086	6.40769	6.98982	6.79701
+	2.13294	0.456889	A0A024R5X2	HCG2001986, isoform CRA_a OS=Homo sapiens OX=9606 GN=hCG_2001986 PE=4 SV=1	hCG_2001986	High	0	184.615	2.26627	43	21	947	21	1	450	49.9	9.11	3134.01	21	0	6.51096	6.46761	6.49346	6.44294	6.95536	6.89482
+	1.8975	0.455823	B7Z6Q5	Beta-galactosidase OS=Homo sapiens OX=9606 PE=2 SV=1		High	0	66.231	1.82106	12	7	77	7	1	725	81.8	7.94	220.24	7	0	6.42291	6.42291	6.44626	6.54689	6.94017	6.96463
+	1.38811	0.453425	A8K5T7	cDNA FLJ75365, highly similar to Homo sapiens SUGT1B (SUGT1) mRNA OS=Homo sapiens OX=9606 PE=2 SV=1		High	0.002	4.888	0.689131	5	2	7	2	1	365	41	5.16	12.65	2	0	6.74819	6.66107	6.46107	6.2724	6.82782	6.8125
+	1.41602	0.45382	A0A090N8Z4	Immunity associated protein 1 OS=Homo sapiens OX=9606 GN=IMAP1 PE=3 SV=1	IMAP1	High	0	13.82	1.14051	15	4	18	2	1	306	34.3	8.87	32.08	4	0	6.3906	6.48864	6.39917	6.58045	6.95652	6.93074
+	1.73248	0.452428	Q4LE69	PIK4CA variant protein (Fragment) OS=Homo sapiens OX=9606 GN=PIK4CA variant protein PE=2 SV=1	PIK4CA variant protein	High	0.006	3.718	0.570309	1	2	5	2	1	2121	238.5	7.14	5.13	2	0	6.49985	6.57894	6.40939	6.48704	6.85175	6.94953
+	1.05678	0.446184	D3VVK7	Ubiquitinyl hydrolase 1 (Fragment) OS=Homo sapiens OX=9606 GN=ATXN3 PE=2 SV=1	ATXN3	High	0.005	4.235	0.626853	3	1	1	1	1	395	46.3	4.93	1.84	1	0	6.39575	6.46597	6.63662	6.35579	6.96116	6.92362
+	2.04358	0.450807	B7Z8E7	cDNA FLJ55400, highly similar to Protein OS-9 OS=Homo sapiens OX=9606 PE=2 SV=1		High	0	18.785	1.27381	7	5	46	5	1	740	83.5	4.91	102.86	5	0	6.42962	6.51254	6.43962	6.51885	6.9472	6.91289
+	2.13571	0.450054	Q15080	Neutrophil cytosol factor 4 OS=Homo sapiens OX=9606 GN=NCF4 PE=1 SV=2	NCF4	High	0	32.036	1.50564	19	6	87	6	1	339	39	6.83	254.2	6	0	6.30925	6.43962	6.55152	6.48543	6.94837	6.98868
+	2.1826	0.449482	P17858	ATP-dependent 6-phosphofructokinase, liver type OS=Homo sapiens OX=9606 GN=PFKL PE=1 SV=6	PFKL	High	0	39.806	1.59995	12	10	101	8	1	780	85	7.5	231.83	10	2	6.46434	6.51728	6.44294	6.50144	6.89966	6.94369
+	3.37574	0.448593	P33241	Lymphocyte-specific protein 1 OS=Homo sapiens OX=9606 GN=LSP1 PE=1 SV=1	LSP1	High	0	122.451	2.08796	45	12	586	12	1	339	37.2	4.74	1850.99	12	0	6.66534	6.59246	6.40259	6.41616	6.85175	6.86419
+	2.6716	0.448354	B7Z6L0	Annexin OS=Homo sapiens OX=9606 PE=2 SV=1		High	0	106.224	2.02622	24	16	454	16	1	605	65.6	8.27	1352.12	16	0	6.52513	6.48704	6.46271	6.47086	6.93546	6.89482
+	1.48205	0.445578	G5E9W9	GTPase IMAP family member 4 OS=Homo sapiens OX=9606 GN=GIMAP4 PE=1 SV=1	GIMAP4	High	0	20.995	1.32212	27	8	113	8	1	343	39	8.1	266.23	8	0	6.56072	6.59096	6.37851	6.49185	6.82018	6.94134
+	1.2908	0.444215	P46976	Glycogenin-1 OS=Homo sapiens OX=9606 GN=GYG1 PE=1 SV=4	GYG1	High	0	9.275	0.967314	5	2	19	2	1	350	39.4	5.53	51.81	2	0	6.44791	6.58946	6.35755	6.56529	6.8936	6.91767
+	0.944146	0.438418	Q96M93	Adenosine deaminase domain-containing protein 1 OS=Homo sapiens OX=9606 GN=ADAD1 PE=2 SV=1	ADAD1	Medium	0.035	1.85	0.267172	1	1	3	1	1	576	64.4	9.01	1.94	1	0	6.3837	6.73877	6.32012	6.55612	6.76553	6.98755
+	2.31819	0.446155	F8W031	DUF3456 domain-containing protein (Fragment) OS=Homo sapiens OX=9606 PE=1 SV=1		High	0	43.552	1.63901	33	7	178	6	1	263	29.2	7.01	504.09	7	0	6.49825	6.54381	6.47086	6.45121	6.93664	6.87774
+	1.55926	0.442654	P12931	Proto-oncogene tyrosine-protein kinase Src OS=Homo sapiens OX=9606 GN=SRC PE=1 SV=3	SRC	High	0	12.857	1.10914	9	5	44	3	1	536	59.8	7.42	106.78	5	0	6.29829	6.48382	6.4446	6.58496	6.98413	6.93074
+	2.20232	0.443062	P62081	40S ribosomal protein S7 OS=Homo sapiens OX=9606 GN=RPS7 PE=1 SV=1	RPS7	High	0	42.945	1.63291	35	9	274	4	1	194	22.1	10.1	642.78	9	8	6.47411	6.49185	6.4446	6.51412	6.92837	6.91648
+	2.16773	0.441337	Q13907	Isopentenyl-diphosphate Delta-isomerase 1 OS=Homo sapiens OX=9606 GN=IDI1 PE=1 SV=2	IDI1	High	0.001	7.998	0.902981	16	3	23	3	1	227	26.3	6.34	51.35	3	0	6.60288	6.59246	6.44626	6.41109	6.90207	6.83794
+	2.2547	0.441322	Q5U043	S-(hydroxymethyl)glutathione dehydrogenase OS=Homo sapiens OX=9606 PE=2 SV=1		High	0	24.208	1.38396	26	10	118	10	1	374	39.7	7.49	285.17	10	0	6.48704	6.46761	6.50938	6.45615	6.94369	6.90448
+	1.63213	0.439159	A0A0S2Z3X8	Rab GDP dissociation inhibitor (Fragment) OS=Homo sapiens OX=9606 GN=GDI1 PE=2 SV=1		High	0	29.145	1.46456	14	6	134	2	1	447	50.6	5.14	412.46	6	0	6.47249	6.56529	6.41616	6.51412	6.85674	6.95187
+	1.97726	0.439129	P20618	Proteasome subunit beta type-1 OS=Homo sapiens OX=9606 GN=PSMB1 PE=1 SV=2	PSMB1	High	0	49.809	1.69731	29	7	172	7	1	241	26.5	8.13	502.41	7	0	6.40769	6.51254	6.45779	6.52356	6.89845	6.96116
+	1.67366	0.438822	Q8TED4	Glucose-6-phosphate exchanger SLC37A2 OS=Homo sapiens OX=9606 GN=SLC37A2 PE=2 SV=2	SLC37A2	High	0.009	3.461	0.539202	2	1	3	1	1	501	54.4	6.81	10.64	1	0	6.54844	6.50938	6.41785	6.50462	6.94837	6.85175
+	1.99332	0.437414	A0A0C4DG17	40S ribosomal protein SA OS=Homo sapiens OX=9606 GN=RPSA PE=1 SV=1	RPSA	High	0	50.119	1.7	23	7	124	7	1	300	33.3	4.87	351.02	7	0	6.56986	6.57894	6.48382	6.39917	6.86542	6.89239
+	2.00885	0.43772	A8K103	cDNA FLJ75454, highly similar to Homo sapiens arrestin, beta 1 (ARRB1), transcript variant 1, mRNA OS=Homo sapiens OX=9606 PE=2 SV=1		High	0	21.805	1.33856	11	6	75	6	1	418	47	6.48	202.18	6	0	6.58496	6.50621	6.49825	6.41109	6.88996	6.89482
+	2.09725	0.435574	Q9BT40	Inositol polyphosphate 5-phosphatase K OS=Homo sapiens OX=9606 GN=INPP5K PE=1 SV=3	INPP5K	High	0.002	5.509	0.741073	6	3	19	3	1	448	51.1	6.54	42.21	3	0	6.2724	6.48864	6.48864	6.55766	6.97728	6.94017
+	1.76308	0.434631	F6IR49	MHC class I antigen (Fragment) OS=Homo sapiens OX=9606 GN=HLA-A PE=3 SV=1	HLA-A	High	0	28.511	1.45501	13	3	108	1	1	337	38.1	6.46	354.13	3	0	6.74685	6.61029	6.42291	6.35931	6.87406	6.77742
+	1.10713	0.42778	B4E2S3	cDNA FLJ56561 OS=Homo sapiens OX=9606 PE=2 SV=1		High	0.001	6.629	0.821448	4	3	6	3	1	792	86.7	6.19	9.92	3	0	6.33271	6.34518	6.41785	6.66818	6.94837	6.99322
+	2.48291	0.432314	Q53G85	Elongation factor 1-alpha (Fragment) OS=Homo sapiens OX=9606 PE=2 SV=1		High	0	144.113	2.1587	32	19	1835	6	1	462	50.1	9.01	4618.17	19	17	6.47573	6.52199	6.4545	6.50303	6.91648	6.90569
+	1.27153	0.429122	Q7L5N1	COP9 signalosome complex subunit 6 OS=Homo sapiens OX=9606 GN=COPS6 PE=1 SV=1	COPS6	Medium	0.01	3.244	0.511081	7	2	2	2	1	327	36.1	5.73	1.77	2	0	6.27612	6.34341	6.54535	6.56072	6.87897	7.08534
+	2.15764	0.431311	A0A090N7U0	Cullin 1 OS=Homo sapiens OX=9606 GN=CUL1 PE=3 SV=1	CUL1	Medium	0.034	1.924	0.284205	2	1	4	1	1	776	89.6	8	6.54	1	0	6.43463	6.3837	6.54226	6.49025	6.92244	6.97269
+	1.61035	0.428308	Q9H3N1	Thioredoxin-related transmembrane protein 1 OS=Homo sapiens OX=9606 GN=TMX1 PE=1 SV=1	TMX1	High	0	18.494	1.26703	11	3	52	3	1	280	31.8	4.98	111.26	3	0	6.48382	6.54381	6.52982	6.41785	6.94134	6.86295
+	1.53869	0.428935	B2R4C9	cDNA, FLJ92044, highly similar to Homo sapiens death-associated protein (DAP), mRNA OS=Homo sapiens OX=9606 PE=2 SV=1		Medium	0.014	2.865	0.457125	16	2	3	2	1	102	11.2	9.52	7.3	2	0	6.5157	6.54998	6.42291	6.50621	6.83162	6.95536
+	1.32375	0.423791	Q9NVD7	Alpha-parvin OS=Homo sapiens OX=9606 GN=PARVA PE=1 SV=1	PARVA	Medium	0.015	2.763	0.441381	4	1	1	1	1	372	42.2	5.95	0	1	0	6.19967	6.72656	6.39232	6.58346	6.91767	6.90569
+	1.79969	0.424242	P11234	Ras-related protein Ral-B OS=Homo sapiens OX=9606 GN=RALB PE=1 SV=1	RALB	High	0	27.427	1.43818	22	6	81	4	1	206	23.4	6.62	232.98	6	0	6.40429	6.44128	6.51412	6.5157	6.99322	6.88509
+	2.55224	0.424541	V9HWB8	Pyruvate kinase OS=Homo sapiens OX=9606 GN=HEL-S-30 PE=2 SV=1	HEL-S-30	High	0	561.177	2.7491	70	44	5240	2	1	531	57.9	7.84	16598.3	44	68	6.48382	6.52826	6.46271	6.49825	6.89118	6.91886
+	1.75492	0.424025	A0MNN4	CDW3/SMU1 OS=Homo sapiens OX=9606 GN=SMU1 PE=2 SV=1	SMU1	Medium	0.015	2.728	0.435844	2	1	1	1	1	513	57.5	7.18	2.49	1	0	6.53761	6.49346	6.48059	6.47086	6.84298	6.95652
+	1.30316	0.421778	O75935	Dynactin subunit 3 OS=Homo sapiens OX=9606 GN=DCTN3 PE=1 SV=1	DCTN3	High	0.006	3.95	0.596597	8	2	12	2	1	186	21.1	5.47	28.93	2	0	6.48704	6.62936	6.38716	6.52513	6.80864	6.9472
+	3.28968	0.422379	P62424	60S ribosomal protein L7a OS=Homo sapiens OX=9606 GN=RPL7A PE=1 SV=2	RPL7A	High	0	61.992	1.79234	31	11	337	11	1	266	30	10.61	947.82	11	0	6.69349	6.71562	6.39575	6.37678	6.80735	6.80993
+	1.4955	0.419248	O95433	Activator of 90 kDa heat shock protein ATPase homolog 1 OS=Homo sapiens OX=9606 GN=AHSA1 PE=1 SV=1	AHSA1	High	0	10.436	1.01853	9	4	19	4	1	338	38.3	5.53	49.53	4	0	6.27426	6.44128	6.49025	6.59246	6.90328	7.01792
+	2.75287	0.421398	A0A024RE03	Citrate lyase beta like, isoform CRA_a OS=Homo sapiens OX=9606 GN=CLYBL PE=4 SV=1	CLYBL	High	0	9.754	0.989183	11	3	11	3	1	340	37.3	8.73	13.23	3	0	6.44626	6.51728	6.4822	6.50303	6.92837	6.89966
+	4.92423	0.419456	A0A140VJK2	Glycerol-3-phosphate dehydrogenase OS=Homo sapiens OX=9606 PE=2 SV=1		High	0	78.103	1.89267	21	16	269	16	1	727	80.8	7.53	706.14	16	0	6.51254	6.48543	6.48543	6.48704	6.90689	6.90448
	0.445618	0.382474	Q969F9	Hermansky-Pudlak syndrome 3 protein OS=Homo sapiens OX=9606 GN=HPS3 PE=1 SV=1	HPS3	Medium	0.029	2	0.30103	1	1	1	1	1	1004	113.7	6.43	1.94	1	0	6.39746	6.39575	6.33807	6.72383	6.65392	7.17293
+	3.03545	0.417515	Q53T59	HCLS1-binding protein 3 OS=Homo sapiens OX=9606 GN=HS1BP3 PE=1 SV=1	HS1BP3	High	0.001	7.841	0.894371	7	2	8	2	1	392	42.8	5.01	18.58	2	0	6.67243	6.63227	6.41447	6.41616	6.82018	6.84549
+	2.48041	0.415174	P33897	ATP-binding cassette sub-family D member 1 OS=Homo sapiens OX=9606 GN=ABCD1 PE=1 SV=2	ABCD1	High	0	37.702	1.57636	12	8	65	7	1	745	82.9	8.95	134.54	8	0	6.40429	6.44128	6.54226	6.49825	6.926	6.94486
+	1.37965	0.412482	C9JME2	FERM, ARHGEF and pleckstrin domain-containing protein 1 OS=Homo sapiens OX=9606 GN=FARP1 PE=1 SV=2	FARP1	High	0.009	3.335	0.523096	2	1	2	1	1	1076	122	8.48	4.18	1	0	6.41785	6.63081	6.39403	6.55919	6.86171	6.91648
+	1.58535	0.414743	A0A024RAC5	Epididymis secretory sperm binding protein OS=Homo sapiens OX=9606 GN=RCC2 PE=2 SV=1	RCC2	Medium	0.012	3.04	0.482874	2	1	9	1	1	522	56	8.78	10.52	1	0	6.38024	6.38543	6.59544	6.47573	6.98299	6.91767
+	2.13629	0.414312	Q15418	Ribosomal protein S6 kinase alpha-1 OS=Homo sapiens OX=9606 GN=RPS6KA1 PE=1 SV=2	RPS6KA1	High	0	12.225	1.08725	8	6	31	3	1	735	82.7	7.83	76.86	6	3	6.53138	6.46271	6.51728	6.46271	6.92719	6.88142
+	1.81798	0.413118	P01040	Cystatin-A OS=Homo sapiens OX=9606 GN=CSTA PE=1 SV=1	CSTA	High	0	20.632	1.31454	50	5	60	5	1	98	11	5.5	193.22	5	0	6.46434	6.58195	6.4363	6.52042	6.86171	6.92125
+	2.36756	0.413495	Q3KQV9	UDP-N-acetylhexosamine pyrophosphorylase-like protein 1 OS=Homo sapiens OX=9606 GN=UAP1L1 PE=1 SV=2	UAP1L1	High	0.001	5.827	0.765445	5	3	7	3	1	507	57	6.32	18.18	3	0	6.42459	6.53916	6.46923	6.52356	6.90929	6.91049
+	1.38667	0.410974	O14556	Glyceraldehyde-3-phosphate dehydrogenase, testis-specific OS=Homo sapiens OX=9606 GN=GAPDHS PE=1 SV=2	GAPDHS	Medium	0.011	3.184	0.502973	5	2	70	1	1	408	44.5	8.19	147.26	2	0	6.50303	6.57592	6.39232	6.55152	6.8505	6.91528
+	2.7484	0.411945	P55786	Puromycin-sensitive aminopeptidase OS=Homo sapiens OX=9606 GN=NPEPPS PE=1 SV=2	NPEPPS	High	0	54.933	1.73983	18	16	100	16	1	919	103.2	5.72	271.31	16	0	6.48382	6.46271	6.49985	6.50303	6.89603	6.93074
	0.204685	0.311237	A4D1P6	WD repeat-containing protein 91 OS=Homo sapiens OX=9606 GN=WDR91 PE=1 SV=2	WDR91	Medium	0.022	2.272	0.356408	2	1	1	1	1	747	83.3	6.58	0	1	0	6.0917	6.7761	6.22304	6.7866	6.35226	7.27984
+	1.78048	0.407701	D0W033	MHC class I antigen (Fragment) OS=Homo sapiens OX=9606 GN=HLA-A PE=3 SV=1	HLA-A	High	0	26.012	1.41517	9	1	62	1	1	273	31.6	5.94	309.71	1	0	6.75355	6.60881	6.41278	6.39746	6.86542	6.76022
+	3.69612	0.404933	Q9BTZ2	Dehydrogenase/reductase SDR family member 4 OS=Homo sapiens OX=9606 GN=DHRS4 PE=1 SV=3	DHRS4	High	0	16.446	1.21606	18	6	85	6	1	278	29.5	8.56	225.72	6	0	6.46923	6.44128	6.51728	6.50938	6.92244	6.91409
+	2.3731	0.404076	A0A7I2V5M7	Ras GTPase-activating protein-binding protein 1 OS=Homo sapiens OX=9606 GN=G3BP1 PE=1 SV=1		High	0.001	7.143	0.853881	6	2	5	2	1	476	53.3	5.66	16.39	2	0	6.38543	6.33271	6.52513	6.57743	6.95187	6.95884
+	2.4114	0.403091	Q15404	Ras suppressor protein 1 OS=Homo sapiens OX=9606 GN=RSU1 PE=1 SV=3	RSU1	High	0	42.924	1.6327	26	8	164	8	1	277	31.5	8.65	453.72	8	0	6.44626	6.49825	6.4822	6.53138	6.90448	6.91528
+	1.84482	0.401574	E1NZA1	Peroxisome proliferator activated receptor interacting complex protein OS=Homo sapiens OX=9606 GN=PRIC295 PE=2 SV=1	PRIC295	High	0	49.545	1.695	5	13	58	13	1	2671	292.6	7.43	192.36	13	0	6.36457	6.37851	6.50462	6.59096	6.92719	6.97154
+	3.81074	0.402333	P16402	Histone H1.3 OS=Homo sapiens OX=9606 GN=H1-3 PE=1 SV=2	HIST1H1D	High	0	113.671	2.05565	50	20	1427	5	1	221	22.3	11.02	4404.58	20	0	6.56834	6.55919	6.46597	6.46761	6.86419	6.87406
+	2.19852	0.40181	A0A024R9P6	Family with sequence similarity 82, member C, isoform CRA_a OS=Homo sapiens OX=9606 GN=FAM82C PE=4 SV=1	FAM82C	High	0	62.973	1.79915	21	11	171	11	1	470	52.1	5.1	529.99	11	0	6.43962	6.52513	6.49025	6.5157	6.87529	6.93428
+	0.962255	0.393579	A0A087WW23	Arachidonate 5-lipoxygenase-activating protein OS=Homo sapiens OX=9606 GN=ALOX5AP PE=1 SV=1	ALOX5AP	High	0.001	5.806	0.763877	10	2	41	2	1	218	24.2	8.18	86.73	2	0	6.41109	6.43463	6.44626	6.61176	7.03782	6.80735
+	1.86916	0.398993	A0A140VJL0	3-hydroxyisobutyryl-CoA hydrolase, mitochondrial OS=Homo sapiens OX=9606 PE=2 SV=1		High	0	24.859	1.39548	15	5	44	5	1	386	43.5	8.19	96.15	5	0	6.36982	6.40939	6.58797	6.49665	6.93074	6.95187
+	2.14912	0.398427	Q6NSW5	Putative DENN domain-containing protein 10 B OS=Homo sapiens OX=9606 GN=DENND10P1 PE=5 SV=1	FAM45B	High	0.009	3.323	0.52153	6	2	5	2	1	357	40.5	6.54	13.76	2	0	6.29094	6.43296	6.58195	6.52356	6.93428	6.96809
+	3.72778	0.398723	B5ME19	Eukaryotic translation initiation factor 3 subunit C-like protein OS=Homo sapiens OX=9606 GN=EIF3CL PE=1 SV=1	EIF3CL	High	0	34.693	1.54024	8	8	51	8	1	914	105.4	5.64	142.24	8	0	6.51096	6.59395	6.47897	6.46923	6.87036	6.87529
+	1.63303	0.396592	X5CMJ9	Proteasome subunit beta OS=Homo sapiens OX=9606 GN=PSM8 PE=3 SV=1	PSM8	High	0	23.833	1.37718	21	6	52	6	1	276	30.3	7.43	145.53	6	0	6.57137	6.5345	6.47573	6.47411	6.9331	6.80993
+	1.80324	0.397394	Q01813	ATP-dependent 6-phosphofructokinase, platelet type OS=Homo sapiens OX=9606 GN=PFKP PE=1 SV=2	PFKP	High	0	17.954	1.25416	9	7	18	5	1	784	85.5	7.55	32.8	7	0	6.50303	6.53605	6.47249	6.50621	6.8392	6.93428
+	2.06898	0.397758	A6NIW2	Dedicator of cytokinesis protein 11 OS=Homo sapiens OX=9606 GN=DOCK11 PE=1 SV=2	DOCK11	High	0.001	8.898	0.949292	2	5	9	5	1	2077	237.9	7.78	13.86	5	0	6.50144	6.46434	6.4822	6.52826	6.87406	6.93192
+	2.63357	0.396989	Q4LE36	ATP-citrate (pro-S-)-lyase (Fragment) OS=Homo sapiens OX=9606 GN=ACLY variant protein PE=2 SV=1	ACLY variant protein	High	0	99.911	1.99961	19	22	338	22	1	1137	124.5	8.03	872.31	22	0	6.42291	6.46761	6.50303	6.54071	6.91528	6.92244
+	2.75026	0.397092	P50570	Dynamin-2 OS=Homo sapiens OX=9606 GN=DNM2 PE=1 SV=2	DNM2	High	0	61.21	1.78682	19	17	163	9	1	870	98	7.44	410.39	17	8	6.41447	6.50144	6.5157	6.5157	6.89603	6.92955
+	1.80964	0.395916	P61224	Ras-related protein Rap-1b OS=Homo sapiens OX=9606 GN=RAP1B PE=1 SV=1	RAP1B	High	0	79.222	1.89885	41	9	300	3	1	184	20.8	5.78	832.66	9	0	6.56072	6.55305	6.43296	6.51412	6.89845	6.84046
	0.457134	0.36551	A7E261	5-oxoprolinase (ATP-hydrolysing) OS=Homo sapiens OX=9606 GN=OPLAH PE=2 SV=1	OPLAH	Medium	0.017	2.623	0.418798	1	1	2	1	1	1288	137.3	6.58	2.65	1	0	6.47573	6.79701	6.1334	6.73606	6.79442	6.80607
+	2.40269	0.395997	Q9HD20	Endoplasmic reticulum transmembrane helix translocase OS=Homo sapiens OX=9606 GN=ATP13A1 PE=1 SV=2	ATP13A1	High	0	37	1.5682	7	7	58	7	1	1204	132.9	8.13	170.09	7	0	6.44128	6.52982	6.49025	6.52042	6.92125	6.88142
+	2.81868	0.39575	P23141	Liver carboxylesterase 1 OS=Homo sapiens OX=9606 GN=CES1 PE=1 SV=2	CES1	High	0	120.564	2.08122	30	17	672	11	1	567	62.5	6.6	2230.1	17	7	6.51254	6.50938	6.48059	6.50779	6.88264	6.89724
+	0.924169	0.38818	Q70J99	Protein unc-13 homolog D OS=Homo sapiens OX=9606 GN=UNC13D PE=1 SV=1	UNC13D	High	0.006	4.096	0.61236	1	1	3	1	1	1090	123.2	6.65	5.81	1	0	6.37156	6.47573	6.39232	6.67101	6.8716	6.96809
+	2.15514	0.39412	V9HW87	Abhydrolase domain containing 14B, isoform CRA_a OS=Homo sapiens OX=9606 GN=HEL-S-299 PE=2 SV=1	HEL-S-299	High	0.001	6.317	0.800511	6	1	19	1	1	210	22.3	6.4	49.62	1	0	6.42626	6.45615	6.50938	6.54071	6.88996	6.94837
+	1.3124	0.392049	Q9NX76	CKLF-like MARVEL transmembrane domain-containing protein 6 OS=Homo sapiens OX=9606 GN=CMTM6 PE=1 SV=1	CMTM6	High	0.003	4.513	0.654465	5	1	53	1	1	183	20.4	5.29	144.28	1	0	6.30378	6.45615	6.47735	6.61912	6.88509	6.99548
+	1.94993	0.394272	Q9Y6W5	Wiskott-Aldrich syndrome protein family member 2 OS=Homo sapiens OX=9606 GN=WASF2 PE=1 SV=3	WASF2	High	0	15.867	1.20049	11	6	57	6	1	498	54.3	5.53	138.42	6	0	6.52826	6.55459	6.50462	6.45779	6.84046	6.91049
+	0.882162	0.385535	Q8NBQ5	Estradiol 17-beta-dehydrogenase 11 OS=Homo sapiens OX=9606 GN=HSD17B11 PE=1 SV=3	HSD17B11	High	0.001	5.667	0.753353	9	2	5	2	1	300	32.9	9.07	13.59	2	0	6.39575	6.50462	6.40939	6.63372	6.79961	7.01458
+	2.11387	0.39203	A3RJH1	ATP-dependent RNA helicase DDX1 OS=Homo sapiens OX=9606 GN=DDX1 PE=2 SV=1	DDX1	High	0	24.16	1.3831	7	6	30	6	1	740	82.4	7.23	97.88	6	0	6.55152	6.58496	6.49346	6.44791	6.83668	6.88874
+	1.18056	0.388252	O00507	Probable ubiquitin carboxyl-terminal hydrolase FAF-Y OS=Homo sapiens OX=9606 GN=USP9Y PE=2 SV=2	USP9Y	Medium	0.019	2.393	0.378943	0	1	2	1	1	2555	290.9	5.86	4.42	1	0	6.35931	6.58946	6.46271	6.55766	6.80478	6.99209
+	2.49401	0.391923	P42345	Serine/threonine-protein kinase mTOR OS=Homo sapiens OX=9606 GN=MTOR PE=1 SV=1	MTOR	Medium	0.014	2.896	0.461799	1	2	5	2	1	2549	288.7	7.17	8.26	2	0	6.42962	6.46761	6.53916	6.50621	6.89966	6.92955
+	2.74228	0.391613	G3V203	60S ribosomal protein L18 OS=Homo sapiens OX=9606 GN=RPL18 PE=1 SV=1	RPL18	High	0	38.411	1.58446	34	6	98	6	1	164	18.7	11.59	303.68	6	0	6.42962	6.45121	6.54071	6.51254	6.92719	6.90929
+	0.698644	0.377161	Q99567	Nuclear pore complex protein Nup88 OS=Homo sapiens OX=9606 GN=NUP88 PE=1 SV=2	NUP88	Medium	0.033	1.922	0.283753	1	1	2	1	1	741	83.5	5.69	1.63	1	0	6.31651	6.63372	6.35755	6.66249	6.75756	7.01681
+	1.1309	0.38492	A1L4K2	Mitogen-activated protein kinase OS=Homo sapiens OX=9606 GN=MAPK8 PE=2 SV=1	MAPK8	Medium	0.013	2.974	0.473341	4	2	11	1	1	427	48.1	6.74	25.11	2	1	6.45615	6.51412	6.62059	6.39917	6.90207	6.88753
+	2.28387	0.38839	A8KAP3	116 kDa U5 small nuclear ribonucleoprotein component OS=Homo sapiens OX=9606 PE=2 SV=1		High	0	17.349	1.23927	8	7	41	6	1	972	109.4	5.01	92.82	7	0	6.44626	6.52826	6.51254	6.50462	6.86913	6.92481
+	2.25156	0.3882	Q9UI08	Ena/VASP-like protein OS=Homo sapiens OX=9606 GN=EVL PE=1 SV=2	EVL	High	0	79.864	1.90235	43	17	188	17	1	416	44.6	8.84	446.46	17	0	6.64818	6.64386	6.40599	6.46434	6.82273	6.824
+	2.05549	0.387474	A0A087WZE9	High mobility group nucleosome-binding domain-containing protein 3 OS=Homo sapiens OX=9606 GN=HMGN3 PE=1 SV=1	HMGN3	High	0.002	4.939	0.693639	7	2	22	2	1	130	13.9	9.91	46.32	2	0	6.65821	6.6837	6.39746	6.44956	6.78529	6.83668
+	2.30031	0.388257	P61927	60S ribosomal protein L37 OS=Homo sapiens OX=9606 GN=RPL37 PE=1 SV=2	RPL37	High	0.01	3.281	0.516006	13	2	38	2	1	97	11.1	11.74	72.34	2	0	6.78398	6.84674	6.31832	6.36632	6.71699	6.74416
+	1.91511	0.385055	E5KMI6	Lon protease homolog, mitochondrial OS=Homo sapiens OX=9606 GN=LONP1 PE=3 SV=1	LONP1	High	0	105.046	2.02138	19	17	228	17	1	959	106.4	6.39	660.21	17	0	6.48059	6.48543	6.53605	6.48864	6.9331	6.86171
+	1.47436	0.382599	A0A024RDH3	Uncharacterized protein OS=Homo sapiens OX=9606 GN=MGC16169 PE=4 SV=1	MGC16169	High	0.001	7.508	0.875524	1	1	6	1	1	893	100.6	6.52	17.98	1	0	6.42459	6.59246	6.42962	6.57289	6.88996	6.87774
+	2.62516	0.384075	A0A024R366	Bis(5'-adenosyl)-triphosphatase OS=Homo sapiens OX=9606 GN=FHIT PE=4 SV=1	FHIT	High	0.001	6.189	0.79162	9	1	3	1	1	147	16.8	7.08	4.41	1	0	6.47735	6.61912	6.49665	6.47086	6.88142	6.85425
+	1.53051	0.382837	E5KLL9	Dynamin-like 120 kDa protein, form S1 OS=Homo sapiens OX=9606 PE=4 SV=1		High	0	55.731	1.7461	13	13	65	13	1	1015	117.7	7.77	143	13	0	6.45943	6.50621	6.45286	6.57289	6.86542	6.926
+	1.70992	0.382232	Q53GB0	Mitochondrial import receptor subunit TOM22 homolog (Fragment) OS=Homo sapiens OX=9606 PE=2 SV=1		Medium	0.011	3.152	0.498586	18	1	1	1	1	142	15.5	4.34	3.15	1	0	6.70183	6.42794	6.47573	6.47249	6.91049	6.80219
+	1.60588	0.380932	A0A6Q8PGB1	Centrosomal protein of 290 kDa OS=Homo sapiens OX=9606 GN=CEP290 PE=1 SV=1		Medium	0.028	2.029	0.307282	1	2	8	2	1	2766	323	5.96	16.84	2	0	6.37678	6.44956	6.4822	6.60437	6.92244	6.926
+	2.98837	0.381522	P15121	Aldo-keto reductase family 1 member B1 OS=Homo sapiens OX=9606 GN=AKR1B1 PE=1 SV=3	AKR1B1	High	0	29.143	1.46453	22	8	178	7	1	316	35.8	6.98	465.35	8	0	6.49346	6.54226	6.49985	6.49985	6.8936	6.86913
+	1.02915	0.375592	A0A0U1RQM3	5-formyltetrahydrofolate cyclo-ligase OS=Homo sapiens OX=9606 GN=MTHFS PE=1 SV=1		High	0.002	4.816	0.682686	10	2	8	2	1	232	26.1	8.66	20.33	2	0	6.5345	6.41447	6.62205	6.41447	6.82655	6.96116
+	1.17225	0.377512	P25325	3-mercaptopyruvate sulfurtransferase OS=Homo sapiens OX=9606 GN=MPST PE=1 SV=3	MPST	High	0.003	4.611	0.663795	4	1	7	1	1	297	33.2	6.6	24.2	1	0	6.31832	6.51254	6.50621	6.57592	6.82146	7.01569
+	1.18157	0.375901	Q9H6K4	Optic atrophy 3 protein OS=Homo sapiens OX=9606 GN=OPA3 PE=1 SV=1	OPA3	Medium	0.012	3.062	0.486005	6	1	8	1	1	179	20	8.91	21.82	1	0	6.51728	6.55305	6.41447	6.57289	6.80607	6.9331
+	1.99571	0.379655	A8K8U1	cDNA FLJ77762, highly similar to Homo sapiens cullin-associated and neddylation-dissociated 1 (CAND1), mRNA OS=Homo sapiens OX=9606 PE=2 SV=1		High	0	54.29	1.73472	13	16	112	16	1	1230	136.2	5.83	313.87	16	0	6.44791	6.46107	6.51254	6.54226	6.8716	6.94251
+	0.907712	0.372504	P62166	Neuronal calcium sensor 1 OS=Homo sapiens OX=9606 GN=NCS1 PE=1 SV=2	NCS1	High	0.008	3.505	0.544688	8	1	3	1	1	190	21.9	4.83	5.32	1	0	6.4363	6.27798	6.44791	6.6837	7.02237	6.85425
+	2.2121	0.37784	A0A1W2PQS6	RPS10-NUDT3 readthrough OS=Homo sapiens OX=9606 GN=RPS10-NUDT3 PE=3 SV=1		High	0	19.255	1.28454	19	7	199	6	1	291	33.1	9.29	409.92	7	0	6.65392	6.62498	6.43962	6.44956	6.85175	6.79312
	0.0839635	0.189592	H0YJ75	Serine/threonine-protein phosphatase 2A 56 kDa regulatory subunit gamma isoform (Fragment) OS=Homo sapiens OX=9606 GN=PPP2R5C PE=1 SV=1	PPP2R5C	High	0.002	4.751	0.676785	3	1	1	1	1	553	64	6.74	3.47	1	0	6	6.23458	5.91169	7.40684	6.91767	6.78005
+	1.41477	0.374517	Q6FIC5	Chloride intracellular channel protein OS=Homo sapiens OX=9606 GN=CLIC4 PE=2 SV=1	CLIC4	High	0	42.051	1.62378	38	8	90	7	1	253	28.8	5.59	230.98	8	0	6.55766	6.56529	6.42459	6.54071	6.80864	6.90569
+	0.8834	0.368771	A0A024R2H7	tRNA nucleotidyl transferase, CCA-adding, 1, isoform CRA_b OS=Homo sapiens OX=9606 GN=TRNT1 PE=3 SV=1	TRNT1	Medium	0.049	1.54	0.187521	2	1	1	1	1	434	50.1	8.1	2.17	1	0	6.33628	6.13545	6.47573	6.74551	7.04111	6.91767
+	1.44177	0.371826	P16885	1-phosphatidylinositol 4,5-bisphosphate phosphodiesterase gamma-2 OS=Homo sapiens OX=9606 GN=PLCG2 PE=1 SV=4	PLCG2	High	0.001	8.875	0.948168	4	4	6	4	1	1265	147.8	6.64	13.45	4	0	6.55919	6.32553	6.59842	6.47086	6.94134	6.8716
+	2.43836	0.37199	D4QEZ8	Short-chain acyl-CoA dehydrogenase OS=Homo sapiens OX=9606 GN=ACADS PE=2 SV=1	ACADS	High	0	24.777	1.39405	16	6	54	6	1	412	44.3	7.72	171.52	6	0	6.4545	6.52199	6.49825	6.53761	6.90087	6.87897
+	1.30323	0.370419	A0A024R7U9	V-type proton ATPase subunit H OS=Homo sapiens OX=9606 GN=ATP6V1H PE=3 SV=1	ATP6V1H	High	0	65.757	1.81794	21	9	127	9	1	483	55.8	6.48	382.04	9	0	6.49825	6.48543	6.44626	6.58496	6.83542	6.93664
+	3.41638	0.371426	A0A384N6G7	GlcNAc kinase OS=Homo sapiens OX=9606 PE=2 SV=1		High	0	59.044	1.77118	25	8	267	8	1	344	37.4	6.24	798.98	8	0	6.49506	6.52042	6.50462	6.51412	6.87529	6.88631
+	1.93533	0.370564	Q8ND30	Liprin-beta-2 OS=Homo sapiens OX=9606 GN=PPFIBP2 PE=1 SV=3	PPFIBP2	Medium	0.044	1.636	0.213783	1	1	1	1	1	876	98.5	6.27	0	1	0	6.52669	6.61324	6.4446	6.51885	6.83668	6.8679
+	2.60815	0.3707	P16619	C-C motif chemokine 3-like 1 OS=Homo sapiens OX=9606 GN=CCL3L1 PE=1 SV=1	CCL3L1	Medium	0.023	2.203	0.343014	10	1	50	1	1	93	10.2	4.89	106.7	1	0	6.46434	6.55305	6.51096	6.50779	6.86171	6.89845
	0.212043	0.289804	B2R6E2	Programmed cell death protein 4 OS=Homo sapiens OX=9606 PE=2 SV=1		Medium	0.026	2.094	0.320977	5	2	2	2	1	469	51.6	5.25	1.94	2	0	6.07682	6.07682	6.20359	7.13853	6.81634	7.10538
+	1.68498	0.368884	A0A024R2G1	Protein disulfide-isomerase OS=Homo sapiens OX=9606 GN=CRELD1 PE=3 SV=1	CRELD1	High	0.001	8.496	0.929215	5	2	9	2	1	420	45.4	4.87	22.04	2	0	6.4545	6.56986	6.47573	6.54071	6.83416	6.92005
+	1.38043	0.367953	B3KM95	Phosphatidate cytidylyltransferase OS=Homo sapiens OX=9606 PE=2 SV=1		High	0	19.418	1.2882	9	3	84	3	1	445	51.3	7.09	282.68	3	0	6.33807	6.49025	6.47573	6.62205	6.89118	6.94251
+	1.37254	0.36733	M0QXB5	Persulfide dioxygenase ETHE1, mitochondrial OS=Homo sapiens OX=9606 GN=ETHE1 PE=1 SV=1	ETHE1	High	0	35.472	1.54989	24	5	126	5	1	260	28.4	6.52	445.49	5	0	6.54844	6.56224	6.56529	6.41447	6.87774	6.83668
+	1.15388	0.366333	Q15814	Tubulin-specific chaperone C OS=Homo sapiens OX=9606 GN=TBCC PE=1 SV=2	TBCC	High	0.008	3.559	0.551328	3	1	2	1	1	346	39.2	5.71	5.03	1	0	6.53294	6.69627	6.35931	6.56224	6.8125	6.84172
+	2.05905	0.366482	Q8N565	Melanoregulin OS=Homo sapiens OX=9606 GN=MREG PE=1 SV=1	MREG	High	0.008	3.514	0.545802	5	1	1	1	1	214	24.9	5.73	2.82	1	0	6.49665	6.42459	6.53294	6.53138	6.9331	6.86419
+	1.89544	0.364756	A8K7F6	RNA helicase OS=Homo sapiens OX=9606 PE=2 SV=1		High	0	86.683	1.93793	34	15	277	8	1	406	46.1	5.48	815.62	15	7	6.4446	6.55459	6.47735	6.55459	6.86542	6.89603
+	1.50687	0.364097	B2RD79	Ubiquitin carboxyl-terminal hydrolase OS=Homo sapiens OX=9606 PE=2 SV=1		High	0	36.204	1.55876	16	8	110	8	1	494	56	5.3	352.97	8	0	6.42626	6.46107	6.6014	6.47897	6.92837	6.8802
+	2.19738	0.365136	A0A024R897	Actin-related protein 2/3 complex subunit 5 OS=Homo sapiens OX=9606 GN=ARPC5L PE=2 SV=1	ARPC5L	High	0	25.995	1.41489	25	4	170	3	1	153	16.9	6.6	470.08	4	0	6.49346	6.56377	6.51728	6.49025	6.84298	6.89482
+	2.95982	0.364748	B2R960	cDNA, FLJ94230, highly similar to Homo sapiens thioredoxin-like 1 (TXNL1), mRNA OS=Homo sapiens OX=9606 PE=2 SV=1		High	0	23.805	1.37667	25	7	16	7	1	289	32.2	4.96	45.73	7	0	6.47249	6.52356	6.50938	6.52513	6.89118	6.87283
+	2.99963	0.363473	P35232	Prohibitin OS=Homo sapiens OX=9606 GN=PHB PE=1 SV=1	PHB	High	0	90.052	1.95449	44	11	413	11	1	272	29.8	5.76	1306.93	11	0	6.4446	6.49025	6.54226	6.52042	6.89118	6.89845
+	1.4824	0.361377	Q86Y46	Keratin, type II cytoskeletal 73 OS=Homo sapiens OX=9606 GN=KRT73 PE=1 SV=1	KRT73	High	0	12.919	1.11123	9	5	33	1	1	540	58.9	7.23	58.27	5	1	6.57592	6.5345	6.42626	6.56072	6.85674	6.853
+	1.19715	0.359691	B3KWV6	Cytoplasmic FMR1-interacting protein OS=Homo sapiens OX=9606 PE=2 SV=1		High	0	43.107	1.63455	10	12	100	12	1	1255	145.4	7.61	272.35	12	0	6.45286	6.36807	6.61471	6.49506	6.98868	6.84046
+	2.27811	0.362944	Q8N5K1	CDGSH iron-sulfur domain-containing protein 2 OS=Homo sapiens OX=9606 GN=CISD2 PE=1 SV=1	CISD2	High	0	30.981	1.4911	33	4	103	4	1	135	15.3	9.61	239.62	4	0	6.50144	6.45121	6.53916	6.5157	6.91409	6.86666
+	1.8405	0.36235	O94973	AP-2 complex subunit alpha-2 OS=Homo sapiens OX=9606 GN=AP2A2 PE=1 SV=2	AP2A2	High	0	33.029	1.5189	12	12	40	5	1	939	103.9	6.96	109.62	12	0	6.42459	6.47411	6.55152	6.52669	6.94369	6.85922
+	1.48796	0.361412	D2KFF9	Hydrogen voltage-gated channel 1 OS=Homo sapiens OX=9606 GN=HVCN1 PE=2 SV=1	HVCN1	High	0	14.75	1.16879	9	2	39	2	1	273	31.6	6.8	120.53	2	0	6.43129	6.46923	6.60288	6.47573	6.8802	6.92125
	0.490942	0.338951	Q6K0P9	Pyrin and HIN domain-containing protein 1 OS=Homo sapiens OX=9606 GN=PYHIN1 PE=1 SV=1	PYHIN1	High	0	12.182	1.08572	6	3	8	1	1	492	55	9.8	17.78	3	0	6.46107	6.47897	6.27426	6.79312	6.84925	6.89603
	0.309233	0.312476	Q53EQ5	Uncharacterized protein (Fragment) OS=Homo sapiens OX=9606 PE=2 SV=1		High	0.003	4.422	0.645619	9	2	3	2	1	208	23.1	9.01	5.73	2	0	6.3505	6.42122	6.19771	6.94369	6.8679	6.89845
+	0.80489	0.351047	A0A023QZ25	Cytochrome c oxidase subunit 2 OS=Homo sapiens OX=9606 GN=COX2 PE=3 SV=1	COX2	High	0	15.876	1.20074	15	5	85	1	1	227	25.6	4.82	205.53	5	0	6.26115	6.30378	6.44791	6.76288	6.94134	6.97154
+	1.95082	0.359172	O95470	Sphingosine-1-phosphate lyase 1 OS=Homo sapiens OX=9606 GN=SGPL1 PE=1 SV=3	SGPL1	High	0	18.235	1.26091	8	5	54	5	1	568	63.5	9.16	126.7	5	0	6.37678	6.55305	6.57137	6.49506	6.89603	6.88874
+	1.5605	0.358274	B3KXW5	AP-1 complex subunit gamma OS=Homo sapiens OX=9606 PE=2 SV=1		Medium	0.028	2.038	0.309204	1	1	13	1	1	845	94.1	7.05	28.91	1	0	6.40259	6.48543	6.5157	6.56986	6.84674	6.95536
+	1.69189	0.358505	Q9GZN8	UPF0687 protein C20orf27 OS=Homo sapiens OX=9606 GN=C20orf27 PE=1 SV=3	C20orf27	High	0.002	5.098	0.7074	14	2	5	2	1	174	19.3	6.84	12	2	0	6.47735	6.42459	6.59246	6.48864	6.89845	6.89966
+	1.50991	0.356292	H0YKW5	Chromosome 15 open reading frame 48 (Fragment) OS=Homo sapiens OX=9606 GN=C15orf48 PE=1 SV=1	C15orf48	High	0.001	6.036	0.780749	17	3	8	3	1	132	14.7	9.99	16.21	3	0	6.45943	6.40429	6.55612	6.54226	6.96924	6.84172
+	2.41581	0.358057	Q9H993	Damage-control phosphatase ARMT1 OS=Homo sapiens OX=9606 GN=ARMT1 PE=1 SV=1	ARMT1	Medium	0.043	1.671	0.222976	2	1	14	1	1	441	51.1	5.76	29.42	1	0	6.40769	6.43962	6.54689	6.55766	6.88874	6.93192
+	2.84778	0.356672	P35241	Radixin OS=Homo sapiens OX=9606 GN=RDX PE=1 SV=1	RDX	High	0	170.621	2.23203	37	31	951	13	1	583	68.5	6.37	2435.78	31	1	6.44294	6.47086	6.54689	6.53294	6.88509	6.90809
+	2.29291	0.355077	B4E1T1	cDNA FLJ54081, highly similar to Keratin, type II cytoskeletal 5 OS=Homo sapiens OX=9606 PE=2 SV=1		High	0	53.458	1.72801	18	13	665	5	1	555	58.8	5.97	1207.38	13	1	6.64674	6.63807	6.46434	6.44626	6.7866	6.83416
+	2.13888	0.354572	P02533	Keratin, type I cytoskeletal 14 OS=Homo sapiens OX=9606 GN=KRT14 PE=1 SV=4	KRT14	High	0	43.834	1.64181	14	8	192	1	1	472	51.5	5.16	440.03	8	5	6.61618	6.67807	6.42459	6.4822	6.79831	6.81762
+	1.69536	0.351811	P25705	ATP synthase subunit alpha, mitochondrial OS=Homo sapiens OX=9606 GN=ATP5F1A PE=1 SV=1	ATP5A1	High	0	287.643	2.45885	54	35	2475	34	1	553	59.7	9.13	7365.01	35	1	6.53605	6.50621	6.55152	6.47735	6.90087	6.83162
+	3.91183	0.352937	A0A384ME37	60S ribosomal protein L13a OS=Homo sapiens OX=9606 PE=2 SV=1		High	0	14.154	1.15088	21	5	135	5	1	203	23.6	10.93	340.83	5	0	6.45943	6.43296	6.54998	6.54226	6.89966	6.89845
+	2.31089	0.350524	A0A024RAM2	Glutaredoxin (Thioltransferase), isoform CRA_c OS=Homo sapiens OX=9606 GN=GLRX PE=4 SV=1	GLRX	High	0	23.635	1.37356	37	4	101	4	1	106	11.8	8.09	324.93	4	0	6.57137	6.59246	6.48704	6.48864	6.81378	6.86295
+	0.927835	0.344803	Q9GZT3	SRA stem-loop-interacting RNA-binding protein, mitochondrial OS=Homo sapiens OX=9606 GN=SLIRP PE=1 SV=1	SLIRP	High	0	12.057	1.08124	22	3	9	3	1	109	12.3	10.24	24.39	3	0	6.47573	6.52513	6.39575	6.65392	6.85175	6.88753
+	0.913524	0.343765	Q96EM0	Trans-3-hydroxy-L-proline dehydratase OS=Homo sapiens OX=9606 GN=L3HYPDH PE=1 SV=2	L3HYPDH	Medium	0.019	2.431	0.385785	4	1	1	1	1	354	38.1	6.68	0	1	0	6.28355	6.42291	6.6837	6.48382	7.01458	6.84046
+	3.29602	0.351043	P38117	Electron transfer flavoprotein subunit beta OS=Homo sapiens OX=9606 GN=ETFB PE=1 SV=3	ETFB	High	0	69.765	1.84364	48	14	291	14	1	255	27.8	8.1	849.97	14	0	6.41785	6.52826	6.54226	6.52826	6.88264	6.88996
+	2.45264	0.349865	P51149	Ras-related protein Rab-7a OS=Homo sapiens OX=9606 GN=RAB7A PE=1 SV=1	RAB7A	High	0	109.433	2.03915	65	12	646	12	1	207	23.5	6.7	2087.61	12	0	6.47249	6.56682	6.49506	6.53605	6.86913	6.86171
+	2.24779	0.350097	P05413	Fatty acid-binding protein, heart OS=Homo sapiens OX=9606 GN=FABP3 PE=1 SV=4	FABP3	High	0	45.359	1.65666	60	10	352	10	1	133	14.8	6.8	983.15	10	0	6.65964	6.64097	6.46434	6.4446	6.82909	6.78005
+	2.37138	0.350344	P13473	Lysosome-associated membrane glycoprotein 2 OS=Homo sapiens OX=9606 GN=LAMP2 PE=1 SV=2	LAMP2	High	0	24.177	1.3834	7	3	117	3	1	410	44.9	5.63	293.91	3	0	6.52982	6.61471	6.49825	6.48543	6.82018	6.86419
+	1.62215	0.349143	A8K099	cDNA FLJ77959, highly similar to Homo sapiens protein kinase, cAMP-dependent, regulatory, type I, beta (PRKAR1B), mRNA OS=Homo sapiens OX=9606 PE=2 SV=1		High	0	10.942	1.0391	8	3	107	1	1	381	43.1	5.85	228.39	3	0	6.52982	6.58646	6.4446	6.55305	6.8392	6.85674
+	2.13907	0.347703	P12314	High affinity immunoglobulin gamma Fc receptor I OS=Homo sapiens OX=9606 GN=FCGR1A PE=1 SV=2	FCGR1A	High	0	9.321	0.969463	7	3	20	3	1	374	42.6	7.97	48.16	3	0	6.30561	6.45615	6.54535	6.60288	6.91409	6.92955
+	2.15285	0.348294	A0A024R240	Epididymis secretory sperm binding protein OS=Homo sapiens OX=9606 GN=GNAQ PE=2 SV=1	GNAQ	High	0.006	3.788	0.57841	5	2	154	1	1	359	42.1	5.68	321.81	2	0	6.36457	6.46271	6.54535	6.57743	6.88509	6.93428
+	1.62008	0.346696	Q9BRF8	Serine/threonine-protein phosphatase CPPED1 OS=Homo sapiens OX=9606 GN=CPPED1 PE=1 SV=3	CPPED1	High	0	30.458	1.4837	10	3	87	3	1	314	35.5	6.2	199.9	3	0	6.60585	6.71562	6.39746	6.50303	6.78267	6.81121
+	1.34601	0.343965	O43447	Peptidyl-prolyl cis-trans isomerase H OS=Homo sapiens OX=9606 GN=PPIH PE=1 SV=1	PPIH	High	0.001	5.862	0.768046	14	3	317	2	1	177	19.2	8.07	620.73	3	0	6.56834	6.58797	6.42122	6.56377	6.81121	6.86171
+	0.916502	0.340628	Q6NX51	Exocyst complex component Sec8 OS=Homo sapiens OX=9606 GN=EXOC4 PE=2 SV=1	EXOC4	High	0.001	6.463	0.810434	4	3	4	3	1	974	110.4	6.49	9.71	3	0	6.40939	6.33807	6.70321	6.4545	6.87897	6.96
+	1.18078	0.34334	O00483	Cytochrome c oxidase subunit NDUFA4 OS=Homo sapiens OX=9606 GN=NDUFA4 PE=1 SV=1	NDUFA4	High	0.002	5.304	0.724604	19	2	21	2	1	81	9.4	9.38	52.84	2	0	6.54535	6.47573	6.59842	6.44626	6.91886	6.8125
+	2.45704	0.345811	A0A384NPN7	Aldehyde dehydrogenase 2 family (Mitochondrial), isoform CRA_c OS=Homo sapiens OX=9606 GN=ALDH2 PE=2 SV=1		High	0	129.81	2.11331	37	17	520	13	1	517	56.3	7.05	1514.23	17	0	6.52513	6.51096	6.51728	6.52042	6.88509	6.84423
+	1.76163	0.34523	A0A1B0GVF3	Carnitine O-palmitoyltransferase 2, mitochondrial OS=Homo sapiens OX=9606 GN=CPT2 PE=1 SV=1		High	0	39.762	1.59947	13	8	62	8	1	670	75.2	8.5	187.35	8	0	6.5157	6.53294	6.50303	6.52982	6.81762	6.90569
+	1.97832	0.343928	E9PI68	Microsomal signal peptidase 25 kDa subunit OS=Homo sapiens OX=9606 GN=SPCS2 PE=1 SV=1	SPCS2	High	0	9.31	0.96895	7	2	33	2	1	257	28.5	8.79	108.65	2	0	6.54844	6.49985	6.54998	6.48543	6.87652	6.84674
+	1.6643	0.34403	A8K517	40S ribosomal protein S23 OS=Homo sapiens OX=9606 GN=RPS23 PE=2 SV=1	RPS23	High	0	31.443	1.49752	29	4	91	4	1	143	15.8	10.49	304.94	4	0	6.71836	6.76818	6.36282	6.4545	6.72928	6.7761
+	2.16863	0.343532	O75844	CAAX prenyl protease 1 homolog OS=Homo sapiens OX=9606 GN=ZMPSTE24 PE=1 SV=2	ZMPSTE24	High	0	13.574	1.13271	9	5	53	5	1	475	54.8	7.49	143.01	5	0	6.49346	6.49985	6.50779	6.55305	6.85674	6.89118
+	1.35649	0.340538	B3KNU0	cDNA FLJ30470 fis, clone BRAWH1000040, highly similar to Rap1 GTPase-GDP dissociation stimulator 1 OS=Homo sapiens OX=9606 PE=2 SV=1		High	0	40.775	1.61039	17	8	51	7	1	607	66.3	5.31	116.88	8	0	6.43296	6.53605	6.50303	6.56834	6.80993	6.94251
+	1.43873	0.34031	P61956	Small ubiquitin-related modifier 2 OS=Homo sapiens OX=9606 GN=SUMO2 PE=1 SV=3	SUMO2	High	0	18.006	1.25542	23	2	62	1	1	95	10.9	5.5	190.81	2	0	6.50462	6.64962	6.44791	6.54071	6.7866	6.88264
+	2.02493	0.338995	P00918	Carbonic anhydrase 2 OS=Homo sapiens OX=9606 GN=CA2 PE=1 SV=2	CA2	High	0	81.75	1.91249	47	11	769	11	1	260	29.2	7.4	2387.73	11	0	6.58797	6.64386	6.44956	6.50621	6.79961	6.83416
+	1.10902	0.336472	Q9H3H0	V-type proton ATPase subunit D OS=Homo sapiens OX=9606 GN=VATD PE=2 SV=1	VATD	High	0	48.814	1.68854	29	8	153	8	1	247	28.3	9.36	380.42	8	0	6.47735	6.5744	6.43296	6.60585	6.80607	6.90569
+	2.79801	0.338907	Q16851	UTP--glucose-1-phosphate uridylyltransferase OS=Homo sapiens OX=9606 GN=UGP2 PE=1 SV=5	UGP2	High	0	89.941	1.95396	31	17	447	17	1	508	56.9	8.15	1286.63	17	0	6.47249	6.49985	6.52826	6.54689	6.86666	6.88631
+	0.929841	0.333023	P14324	Farnesyl pyrophosphate synthase OS=Homo sapiens OX=9606 GN=FDPS PE=1 SV=4	FDPS	High	0	13.935	1.14411	14	6	18	6	1	419	48.2	6.15	34.65	6	0	6.56529	6.66676	6.36457	6.59246	6.75889	6.86419
+	2.43905	0.337546	A0A087X1Z3	Proteasome activator complex subunit 2 OS=Homo sapiens OX=9606 GN=PSME2 PE=1 SV=1	PSME2	High	0	39.325	1.59467	35	9	117	9	1	254	29.1	6.71	284.36	9	0	6.47573	6.59991	6.49665	6.53294	6.84298	6.86171
+	3.14683	0.338387	Q9Y2Q3	Glutathione S-transferase kappa 1 OS=Homo sapiens OX=9606 GN=GSTK1 PE=1 SV=3	GSTK1	High	0	69.747	1.84353	38	7	265	7	1	226	25.5	8.41	841.78	7	0	6.58045	6.48704	6.52356	6.50938	6.86047	6.84925
+	2.46279	0.337422	B2R7N6	cDNA, FLJ93528, highly similar to Homo sapiens solute carrier family 1 (glutamate/neutral amino acid transporter), member 4 (SLC1A4), mRNA OS=Homo sapiens OX=9606 PE=2 SV=1		High	0.002	5.218	0.717504	4	2	4	2	1	532	55.7	6.25	8.95	2	0	6.49025	6.51885	6.54998	6.51096	6.8716	6.86419
+	1.18014	0.334316	A0A024RAV0	Branched-chain-amino-acid aminotransferase OS=Homo sapiens OX=9606 GN=BCAT1 PE=3 SV=1	BCAT1	High	0	22.645	1.35497	12	5	188	5	1	386	42.9	5.3	502.22	5	0	6.45286	6.52826	6.47573	6.59694	6.80349	6.93782
+	1.38065	0.334209	A8K6I5	Signal transducer and activator of transcription OS=Homo sapiens OX=9606 PE=2 SV=1		High	0	9.996	0.999826	4	3	6	3	1	794	90.6	6.25	20.42	3	0	6.05528	6.23074	6.68229	6.64386	6.92955	7.06501
+	1.52954	0.333103	Q30088	HLA DR-beta-I (Fragment) OS=Homo sapiens OX=9606 GN=DQB1*0603 PE=2 SV=1	DQB1*0603	High	0	12.948	1.1122	36	5	76	2	1	108	12.7	6.55	206.1	5	3	6.45121	6.4363	6.54226	6.57289	6.83416	6.9472
+	1.36165	0.332408	A0A024R8F1	Caspase recruitment domain family, member 9, isoform CRA_b OS=Homo sapiens OX=9606 GN=CARD9 PE=4 SV=1	CARD9	High	0.001	5.849	0.767082	4	2	6	2	1	536	62.2	6.07	12.85	2	0	6.4446	6.4545	6.49025	6.62059	6.85798	6.91767
+	2.56427	0.332505	J3KN16	Proteasome adapter and scaffold protein ECM29 OS=Homo sapiens OX=9606 GN=ECPAS PE=1 SV=1	KIAA0368	Medium	0.017	2.627	0.41946	1	2	4	2	1	2017	223.6	8.75	9.39	2	0	6.41616	6.34341	6.56682	6.59991	6.92125	6.91049
+	1.03218	0.327237	B3KW34	cDNA FLJ42071 fis, clone SYNOV2014157, highly similar to Protein YIPF5 OS=Homo sapiens OX=9606 PE=2 SV=1		Medium	0.018	2.502	0.398287	4	1	5	1	1	257	28	4.36	10.36	1	0	6.49506	6.40259	6.65678	6.45779	6.92481	6.84423
+	1.84243	0.329901	Q96QK1	Vacuolar protein sorting-associated protein 35 OS=Homo sapiens OX=9606 GN=VPS35 PE=1 SV=2	VPS35	High	0	109.872	2.04089	26	18	209	18	1	796	91.6	5.49	597.37	18	0	6.42291	6.51728	6.51728	6.58045	6.85425	6.90328
+	1.99805	0.33034	P04259	Keratin, type II cytoskeletal 6B OS=Homo sapiens OX=9606 GN=KRT6B PE=1 SV=5	KRT6B	High	0	63.397	1.80207	17	12	715	1	1	564	60	8	1335.8	12	2	6.50621	6.54998	6.53138	6.5157	6.82146	6.88631
+	1.52213	0.329042	A0A7P0Z494	Lipoamide acyltransferase component of branched-chain alpha-keto acid dehydrogenase complex, mitochondrial OS=Homo sapiens OX=9606 GN=DBT PE=4 SV=1		High	0	10.487	1.02065	5	3	9	3	1	524	58.2	9.04	12.86	3	0	6.58195	6.58045	6.52199	6.47735	6.88264	6.77479
+	2.64419	0.329562	Q9NQW7	Xaa-Pro aminopeptidase 1 OS=Homo sapiens OX=9606 GN=XPNPEP1 PE=1 SV=3	XPNPEP1	High	0	34.102	1.53278	15	9	81	9	1	623	69.9	5.67	188.12	9	0	6.49665	6.48059	6.55612	6.52669	6.87652	6.86542
+	2.52708	0.329352	D3DND1	CDV3 homolog (Mouse), isoform CRA_a OS=Homo sapiens OX=9606 GN=CDV3 PE=3 SV=1	CDV3	High	0	9.59	0.981819	9	3	55	3	1	258	28.6	9.44	133.06	3	0	6.78921	6.88631	6.35755	6.36632	6.67384	6.70874
+	1.09327	0.325819	P54709	Sodium/potassium-transporting ATPase subunit beta-3 OS=Homo sapiens OX=9606 GN=ATP1B3 PE=1 SV=1	ATP1B3	High	0.001	6.863	0.836514	11	3	6	3	1	279	31.5	8.35	11.16	3	0	6.48864	6.41447	6.65105	6.46434	6.91528	6.85175
+	1.78291	0.327754	Q9NRY5	Protein FAM114A2 OS=Homo sapiens OX=9606 GN=FAM114A2 PE=1 SV=4	FAM114A2	Medium	0.028	2.033	0.308137	2	1	2	1	1	505	55.4	4.88	2.1	1	0	6.47735	6.44294	6.59096	6.51728	6.86047	6.90328
+	2.3229	0.328724	A0A140VJW2	Stathmin OS=Homo sapiens OX=9606 PE=2 SV=1		High	0	16.98	1.22994	25	5	77	5	1	174	19.8	7.02	255.36	5	0	6.55459	6.53605	6.52669	6.50779	6.86666	6.82528
+	3.96584	0.328976	Q8N7G1	Purine nucleoside phosphorylase OS=Homo sapiens OX=9606 PE=2 SV=1		High	0	28.365	1.45278	20	5	56	5	1	293	32.5	7.21	123.77	5	0	6.48543	6.43796	6.55152	6.55459	6.87897	6.88509
+	2.37638	0.326891	P13498	Cytochrome b-245 light chain OS=Homo sapiens OX=9606 GN=CYBA PE=1 SV=3	CYBA	High	0	11.801	1.07192	13	2	151	2	1	195	21	9.54	434.02	2	0	6.59991	6.62352	6.46597	6.50779	6.80993	6.81762
+	1.20575	0.323754	B7Z6G5	Exocyst complex component OS=Homo sapiens OX=9606 PE=2 SV=1		High	0.005	4.166	0.619719	4	2	3	2	1	820	95.3	6.1	2.48	2	0	6.55766	6.69766	6.39575	6.56224	6.7866	6.8189
+	2.12149	0.325406	B3KQB4	PRA1 family protein OS=Homo sapiens OX=9606 PE=2 SV=1		High	0	29.694	1.47267	18	3	133	3	1	188	21.5	9.77	334.13	3	0	6.50938	6.47897	6.56834	6.51412	6.87529	6.85798
	0.794516	0.318229	P82094	TATA element modulatory factor OS=Homo sapiens OX=9606 GN=TMF1 PE=1 SV=2	TMF1	High	0.006	3.82	0.582063	2	2	2	2	1	1093	122.8	4.92	0	2	0	6.36982	6.6453	6.41954	6.64674	6.76022	6.94251
+	2.09963	0.325013	A0A087X1N8	Serpin B6 OS=Homo sapiens OX=9606 GN=SERPINB6 PE=1 SV=1	SERPINB6	High	0.001	8.708	0.939918	4	1	6	1	1	395	44.8	5.68	11.52	1	0	6.53605	6.42794	6.52042	6.57137	6.88509	6.85674
	0.761434	0.315479	Q9Y4D7	Plexin-D1 OS=Homo sapiens OX=9606 GN=PLXND1 PE=1 SV=3	PLXND1	High	0	10.015	1.00065	2	4	5	4	1	1925	211.9	7.15	9.94	4	0	6.52199	6.52513	6.39746	6.66391	6.77347	6.91886
+	2.12474	0.324376	Q9Y305	Acyl-coenzyme A thioesterase 9, mitochondrial OS=Homo sapiens OX=9606 GN=ACOT9 PE=1 SV=2	ACOT9	High	0	36.936	1.56745	25	10	119	10	1	439	49.9	8.6	298.85	10	0	6.46434	6.5345	6.5157	6.56377	6.87897	6.84925
+	1.83443	0.323541	A0A0A0MTJ9	Neutral cholesterol ester hydrolase 1 OS=Homo sapiens OX=9606 GN=NCEH1 PE=1 SV=1	NCEH1	High	0	89.078	1.94977	23	9	465	9	1	448	49.9	7.21	1714.01	9	0	6.56529	6.50938	6.55919	6.48704	6.86295	6.83036
+	2.76303	0.322945	A0A7R8C2E8	MHC class I antigen OS=Homo sapiens OX=9606 GN=HLA-C PE=4 SV=1		High	0	15.931	1.20224	10	5	274	4	1	366	40.6	5.87	609.77	5	1	6.62936	6.60288	6.49985	6.47411	6.80607	6.81378
+	0.970012	0.318067	Q9HC07	Transmembrane protein 165 OS=Homo sapiens OX=9606 GN=TMEM165 PE=1 SV=1	TMEM165	High	0.001	6.13	0.78746	6	1	5	1	1	324	34.9	7.02	15.86	1	0	6.47897	6.60437	6.50779	6.5345	6.95187	6.72656
+	1.27819	0.32052	A0A384NL45	Very-long-chain enoyl-CoA reductase OS=Homo sapiens OX=9606 PE=2 SV=1		High	0	16.055	1.20561	15	6	58	6	1	308	36	9.47	180.24	6	0	6.5157	6.54381	6.49346	6.56072	6.77873	6.91648
+	1.83879	0.320631	Q53GF9	Full-length cDNA 5-PRIME end of clone CS0DF013YM24 of Fetal brain of Homo sapiens (Human) variant (Fragment) OS=Homo sapiens OX=9606 PE=2 SV=1		High	0	44.232	1.64574	35	9	273	8	1	225	25.6	6.7	741.68	9	1	6.59246	6.48059	6.54071	6.50938	6.88142	6.80993
+	1.00113	0.316682	A0A024R415	Paroxysmal nonkinesiogenic dyskinesia, isoform CRA_a OS=Homo sapiens OX=9606 GN=PNKD PE=3 SV=1	PNKD	High	0.002	5.19	0.715167	4	2	15	2	1	385	42.8	9.09	37.44	2	0	6.41109	6.58646	6.43796	6.64386	6.824	6.89118
+	2.14871	0.319315	C9IZQ1	Signal sequence receptor subunit alpha OS=Homo sapiens OX=9606 GN=SSR1 PE=1 SV=1	SSR1	High	0	28.671	1.45744	11	3	82	3	1	298	33.9	4.69	177.52	3	0	6.57894	6.59842	6.47573	6.52982	6.82146	6.82273
+	1.552	0.317279	Q99497	Parkinson disease protein 7 OS=Homo sapiens OX=9606 GN=PARK7 PE=1 SV=2	PARK7	High	0	125.181	2.09754	54	11	757	11	1	189	19.9	6.79	2316.19	11	0	6.54381	6.63662	6.45286	6.54998	6.79442	6.84298
+	1.46329	0.317912	A0A0U1RRB6	Exocyst complex component OS=Homo sapiens OX=9606 GN=EXOC6B PE=1 SV=1		High	0.002	4.772	0.6787	1	1	4	1	1	815	94.6	6.46	13.42	1	0	6.67243	6.57592	6.52513	6.4446	6.848	6.75756
+	2.99588	0.318404	B2R4C0	60S ribosomal protein L18a OS=Homo sapiens OX=9606 PE=2 SV=1		High	0	12.707	1.10404	18	4	82	4	1	176	20.7	10.71	234.53	4	0	6.58797	6.58946	6.49825	6.50779	6.83036	6.8125
	0.451174	0.297896	Q9ULS5	Transmembrane and coiled-coil domain protein 3 OS=Homo sapiens OX=9606 GN=TMCC3 PE=1 SV=3	TMCC3	Medium	0.014	2.885	0.460146	4	2	10	2	1	477	53.8	8.54	12.21	2	0	7.01458	6.74416	6.13545	6.54226	6.78005	6.49346
+	1.73763	0.317	B2R8R5	cDNA, FLJ94025, highly similar to Homo sapiens tripartite motif-containing 28 (TRIM28), mRNA OS=Homo sapiens OX=9606 PE=2 SV=1		High	0	15.691	1.19565	7	6	32	6	1	835	88.5	5.77	67.99	6	0	6.55766	6.52669	6.56377	6.48543	6.86047	6.82273
+	1.03928	0.313015	Q9Y2S2	Lambda-crystallin homolog OS=Homo sapiens OX=9606 GN=CRYL1 PE=1 SV=3	CRYL1	High	0.001	8.386	0.923555	6	2	19	2	1	319	35.4	6.18	71.64	2	0	6.43796	6.51885	6.47086	6.63517	6.80607	6.926
+	1.099	0.314066	Q86X76	Deaminated glutathione amidase OS=Homo sapiens OX=9606 GN=NIT1 PE=1 SV=2	NIT1	High	0.003	4.514	0.654562	3	1	4	1	1	327	35.9	7.74	11.18	1	0	6.45121	6.50144	6.63662	6.47086	6.82273	6.91289
+	3.13262	0.317174	A0A024R3S9	Kynurenine 3-monooxygenase OS=Homo sapiens OX=9606 GN=KMO PE=3 SV=1	KMO	High	0	25.01	1.39811	9	4	67	4	1	526	60.2	9.16	171.45	4	0	6.46597	6.4545	6.56529	6.55459	6.88387	6.87036
+	3.80055	0.316419	A0A0A0MTI1	Delta(24)-sterol reductase OS=Homo sapiens OX=9606 GN=DHCR24 PE=1 SV=1		High	0	14.123	1.14993	8	5	47	5	1	528	61.4	8.13	111.65	5	0	6.56682	6.54381	6.52356	6.5157	6.83668	6.83542
+	1.65567	0.314028	A8K3M3	Tyrosine-protein phosphatase non-receptor type OS=Homo sapiens OX=9606 GN=PTPN1 PE=2 SV=1	PTPN1	High	0	30.79	1.48841	18	7	111	7	1	435	49.9	6.27	311.42	7	0	6.50621	6.55459	6.49665	6.56682	6.81378	6.87774
+	1.79628	0.312386	A0A024R1U0	Ran GTPase activating protein 1, isoform CRA_d OS=Homo sapiens OX=9606 GN=RANGAP1 PE=4 SV=1	RANGAP1	High	0.001	7.571	0.879153	5	3	5	3	1	587	63.5	4.68	14.44	3	0	6.57743	6.51254	6.48704	6.56529	6.83036	6.84674
+	1.61217	0.312698	B4DN31	cDNA FLJ55809 OS=Homo sapiens OX=9606 PE=2 SV=1		High	0	16.709	1.22295	11	5	43	5	1	454	51	8.87	118.11	5	0	6.42626	6.51728	6.50938	6.60585	6.88264	6.85798
+	1.0616	0.309202	A0A2K9UYS2	MHC class II antigen OS=Homo sapiens OX=9606 GN=HLA-DPA1 PE=3 SV=1		High	0	38.236	1.58247	14	3	76	1	1	261	29.4	5.21	340.87	3	2	6.56224	6.67807	6.41954	6.56072	6.732	6.86666
+	1.21601	0.310736	Q9BVJ6	U3 small nucleolar RNA-associated protein 14 homolog A OS=Homo sapiens OX=9606 GN=UTP14A PE=1 SV=1	UTP14A	High	0.003	4.636	0.666143	2	1	1	1	1	771	87.9	7.87	3.3	1	0	6.57743	6.48382	6.58946	6.47411	6.89845	6.7866
+	1.28789	0.310177	P30049	ATP synthase subunit delta, mitochondrial OS=Homo sapiens OX=9606 GN=ATP5F1D PE=1 SV=2	ATP5D	High	0	34.095	1.53269	17	3	148	3	1	168	17.5	5.49	533.24	3	0	6.65105	6.52982	6.55766	6.45286	6.86666	6.76421
+	1.80148	0.310226	Q59HH3	Trifunctional purine biosynthetic protein adenosine-3 (Fragment) OS=Homo sapiens OX=9606 PE=2 SV=1		High	0	16.472	1.21675	3	4	25	4	1	1046	112.1	7.36	61.67	4	0	6.49665	6.50303	6.58646	6.50779	6.85425	6.86047
+	2.12468	0.310899	A0A384NY14	Dicarbonyl/L-xylulose reductase, isoform CRA_b OS=Homo sapiens OX=9606 GN=DCXR PE=2 SV=1		High	0	10.984	1.04076	15	4	22	4	1	244	25.9	8.1	57.81	4	0	6.49185	6.57137	6.50621	6.55919	6.83794	6.84925
+	1.20766	0.308017	Q8NG06	E3 ubiquitin-protein ligase TRIM58 OS=Homo sapiens OX=9606 GN=TRIM58 PE=2 SV=2	TRIM58	Medium	0.039	1.738	0.24005	2	1	4	1	1	486	54.7	6.19	2.34	1	0	6.63227	6.53138	6.58346	6.4363	6.8505	6.78529
+	1.52618	0.308001	Q9NSE4	Isoleucine--tRNA ligase, mitochondrial OS=Homo sapiens OX=9606 GN=IARS2 PE=1 SV=2	IARS2	High	0	43.438	1.63787	11	11	99	11	1	1012	113.7	7.2	284.76	11	0	6.56529	6.52356	6.47411	6.58195	6.82909	6.84298
+	3.7033	0.307079	O43776	Asparagine--tRNA ligase, cytoplasmic OS=Homo sapiens OX=9606 GN=NARS1 PE=1 SV=1	NARS	High	0	35.715	1.55285	15	7	84	7	1	548	62.9	6.25	211.7	7	0	6.56377	6.49825	6.53138	6.53916	6.84046	6.84423
+	1.79863	0.306895	Q59H88	Non-specific serine/threonine protein kinase (Fragment) OS=Homo sapiens OX=9606 PE=2 SV=1		High	0.003	4.63	0.665581	3	3	4	3	1	1433	160.4	6.83	1.8	3	0	6.5744	6.48864	6.51728	6.55152	6.80607	6.87652
+	1.70238	0.305553	P51571	Translocon-associated protein subunit delta OS=Homo sapiens OX=9606 GN=SSR4 PE=1 SV=1	SSR4	High	0.002	5.58	0.746634	13	2	13	2	1	173	19	6.15	36.21	2	0	6.51096	6.49825	6.50938	6.58646	6.87406	6.83289
	0.970103	0.301986	A0A024QYZ6	Exocyst complex component 3 OS=Homo sapiens OX=9606 GN=EXOC3 PE=3 SV=1	EXOC3	High	0.006	3.768	0.576111	1	1	3	1	1	745	85.5	6.29	6.09	1	0	6.43296	6.71973	6.61029	6.41447	6.76951	6.85922
+	2.33504	0.305076	P21980	Protein-glutamine gamma-glutamyltransferase 2 OS=Homo sapiens OX=9606 GN=TGM2 PE=1 SV=2	TGM2	High	0	219.25	2.34094	32	24	1741	24	1	687	77.3	5.22	5120.1	24	0	6.49025	6.51728	6.55612	6.54071	6.87283	6.83416
+	1.79544	0.302977	Q9BRT3	Migration and invasion enhancer 1 OS=Homo sapiens OX=9606 GN=MIEN1 PE=1 SV=1	MIEN1	High	0.001	8.697	0.939369	23	3	19	3	1	115	12.4	4.37	49.32	3	0	6.52042	6.57137	6.55919	6.50144	6.80735	6.85922
	0.556907	0.290492	P46013	Proliferation marker protein Ki-67 OS=Homo sapiens OX=9606 GN=MKI67 PE=1 SV=2	MKI67	Medium	0.035	1.829	0.262214	1	1	2	1	1	3256	358.5	9.45	0	1	0	6.4545	6.67525	6.32553	6.71699	6.79442	6.82909
+	1.34577	0.301641	A0A087WYM3	NAD-dependent protein deacetylase sirtuin-2 OS=Homo sapiens OX=9606 GN=SIRT2 PE=1 SV=1	SIRT2	High	0.002	5.305	0.724685	5	2	12	2	1	389	43.3	5.12	25.8	2	0	6.34163	6.50462	6.52669	6.63807	6.848	6.92005
+	1.65289	0.301807	Q9H488	GDP-fucose protein O-fucosyltransferase 1 OS=Homo sapiens OX=9606 GN=POFUT1 PE=1 SV=1	POFUT1	High	0.001	7.954	0.900586	3	1	4	1	1	388	43.9	8.53	13.97	1	0	6.45943	6.57289	6.50621	6.58195	6.82018	6.8716
+	2.68639	0.301499	A0A1B0GVI3	Keratin, type I cytoskeletal 10 OS=Homo sapiens OX=9606 GN=KRT10 PE=1 SV=2		High	0	138.86	2.14258	33	24	588	19	1	624	63.3	5.26	1538.08	24	6	6.64241	6.63807	6.49506	6.47897	6.79961	6.77742
+	1.63748	0.301719	Q9NP72	Ras-related protein Rab-18 OS=Homo sapiens OX=9606 GN=RAB18 PE=1 SV=1	RAB18	High	0	21.139	1.32508	28	5	55	5	1	206	23	5.24	126.13	5	0	6.58797	6.47735	6.58346	6.49025	6.83794	6.8392
+	2.10933	0.301427	A0A384MQW4	Epididymis secretory sperm binding protein OS=Homo sapiens OX=9606 PE=2 SV=1		High	0	14.598	1.16429	7	3	59	3	1	470	52	6.14	147.74	3	0	6.44791	6.50144	6.53605	6.58946	6.86295	6.86542
+	1.6714	0.29995	Q14463	Histone H1 gene (Fragment) OS=Homo sapiens OX=9606 PE=4 SV=1		High	0	13.223	1.12133	39	3	116	1	1	59	5.9	10.1	295.98	3	0	6.53605	6.60437	6.4822	6.55919	6.79831	6.84298
+	2.25154	0.299388	Q16799	Reticulon-1 OS=Homo sapiens OX=9606 GN=RTN1 PE=1 SV=1	RTN1	High	0	18.837	1.27501	10	6	19	5	1	776	83.6	4.69	52.43	6	1	6.49185	6.4822	6.55612	6.56072	6.8802	6.83542
	0.853219	0.295616	Q9UHX1	Poly(U)-binding-splicing factor PUF60 OS=Homo sapiens OX=9606 GN=PUF60 PE=1 SV=1	PUF60	High	0.006	4.078	0.610447	6	1	1	1	1	559	59.8	5.29	4.83	1	0	6.66249	6.48059	6.57894	6.45943	6.70598	6.92362
+	1.91741	0.300307	A0A024R539	Uncharacterized protein OS=Homo sapiens OX=9606 GN=LOC51035 PE=4 SV=1	LOC51035	Medium	0.017	2.578	0.411283	3	1	1	1	1	312	35.1	5.35	3.2	1	0	6.56529	6.52513	6.49985	6.56529	6.8392	6.82655
+	2.12182	0.299027	P27635	60S ribosomal protein L10 OS=Homo sapiens OX=9606 GN=RPL10 PE=1 SV=4	RPL10	High	0	14.002	1.14619	17	4	83	4	1	214	24.6	10.08	178.41	4	0	6.59991	6.6279	6.52669	6.47573	6.79442	6.80607
+	1.36022	0.297402	Q8NEM7	Transcription factor SPT20 homolog OS=Homo sapiens OX=9606 GN=SUPT20H PE=1 SV=2	SUPT20H	Medium	0.036	1.819	0.259833	1	1	46	1	1	779	85.7	8.48	114.01	1	0	6.50462	6.59246	6.48704	6.57743	6.78398	6.87529
+	2.13773	0.297708	P21283	V-type proton ATPase subunit C 1 OS=Homo sapiens OX=9606 GN=ATP6V1C1 PE=1 SV=4	ATP6V1C1	High	0	101.649	2.0071	39	19	452	19	1	382	43.9	7.46	1112.81	19	0	6.51254	6.52513	6.57137	6.52042	6.84172	6.84549
+	1.60827	0.297493	V9HW31	ATP synthase subunit beta OS=Homo sapiens OX=9606 GN=HEL-S-271 PE=2 SV=1	HEL-S-271	High	0	258.838	2.41303	50	24	1445	24	1	529	56.5	5.4	4260.29	24	0	6.49506	6.51412	6.58346	6.52042	6.88509	6.81378
+	1.23702	0.295043	J3KQ32	Obg-like ATPase 1 OS=Homo sapiens OX=9606 GN=OLA1 PE=1 SV=1	OLA1	High	0	31.207	1.49425	16	7	100	7	1	416	46.9	8.06	282.25	7	0	6.45121	6.50462	6.49025	6.63807	6.85175	6.86666
+	3.26214	0.295624	A0A1B0GTU4	Paxillin OS=Homo sapiens OX=9606 GN=PXN PE=1 SV=1		High	0	12.512	1.09733	4	4	7	4	1	1081	115.8	5.64	20.43	4	0	6.73742	6.69349	6.45286	6.44956	6.74012	6.75355
+	1.17752	0.292504	P31995	Low affinity immunoglobulin gamma Fc region receptor II-c OS=Homo sapiens OX=9606 GN=FCGR2C PE=1 SV=1	FCGR2C	High	0	9.169	0.962322	12	5	46	5	1	323	35.6	6.9	88.42	5	0	6.66249	6.72247	6.40769	6.51885	6.69905	6.8125
+	3.46194	0.294141	Q14204	Cytoplasmic dynein 1 heavy chain 1 OS=Homo sapiens OX=9606 GN=DYNC1H1 PE=1 SV=5	DYNC1H1	High	0	198.11	2.29691	11	52	449	52	1	4646	532.1	6.4	1247.79	52	0	6.4545	6.49185	6.57289	6.56224	6.86047	6.86295
	1.05704	0.291107	A0A140VK46	Proteasome subunit beta OS=Homo sapiens OX=9606 PE=2 SV=1		High	0.001	7.746	0.889077	7	2	56	2	1	264	29.2	5.97	157.31	2	0	6.47411	6.5157	6.64241	6.47411	6.88753	6.81121
+	1.85369	0.291312	A0A0S2Z462	ArfGAP with FG repeats 1 isoform 2 (Fragment) OS=Homo sapiens OX=9606 GN=AGFG1 PE=2 SV=1		High	0.006	3.952	0.596817	3	2	2	2	1	602	62.6	8.56	5.11	2	0	6.80864	6.77873	6.37504	6.4446	6.70321	6.69905
	1.00876	0.288064	P41236	Protein phosphatase inhibitor 2 OS=Homo sapiens OX=9606 GN=PPP1R2 PE=1 SV=2	PPP1R2	High	0.001	5.872	0.768786	4	1	15	1	1	205	23	4.74	44.86	1	0	6.61618	6.70044	6.40769	6.55919	6.71012	6.83289
	0.700143	0.282644	P78527	DNA-dependent protein kinase catalytic subunit OS=Homo sapiens OX=9606 GN=PRKDC PE=1 SV=3	PRKDC	High	0	15.742	1.19706	2	7	15	7	1	4128	468.8	7.12	31.75	7	0	6.3733	6.50462	6.43463	6.73335	6.85798	6.87529
+	1.94181	0.289762	Q13838	Spliceosome RNA helicase DDX39B OS=Homo sapiens OX=9606 GN=DDX39B PE=1 SV=1	DDX39B	High	0	11.836	1.0732	9	4	9	4	1	428	49	5.67	16.36	4	0	6.45286	6.49025	6.55152	6.58946	6.83542	6.88509
+	1.95867	0.289118	Q9Y4E6	WD repeat-containing protein 7 OS=Homo sapiens OX=9606 GN=WDR7 PE=1 SV=2	WDR7	Medium	0.025	2.131	0.328583	2	2	2	2	1	1490	163.7	6.92	0	2	0	6.61471	6.53916	6.55459	6.49346	6.8125	6.81378
+	1.49687	0.288658	Q8NB37	Glutamine amidotransferase-like class 1 domain-containing protein 1 OS=Homo sapiens OX=9606 GN=GATD1 PE=1 SV=1	PDDC1	High	0	10.267	1.01144	8	2	25	2	1	220	23.3	6.61	68.13	2	0	6.43463	6.50144	6.58045	6.56377	6.80864	6.91289
+	1.75458	0.289476	P52209	6-phosphogluconate dehydrogenase, decarboxylating OS=Homo sapiens OX=9606 GN=PGD PE=1 SV=3	PGD	High	0	150.616	2.17787	42	23	1304	23	1	483	53.1	7.23	3954.1	23	0	6.61765	6.55305	6.54689	6.49346	6.83794	6.78136
+	2.11418	0.288376	P61026	Ras-related protein Rab-10 OS=Homo sapiens OX=9606 GN=RAB10 PE=1 SV=1	RAB10	High	0	48.622	1.68683	44	10	480	7	1	200	22.5	8.38	1405.43	10	1	6.47086	6.52982	6.58346	6.5345	6.84046	6.85425
	1.06119	0.285852	A0A024RDE8	PDZ and LIM domain 5, isoform CRA_c OS=Homo sapiens OX=9606 GN=PDLIM5 PE=4 SV=1	PDLIM5	High	0	17.961	1.25433	7	4	37	4	1	596	63.9	8.21	96.08	4	0	6.54998	6.62205	6.45121	6.58946	6.74819	6.86419
	0.811239	0.281239	A0A068F7M9	FH1/FH2 domain-containing protein 1 variant OS=Homo sapiens OX=9606 GN=FHOD1 PE=2 SV=1	FHOD1	Medium	0.019	2.398	0.379849	1	1	3	1	1	1190	129.2	6.37	0	1	0	6.6851	6.61029	6.37678	6.60585	6.7211	6.824
+	2.33537	0.286803	Q8NBJ5	Procollagen galactosyltransferase 1 OS=Homo sapiens OX=9606 GN=COLGALT1 PE=1 SV=1	COLGALT1	High	0	86.783	1.93843	25	18	341	18	1	622	71.6	7.31	925.6	18	0	6.51254	6.53761	6.56072	6.53761	6.82018	6.85175
	1.11196	0.282791	Q59EG8	26S proteasome non-ATPase regulatory subunit 2 (Fragment) OS=Homo sapiens OX=9606 PE=2 SV=1		High	0	71.048	1.85155	13	13	137	13	1	913	100.5	5.15	346.3	13	0	6.47735	6.54998	6.48382	6.62644	6.79442	6.88142
+	1.52218	0.284245	Q16881	Thioredoxin reductase 1, cytoplasmic OS=Homo sapiens OX=9606 GN=TXNRD1 PE=1 SV=3	TXNRD1	High	0	46.139	1.66407	14	10	155	10	1	649	70.9	7.39	397.71	10	0	6.52982	6.45121	6.60881	6.52199	6.87529	6.824
+	1.29648	0.283239	P61626	Lysozyme C OS=Homo sapiens OX=9606 GN=LYZ PE=1 SV=1	LYZ	High	0	10.163	1.00702	20	3	42	3	1	148	16.5	9.16	98.04	3	0	6.53294	6.52826	6.61324	6.4822	6.84046	6.82146
+	1.67068	0.283624	Q9BXW7	Haloacid dehalogenase-like hydrolase domain-containing 5 OS=Homo sapiens OX=9606 GN=HDHD5 PE=1 SV=1	CECR5	Medium	0.011	3.174	0.501607	4	1	6	1	1	423	46.3	8.13	7.43	1	0	6.38198	6.49185	6.54535	6.62936	6.8679	6.87406
	0.810215	0.277438	A0A024R152	HCG28765, isoform CRA_b OS=Homo sapiens OX=9606 GN=hCG_28765 PE=3 SV=1	hCG_28765	High	0.009	3.321	0.521269	4	3	7	3	1	1337	147.1	5.01	2.33	3	0	6.57592	6.58646	6.51885	6.53294	6.92719	6.67948
+	1.78574	0.282751	A8K9A4	cDNA FLJ75154, highly similar to Homo sapiens heterogeneous nuclear ribonucleoprotein C (C1/C2), mRNA OS=Homo sapiens OX=9606 PE=2 SV=1		High	0	130.696	2.11626	37	16	418	8	1	306	33.6	5.14	1075.01	16	13	6.55919	6.58045	6.49665	6.56529	6.8009	6.82655
+	1.233	0.281559	Q99732	Lipopolysaccharide-induced tumor necrosis factor-alpha factor OS=Homo sapiens OX=9606 GN=LITAF PE=1 SV=2	LITAF	Medium	0.029	2.012	0.303628	4	1	116	1	1	161	17.1	6.44	287.32	1	0	6.61029	6.69349	6.43129	6.55152	6.73471	6.81121
+	1.53284	0.282281	P49593	Protein phosphatase 1F OS=Homo sapiens OX=9606 GN=PPM1F PE=1 SV=3	PPM1F	Medium	0.046	1.6	0.20412	2	1	3	1	1	454	49.8	5.1	3.28	1	0	6.44294	6.49185	6.5345	6.61765	6.83162	6.88509
+	1.35628	0.280781	Q59ET0	1,4-alpha-glucan branching enzyme (Fragment) OS=Homo sapiens OX=9606 PE=2 SV=1		High	0	13.997	1.14603	5	4	9	4	1	754	86.1	6.93	22.57	4	0	6.44294	6.48864	6.53916	6.61618	6.90569	6.81121
+	2.01339	0.28188	Q86V37	TAOK2 protein (Fragment) OS=Homo sapiens OX=9606 GN=TAOK2 PE=2 SV=1	TAOK2	Medium	0.037	1.786	0.251881	1	1	37	1	1	1426	158.9	8.47	2.03	1	0	6.71012	6.62936	6.46761	6.49665	6.74012	6.7879
+	1.19382	0.281372	V9HW01	Epididymis secretory protein Li 310 OS=Homo sapiens OX=9606 GN=HEL-S-310 PE=2 SV=1	HEL-S-310	High	0	36.061	1.55704	24	6	174	6	1	157	17.8	11.25	527.09	6	0	6.74953	6.79181	6.35755	6.49665	6.68089	6.73606
+	2.6101	0.281582	P39023	60S ribosomal protein L3 OS=Homo sapiens OX=9606 GN=RPL3 PE=1 SV=2	RPL3	High	0	35.908	1.55519	25	11	176	11	1	403	46.1	10.18	354.68	11	0	6.50779	6.50462	6.56529	6.55612	6.82909	6.85549
	0.710302	0.273668	Q9NVA4	Transmembrane protein 184C OS=Homo sapiens OX=9606 GN=TMEM184C PE=1 SV=2	TMEM184C	Medium	0.011	3.208	0.506234	3	1	2	1	1	438	50.1	6.27	4.71	1	0	6.66959	6.3505	6.55305	6.55766	6.97154	6.6865
+	1.66849	0.280933	Q13564	NEDD8-activating enzyme E1 regulatory subunit OS=Homo sapiens OX=9606 GN=NAE1 PE=1 SV=1	NAE1	Medium	0.029	2.017	0.304706	2	1	1	1	1	534	60.2	5.4	2.61	1	0	6.48543	6.4822	6.54998	6.58946	6.81378	6.88753
+	2.42073	0.280937	A0A0C4DGQ5	Calcium-activated neutral proteinase small subunit OS=Homo sapiens OX=9606 GN=CAPNS1 PE=1 SV=1	CAPNS1	High	0.001	6.377	0.804616	6	2	28	2	1	322	33.8	6.23	63.52	2	0	6.56377	6.59096	6.54381	6.51412	6.8189	6.8009
+	1.53545	0.279299	Q9BV38	WD repeat-containing protein 18 OS=Homo sapiens OX=9606 GN=WDR18 PE=1 SV=2	WDR18	High	0.009	3.481	0.541704	2	1	4	1	1	432	47.4	6.7	6.33	1	0	6.49665	6.52982	6.51412	6.60288	6.85798	6.81762
+	1.80972	0.278675	P62263	40S ribosomal protein S14 OS=Homo sapiens OX=9606 GN=RPS14 PE=1 SV=3	RPS14	High	0	24.384	1.3871	30	5	127	5	1	151	16.3	10.05	389.4	5	0	6.7046	6.67948	6.48059	6.46434	6.78529	6.71699
+	3.39007	0.279149	A0A0U1RRH7	Histone H2A OS=Homo sapiens OX=9606 PE=3 SV=1		High	0	115.369	2.06209	33	9	963	3	1	170	18.5	11.52	2795.75	9	13	6.56834	6.60881	6.51885	6.52982	6.80219	6.80478
+	1.76907	0.278686	A0A384P5G6	75 kDa glucose-regulated protein OS=Homo sapiens OX=9606 PE=2 SV=1		High	0	400.482	2.60258	62	45	2468	44	1	679	73.6	6.16	7283.76	45	2	6.58496	6.56377	6.56072	6.50144	6.83162	6.7879
	1.18282	0.277046	B1AKR6	Dynein light chain roadblock-type 1 OS=Homo sapiens OX=9606 GN=DYNLRB1 PE=1 SV=1	DYNLRB1	High	0	19.638	1.2931	19	2	23	2	1	148	16.2	7.02	60.3	2	0	6.4363	6.57289	6.61765	6.50621	6.78921	6.88874
+	1.57081	0.276576	Q96RF0	Sorting nexin-18 OS=Homo sapiens OX=9606 GN=SNX18 PE=1 SV=2	SNX18	High	0	12.376	1.09258	6	3	6	3	1	628	68.9	5.68	18.83	3	0	6.56072	6.51254	6.50462	6.59395	6.81378	6.83794
+	2.65045	0.276429	B4DRM3	cDNA FLJ54492, highly similar to Eukaryotic translation initiation factor 4B OS=Homo sapiens OX=9606 PE=2 SV=1		High	0	29.4	1.46835	11	7	61	7	1	616	69.7	5.67	150.95	7	0	6.57289	6.62205	6.51412	6.52826	6.7866	6.80864
+	1.75506	0.277391	Q6IBR8	Eukaryotic translation initiation factor 2, subunit 2 beta, 38kDa OS=Homo sapiens OX=9606 GN=EIF2S2 PE=2 SV=1	EIF2S2	High	0	66.21	1.82092	33	11	113	11	1	333	38.4	5.8	316.79	11	0	6.61176	6.63081	6.51096	6.50779	6.74953	6.824
+	1.2619	0.274964	A0A024RAD5	Dolichyl-diphosphooligosaccharide--protein glycosyltransferase 48 kDa subunit OS=Homo sapiens OX=9606 GN=DDOST PE=3 SV=1	DDOST	High	0	38.498	1.58544	17	8	149	8	1	456	50.7	6.4	349.16	8	0	6.46434	6.53294	6.50779	6.62498	6.80864	6.87406
	0.815409	0.270836	O43143	Pre-mRNA-splicing factor ATP-dependent RNA helicase DHX15 OS=Homo sapiens OX=9606 GN=DHX15 PE=1 SV=2	DHX15	High	0	11.086	1.04477	3	3	19	3	1	795	90.9	7.46	42.39	3	0	6.36457	6.48864	6.48059	6.71287	6.83668	6.89845
+	1.87696	0.2747	Q9Y2P9	Retinol dehydrogenase homolog OS=Homo sapiens OX=9606 PE=2 SV=1		High	0.001	6.266	0.79699	9	3	7	3	1	323	35.6	7.69	12.05	3	0	6.54381	6.54381	6.51728	6.57743	6.81121	6.83289
+	1.26151	0.27496	D0PNI1	Epididymis luminal protein 4 OS=Homo sapiens OX=9606 GN=YWHAZ PE=2 SV=1	YWHAZ	High	0	257.403	2.41061	80	23	1799	18	1	245	27.7	4.79	5292.94	23	8	6.58045	6.54535	6.58797	6.48704	6.85674	6.76818
+	2.95418	0.275398	A0A024R718	Nicotinamide phosphoribosyltransferase OS=Homo sapiens OX=9606 GN=PBEF1 PE=3 SV=1	PBEF1	High	0	51.832	1.7146	24	9	107	9	1	491	55.5	7.15	292.38	9	0	6.4822	6.49506	6.58045	6.56224	6.848	6.84549
+	2.80771	0.274349	P16401	Histone H1.5 OS=Homo sapiens OX=9606 GN=H1-5 PE=1 SV=3	HIST1H1B	High	0	109.8	2.0406	48	19	1210	10	1	226	22.6	10.92	3335.93	19	3	6.60288	6.64097	6.52042	6.50144	6.78005	6.79051
	0.430137	0.257281	B3KM68	cDNA FLJ10398 fis, clone NT2RM4000349, highly similar to Homo sapiens basic leucine zipper and W2 domains 2 (BZW2), mRNA OS=Homo sapiens OX=9606 PE=2 SV=1		High	0	10.149	1.00642	5	1	13	1	1	419	48.2	6.68	32.06	1	0	6.50462	6.50303	6.79181	6.34163	6.82528	6.82273
+	2.04693	0.274199	A0A024R0M6	Mitochondrial import inner membrane translocase subunit TIM50 OS=Homo sapiens OX=9606 GN=TIMM50 PE=3 SV=1	TIMM50	High	0	21.028	1.3228	12	5	14	5	1	456	50.4	9.42	36.16	5	0	6.4545	6.49346	6.55919	6.59694	6.83416	6.87036
	0.783866	0.269969	G3V4T6	Maleylacetoacetate isomerase OS=Homo sapiens OX=9606 GN=GSTZ1 PE=1 SV=1	GSTZ1	High	0.006	3.797	0.579441	7	2	3	2	1	217	24.2	7.18	6.94	2	0	6.66818	6.40769	6.6453	6.44956	6.89603	6.73877
+	1.40521	0.273482	A0A024RAA7	Adiponectin B OS=Homo sapiens OX=9606 GN=ADIB PE=4 SV=1	C1QC	Medium	0.014	2.824	0.450865	5	1	2	1	1	245	25.8	8.41	6.33	1	0	6.41109	6.32912	6.67525	6.56377	6.88874	6.89724
+	1.6034	0.272831	A0A7P0TAU8	2'-5'-oligoadenylate synthase 3 OS=Homo sapiens OX=9606 GN=OAS3 PE=4 SV=1		High	0.001	5.84	0.766413	2	2	3	2	1	1130	125.9	8	8.61	2	0	6.41616	6.54844	6.61765	6.53138	6.8392	6.85549
+	2.1777	0.270249	Q05655	Protein kinase C delta type OS=Homo sapiens OX=9606 GN=PRKCD PE=1 SV=2	PRKCD	High	0	15.78	1.19811	9	6	25	5	1	676	77.5	7.75	47.8	6	1	6.61471	6.52669	6.54381	6.53138	6.82909	6.7866
	1.02645	0.268095	Q9Y6D5	Brefeldin A-inhibited guanine nucleotide-exchange protein 2 OS=Homo sapiens OX=9606 GN=ARFGEF2 PE=1 SV=3	ARFGEF2	High	0	12.102	1.08286	1	2	19	1	1	1785	201.9	6.33	59.28	2	0	6.6453	6.59395	6.44626	6.58195	6.7252	6.8392
+	1.49467	0.269422	Q6NUL6	PITPNA protein (Fragment) OS=Homo sapiens OX=9606 GN=PITPNA PE=2 SV=1	PITPNA	High	0	19.052	1.27994	13	5	46	4	1	316	35.9	8.05	122.6	5	1	6.52982	6.53916	6.60288	6.50621	6.81378	6.83416
	0.887767	0.266696	B2R856	Acyl-coenzyme A oxidase OS=Homo sapiens OX=9606 PE=2 SV=1		High	0.005	4.271	0.63053	2	1	5	1	1	700	77.5	7.39	14.45	1	0	6.53761	6.61324	6.44626	6.62498	6.74416	6.86047
+	2.11181	0.270577	A0A384MDY8	Epididymis secretory sperm binding protein OS=Homo sapiens OX=9606 PE=2 SV=1		High	0	11.463	1.0593	9	6	18	6	1	550	61.6	5.4	29.96	6	0	6.44956	6.46434	6.58346	6.59096	6.88142	6.83416
	1.31839	0.267775	A0A3G2FPD9	MHC class I antigen OS=Homo sapiens OX=9606 GN=HLA-A PE=3 SV=1		High	0	18.167	1.25928	17	4	83	1	1	365	40.9	6.15	254.39	4	1	6.56072	6.55612	6.59694	6.49185	6.78136	6.84298
	0.636467	0.259768	A8K666	Phenylalanyl-tRNA synthetase beta subunit OS=Homo sapiens OX=9606 PE=2 SV=1		High	0	14.031	1.14709	9	6	13	6	1	589	66	6.98	29.16	6	0	6.4363	6.54535	6.54689	6.6014	6.6837	6.98413
	1.31395	0.266135	A0A140VJL6	Testicular tissue protein Li 92 OS=Homo sapiens OX=9606 PE=2 SV=1		High	0.001	6.042	0.781181	10	2	8	2	1	248	27.6	5.3	22.29	2	0	6.47249	6.52199	6.52199	6.62205	6.87283	6.80349
	1.07247	0.265316	E5KQF6	Glucocorticoid receptor OS=Homo sapiens OX=9606 GN=NR3C1 PE=3 SV=1	NR3C1	Medium	0.014	2.824	0.450865	1	1	1	1	1	778	85.8	6.49	0	1	0	6.52199	6.43962	6.52669	6.63081	6.78005	6.90809
+	1.97417	0.266411	A0A2Y9D025	Complex I-B14 OS=Homo sapiens OX=9606 GN=NDUFA6 PE=1 SV=1		High	0.001	6.492	0.812379	12	2	18	2	1	154	17.9	10.14	45.05	2	0	6.58195	6.57137	6.54226	6.53138	6.83036	6.7761
	1.2325	0.26421	A0A1B0GVU9	Glutaminyl-tRNA synthetase (Fragment) OS=Homo sapiens OX=9606 GN=QARS1 PE=1 SV=1		High	0	17.538	1.24398	11	7	69	1	1	736	83.7	7.44	78.39	7	6	6.58346	6.48543	6.58496	6.52826	6.88142	6.76022
	1.19566	0.263907	Q14315	Filamin-C OS=Homo sapiens OX=9606 GN=FLNC PE=1 SV=3	FLNC	High	0	60.184	1.77948	5	15	384	2	1	2725	290.8	5.97	908.84	15	1	6.58045	6.59991	6.46761	6.59544	6.824	6.76686
+	2.32628	0.263485	Q9UM00	Calcium load-activated calcium channel OS=Homo sapiens OX=9606 GN=TMCO1 PE=1 SV=2	TMCO1	High	0.001	7.654	0.883888	10	2	16	2	1	239	27.1	10.26	38.99	2	0	6.56072	6.53294	6.53605	6.56834	6.824	6.80735
+	1.54271	0.262573	P24311	Cytochrome c oxidase subunit 7B, mitochondrial OS=Homo sapiens OX=9606 GN=COX7B PE=1 SV=2	COX7B	Medium	0.012	3.113	0.493179	10	2	7	2	1	80	9.2	10.27	18.48	2	0	6.63517	6.57137	6.57137	6.48059	6.7866	6.79051
	0.969677	0.260604	P63218	Guanine nucleotide-binding protein G(I)/G(S)/G(O) subunit gamma-5 OS=Homo sapiens OX=9606 GN=GNG5 PE=1 SV=3	GNG5	High	0.001	7.478	0.873785	13	1	42	1	1	68	7.3	9.85	128.42	1	0	6.62205	6.46271	6.61324	6.49346	6.88509	6.74281
+	1.5953	0.263133	E5RIM7	Copper transport protein ATOX1 OS=Homo sapiens OX=9606 GN=ATOX1 PE=1 SV=1	ATOX1	High	0.001	7.299	0.863263	22	2	69	2	1	73	7.9	7.24	162.29	2	0	6.62498	6.63952	6.50144	6.52199	6.81634	6.73335
+	1.65822	0.261845	Q9C0H2	Protein tweety homolog 3 OS=Homo sapiens OX=9606 GN=TTYH3 PE=1 SV=3	TTYH3	Medium	0.016	2.654	0.423901	2	1	2	1	1	523	57.5	5.39	4.72	1	0	6.42626	6.52669	6.62059	6.54535	6.85674	6.83289
	1.38952	0.261734	I3L0A0	HCG2044781 OS=Homo sapiens OX=9606 GN=PEDS1-UBE2V1 PE=3 SV=1	TMEM189-UBE2V1	High	0	12.195	1.08618	6	3	119	1	1	370	42.2	6.71	320.93	3	0	6.5157	6.56072	6.52356	6.58946	6.77479	6.86171
	0.938174	0.258565	E5RG17	Putative deoxyribonuclease TATDN1 (Fragment) OS=Homo sapiens OX=9606 GN=TATDN1 PE=1 SV=1	TATDN1	Medium	0.012	3.068	0.486855	4	2	17	2	1	322	36.4	7.65	31.76	2	0	6.51885	6.58646	6.47249	6.62936	6.75355	6.86542
	0.635881	0.254216	B2R657	Annexin OS=Homo sapiens OX=9606 PE=2 SV=1		High	0	39.258	1.59393	13	6	82	6	1	488	52.6	5.52	251.53	6	0	6.39746	6.42794	6.47086	6.75087	6.8125	6.91767
	0.438597	0.245685	P55039	Developmentally-regulated GTP-binding protein 2 OS=Homo sapiens OX=9606 GN=DRG2 PE=1 SV=1	DRG2	High	0.009	3.474	0.54083	3	1	3	1	1	364	40.7	8.88	3.69	1	0	6.3505	6.55459	6.40259	6.78529	6.75087	6.92837
+	3.08911	0.26109	A0A087WZN1	Isocitrate dehydrogenase [NAD] subunit, mitochondrial OS=Homo sapiens OX=9606 GN=IDH3B PE=1 SV=1	IDH3B	High	0.001	6.338	0.801952	4	2	7	2	1	387	42.4	8.46	16.36	2	0	6.56377	6.59246	6.5345	6.54381	6.80607	6.79442
+	1.5771	0.258373	A0A024R0V4	Vasodilator-stimulated phosphoprotein isoform 1 OS=Homo sapiens OX=9606 GN=VASP PE=2 SV=1	VASP	High	0	43.351	1.637	18	10	169	1	1	380	39.8	8.94	410.53	10	11	6.63952	6.65392	6.54998	6.46434	6.76288	6.76818
	1.06758	0.256416	B7ZM04	C18orf34 protein OS=Homo sapiens OX=9606 GN=C18orf34 PE=2 SV=1	C18orf34	Medium	0.035	1.866	0.270912	1	1	1	1	1	891	104.6	6.77	2.49	1	0	6.64097	6.48382	6.46761	6.62644	6.79181	6.81506
	0.60837	0.250556	B2R6F3	Epididymis secretory sperm binding protein OS=Homo sapiens OX=9606 GN=SFRS3 PE=2 SV=1	SFRS3	High	0	16.704	1.22282	18	4	62	4	1	164	19.3	11.65	149.48	4	0	6.48059	6.44128	6.74416	6.44128	6.87406	6.8125
	0.556143	0.248433	P52630	Signal transducer and activator of transcription 2 OS=Homo sapiens OX=9606 GN=STAT2 PE=1 SV=1	STAT2	High	0	18.495	1.26705	6	4	8	4	1	851	97.9	5.49	22.22	4	0	6.42626	6.58946	6.46271	6.68089	6.69209	6.94837
	1.23064	0.257332	Q96DB5	Regulator of microtubule dynamics protein 1 OS=Homo sapiens OX=9606 GN=RMDN1 PE=1 SV=1	RMDN1	High	0	13.091	1.11697	14	5	44	4	1	314	35.8	8.5	111.07	5	0	6.65392	6.66107	6.56682	6.4363	6.76155	6.75622
+	1.97455	0.256867	J3KQE5	GTP-binding nuclear protein Ran (Fragment) OS=Homo sapiens OX=9606 GN=RAN PE=1 SV=1	RAN	High	0	18.563	1.26865	14	3	29	3	1	234	26.8	9.58	90.35	3	0	6.52042	6.52826	6.59096	6.54071	6.81378	6.83162
	0.918553	0.252162	Q14TF0	Glutamate--cysteine ligase OS=Homo sapiens OX=9606 GN=GCLC PE=2 SV=1	GCLC	High	0	41.404	1.61704	15	8	80	7	1	637	72.7	6.09	186.77	8	1	6.5157	6.60437	6.46597	6.63517	6.75622	6.84925
	0.982496	0.252681	Q9H3Z4	DnaJ homolog subfamily C member 5 OS=Homo sapiens OX=9606 GN=DNAJC5 PE=1 SV=1	DNAJC5	High	0	25.615	1.40849	17	4	102	4	1	198	22.1	5.07	230.82	4	0	6.51412	6.42794	6.58797	6.59096	6.93074	6.75355
	1.51027	0.253652	P82921	28S ribosomal protein S21, mitochondrial OS=Homo sapiens OX=9606 GN=MRPS21 PE=1 SV=3	MRPS21	Medium	0.013	3.001	0.477266	14	1	1	1	1	87	10.7	9.92	2.58	1	0	6.67243	6.35226	6.6014	6.53605	6.79051	6.85425
+	2.96851	0.253841	P30273	High affinity immunoglobulin epsilon receptor subunit gamma OS=Homo sapiens OX=9606 GN=FCER1G PE=1 SV=1	FCER1G	High	0	22.021	1.34284	40	4	180	4	1	86	9.7	7.12	525.01	4	0	6.57289	6.59694	6.54689	6.53294	6.78921	6.79831
	0.378058	0.235872	Q53YD8	ADP-ribosylation factor-like 2 OS=Homo sapiens OX=9606 GN=hCG_23373 PE=2 SV=1	hCG_23373	High	0.007	3.623	0.559068	11	2	2	2	1	184	20.9	6.34	2.05	2	0	6.38024	6.32733	6.86666	6.40939	6.92125	6.82655
	0.756452	0.248041	B2RAP9	Interleukin-1 receptor-associated kinase 4 OS=Homo sapiens OX=9606 PE=2 SV=1		Medium	0.019	2.429	0.385428	3	1	1	1	1	460	51.5	5.35	0	1	0	6.41954	6.5345	6.47086	6.70598	6.81121	6.86171
+	2.30706	0.253043	A0A109NGN6	Proteasome subunit alpha type OS=Homo sapiens OX=9606 PE=2 SV=1		High	0	50.831	1.70613	30	8	355	8	1	241	26.4	4.79	1005.95	8	0	6.64241	6.59096	6.54226	6.50779	6.78267	6.77347
	0.6674	0.245496	Q6P589	Tumor necrosis factor alpha-induced protein 8-like protein 2 OS=Homo sapiens OX=9606 GN=TNFAIP8L2 PE=1 SV=1	TNFAIP8L2	Medium	0.024	2.146	0.33163	4	1	2	1	1	184	20.5	8.44	4.87	1	0	6.68229	6.48059	6.66391	6.41954	6.84925	6.7252
+	2.10669	0.251045	H6VRG1	Cytokeratin-1 OS=Homo sapiens OX=9606 GN=KRT1 PE=1 SV=1	KRT1	High	0	206.108	2.31409	37	30	1183	25	1	645	66.1	8.12	3276.79	30	7	6.76686	6.73471	6.45943	6.45286	6.72928	6.6851
	1.53836	0.249031	A0A087WU53	Dolichyl-diphosphooligosaccharide--protein glycosyltransferase subunit MAGT1 OS=Homo sapiens OX=9606 GN=MAGT1 PE=1 SV=1	MAGT1	High	0.006	4.042	0.606596	4	2	43	2	1	367	41.5	9.94	79.89	2	0	6.55459	6.57743	6.51412	6.58797	6.77742	6.82273
+	2.3431	0.249744	P04083	Annexin A1 OS=Homo sapiens OX=9606 GN=ANXA1 PE=1 SV=2	ANXA1	High	0	276.416	2.44156	60	25	1399	20	1	346	38.7	7.02	4203.83	25	8	6.56377	6.57743	6.53761	6.56072	6.81121	6.7866
	1.69433	0.249626	Q6NVY0	Calcyclin-binding protein OS=Homo sapiens OX=9606 GN=CACYBP PE=2 SV=1	CACYBP	High	0.001	8.068	0.906766	11	4	90	4	1	228	26.2	7.87	199.52	4	0	6.55459	6.55305	6.52042	6.59246	6.80735	6.80478
+	1.86636	0.248536	P06703	Protein S100-A6 OS=Homo sapiens OX=9606 GN=S100A6 PE=1 SV=1	S100A6	High	0	24.296	1.38553	41	7	573	7	1	90	10.2	5.48	1275.84	7	0	6.63081	6.62059	6.54226	6.50462	6.79442	6.74953
	1.85391	0.24768	Q7RU04	Aminopeptidase B OS=Homo sapiens OX=9606 GN=RNPEP PE=3 SV=1	RNPEP	High	0	24.492	1.38902	18	9	38	9	1	658	73.5	6.11	68.98	9	0	6.51885	6.53138	6.59246	6.54844	6.83794	6.79831
	1.3406	0.246847	P53384	Cytosolic Fe-S cluster assembly factor NUBP1 OS=Homo sapiens OX=9606 GN=NUBP1 PE=1 SV=2	NUBP1	Medium	0.019	2.4	0.380211	5	2	5	2	1	320	34.5	5.33	10.48	2	0	6.57743	6.55459	6.52356	6.58045	6.75221	6.84549
	0.818264	0.244537	B4DIV8	Tripeptidyl aminopeptidase OS=Homo sapiens OX=9606 PE=2 SV=1		High	0.009	3.443	0.536937	2	2	31	2	1	572	62.2	6.65	64.67	2	0	6.63807	6.58045	6.62205	6.44128	6.83542	6.71699
+	2.05004	0.247486	B4DVA7	Beta-hexosaminidase OS=Homo sapiens OX=9606 PE=2 SV=1		High	0	32.622	1.51351	15	9	247	8	1	540	62	5.26	555.11	9	0	6.59842	6.58946	6.52042	6.55766	6.8009	6.77215
	1.5117	0.247402	A0A384MDR8	Pyruvate dehydrogenase E1 component subunit beta OS=Homo sapiens OX=9606 PE=2 SV=1		High	0	39.43	1.59583	23	7	125	7	1	359	39.2	6.65	347.95	7	0	6.55766	6.64962	6.49185	6.57592	6.76686	6.79571
+	1.94385	0.246857	P30048	Thioredoxin-dependent peroxide reductase, mitochondrial OS=Homo sapiens OX=9606 GN=PRDX3 PE=1 SV=3	PRDX3	High	0	80.499	1.90579	32	9	807	9	1	256	27.7	7.78	2577.2	9	0	6.58646	6.61618	6.50938	6.56224	6.78005	6.78529
+	1.91456	0.246634	P41250	Glycine--tRNA ligase OS=Homo sapiens OX=9606 GN=GARS1 PE=1 SV=3	GARS	High	0	47.16	1.67357	20	18	178	18	1	739	83.1	7.03	393.56	18	0	6.52356	6.58045	6.56377	6.55459	6.77873	6.83289
	1.10068	0.244727	P47755	F-actin-capping protein subunit alpha-2 OS=Homo sapiens OX=9606 GN=CAPZA2 PE=1 SV=3	CAPZA2	High	0	37.866	1.57825	17	4	413	3	1	286	32.9	5.85	1051.82	4	0	6.63081	6.53294	6.6014	6.48864	6.83668	6.74281
	0.885443	0.243757	Q8IZ81	ELMO domain-containing protein 2 OS=Homo sapiens OX=9606 GN=ELMOD2 PE=1 SV=1	ELMOD2	High	0.008	3.54	0.549003	4	1	5	1	1	293	34.9	8.05	13.36	1	0	6.50938	6.60288	6.63372	6.48059	6.74012	6.86171
	1.15718	0.245526	A0A0S2Z5J4	Adaptor-related protein complex 3 beta 1 subunit isoform 1 (Fragment) OS=Homo sapiens OX=9606 GN=AP3B1 PE=2 SV=1		High	0	14.214	1.15272	4	5	20	5	1	1094	121.2	6.04	53.81	5	0	6.53605	6.40939	6.6453	6.54071	6.88264	6.79442
	1.60924	0.246406	P30740	Leukocyte elastase inhibitor OS=Homo sapiens OX=9606 GN=SERPINB1 PE=1 SV=1	SERPINB1	High	0	39.457	1.59612	19	7	78	6	1	379	42.7	6.28	189.11	7	1	6.5157	6.51412	6.54226	6.60881	6.84298	6.8009
	1.79246	0.245352	P24752	Acetyl-CoA acetyltransferase, mitochondrial OS=Homo sapiens OX=9606 GN=ACAT1 PE=1 SV=1	ACAT1	High	0	166.007	2.22013	49	20	533	20	1	427	45.2	8.85	1498.44	20	0	6.50938	6.54535	6.54071	6.59991	6.82655	6.80478
	1.89905	0.245402	A0A024R8L1	WW domain binding protein 2, isoform CRA_a OS=Homo sapiens OX=9606 GN=WBP2 PE=4 SV=1	WBP2	Medium	0.018	2.498	0.397592	5	2	57	2	1	261	28.1	5.91	131.6	2	0	6.66818	6.70321	6.52042	6.46761	6.74819	6.73064
	1.62251	0.244787	Q15057	Arf-GAP with coiled-coil, ANK repeat and PH domain-containing protein 2 OS=Homo sapiens OX=9606 GN=ACAP2 PE=1 SV=3	ACAP2	High	0	14.253	1.15391	5	3	29	3	1	778	88	6.8	75.38	3	0	6.58346	6.59991	6.57592	6.50621	6.80219	6.76951
+	2.30414	0.24405	A0A024R5I4	Solute carrier organic anion transporter family member OS=Homo sapiens OX=9606 GN=SLCO2B1 PE=1 SV=1	SLCO2B1	Medium	0.015	2.767	0.442009	2	1	1	1	1	709	76.6	8.32	2.75	1	0	6.70321	6.72656	6.49185	6.46761	6.71149	6.73606
+	2.25887	0.244338	V9HVX6	Epididymis luminal protein 9 OS=Homo sapiens OX=9606 GN=HEL-9 PE=2 SV=1	HEL-9	High	0	135.874	2.13314	34	18	906	14	1	501	54.8	6.92	2600.66	18	4	6.64386	6.65678	6.49506	6.53138	6.75889	6.75622
	0.518072	0.233834	Q8NE86	Calcium uniporter protein, mitochondrial OS=Homo sapiens OX=9606 GN=MCU PE=1 SV=1	MCU	High	0	15.958	1.20298	7	2	23	2	1	351	39.8	8.65	45.43	2	0	6.41616	6.64674	6.41785	6.71973	6.72383	6.88142
	1.96177	0.243466	Q53GR7	Solute carrier family 25, member 13 (Citrin) variant (Fragment) OS=Homo sapiens OX=9606 PE=2 SV=1		High	0	24.193	1.38369	11	6	19	5	1	675	74.1	8.38	42.69	6	1	6.50621	6.56072	6.58946	6.54844	6.79701	6.82782
	1.39989	0.242744	P48735	Isocitrate dehydrogenase [NADP], mitochondrial OS=Homo sapiens OX=9606 GN=IDH2 PE=1 SV=2	IDH2	High	0	116.341	2.06573	40	18	406	17	1	452	50.9	8.69	1296.54	18	0	6.5157	6.66249	6.51096	6.5744	6.74685	6.824
	1.47421	0.240963	P54727	UV excision repair protein RAD23 homolog B OS=Homo sapiens OX=9606 GN=RAD23B PE=1 SV=1	RAD23B	High	0	42.023	1.62349	19	9	192	7	1	409	43.1	4.84	532.68	9	2	6.61912	6.59544	6.57289	6.49825	6.80219	6.75087
+	2.5138	0.242026	A0A7I2V5R1	Serine/threonine-protein kinase Nek9 OS=Homo sapiens OX=9606 GN=NEK9 PE=1 SV=1		High	0.01	3.303	0.518909	3	2	6	2	1	991	108.4	5.85	4.61	2	0	6.54689	6.57592	6.55152	6.56224	6.81121	6.7866
	1.2826	0.239498	B4DY90	Tubulin beta chain OS=Homo sapiens OX=9606 PE=2 SV=1		High	0	212.525	2.32741	41	16	1427	2	1	464	52	4.92	4269.97	16	34	6.55612	6.58797	6.59694	6.50938	6.82909	6.75622
+	2.86252	0.239551	A0A024QZN9	Outer mitochondrial membrane protein porin 2 OS=Homo sapiens OX=9606 GN=VDAC2 PE=3 SV=1	VDAC2	High	0	88.702	1.94793	32	11	708	10	1	319	34.5	7.99	1995.92	11	0	6.56072	6.55305	6.55305	6.56834	6.80478	6.79571
	1.80647	0.239591	P23526	Adenosylhomocysteinase OS=Homo sapiens OX=9606 GN=AHCY PE=1 SV=4	AHCY	High	0	95.981	1.98219	25	10	223	9	1	432	47.7	6.34	625.17	10	1	6.49185	6.6279	6.55305	6.56377	6.76818	6.82782
	1.58833	0.239483	B4DGE7	cDNA FLJ61235, weakly similar to WD repeat protein YBL104C OS=Homo sapiens OX=9606 PE=2 SV=1		High	0.001	5.97	0.775974	2	1	3	1	1	875	98.6	6.8	8.44	1	0	6.48059	6.49506	6.56072	6.62059	6.80478	6.85549
	1.96882	0.239044	P07919	Cytochrome b-c1 complex subunit 6, mitochondrial OS=Homo sapiens OX=9606 GN=UQCRH PE=1 SV=2	UQCRH	High	0	9.666	0.985247	19	3	82	3	1	91	10.7	4.44	195.58	3	0	6.61618	6.62644	6.50779	6.55305	6.75889	6.78005
	1.30606	0.237878	Q9Y5S1	Transient receptor potential cation channel subfamily V member 2 OS=Homo sapiens OX=9606 GN=TRPV2 PE=1 SV=1	TRPV2	High	0	27.902	1.44564	9	6	96	6	1	764	85.9	5.83	342.95	6	0	6.56682	6.65535	6.48864	6.58195	6.74416	6.80219
+	2.88616	0.237842	P13639	Elongation factor 2 OS=Homo sapiens OX=9606 GN=EEF2 PE=1 SV=4	EEF2	High	0	196.3	2.29292	31	31	1049	30	1	858	95.3	6.83	2630.67	31	1	6.56682	6.55766	6.56682	6.55152	6.8009	6.79312
	0.865836	0.235332	P52294	Importin subunit alpha-5 OS=Homo sapiens OX=9606 GN=KPNA1 PE=1 SV=3	KPNA1	High	0.001	6.601	0.81961	7	3	18	3	1	538	60.2	5.01	40.98	3	0	6.41109	6.46434	6.70736	6.51885	6.8716	6.82528
	0.912113	0.235608	O43681	ATPase GET3 OS=Homo sapiens OX=9606 GN=GET3 PE=1 SV=2	ASNA1	High	0	10.473	1.02007	13	4	32	4	1	348	38.8	4.91	91.24	4	0	6.41278	6.59544	6.55459	6.61324	6.73335	6.90569
	1.15472	0.236541	O75944	Aconitate hydratase, mitochondrial (Fragment) OS=Homo sapiens OX=9606 GN=ACON PE=2 SV=1	ACON	High	0	72.65	1.86124	23	14	449	1	1	600	65.3	7.84	1188.67	14	0	6.44128	6.62352	6.50621	6.63662	6.8189	6.79701
	0.929501	0.234399	Q9NX08	COMM domain-containing protein 8 OS=Homo sapiens OX=9606 GN=COMMD8 PE=1 SV=1	COMMD8	High	0.003	4.328	0.636287	7	1	9	1	1	183	21.1	5.43	30.06	1	0	6.51728	6.64962	6.48864	6.61029	6.71973	6.848
	2.10817	0.235553	A0A024R9D2	Metadherin, isoform CRA_a OS=Homo sapiens OX=9606 GN=MTDH PE=4 SV=1	MTDH	High	0	50.478	1.7031	21	10	148	10	1	582	63.8	9.32	460.3	10	0	6.66959	6.66534	6.49025	6.52826	6.75355	6.73606
	1.60355	0.234416	A0A140VJC9	Lysophospholipase II, isoform CRA_f OS=Homo sapiens OX=9606 GN=LYPLA2 PE=2 SV=1		High	0	9.862	0.993965	18	5	20	5	1	231	24.7	7.23	41.88	5	0	6.56834	6.59096	6.54381	6.56224	6.824	6.75087
	1.05877	0.233323	Q6P051	SIX6 protein (Fragment) OS=Homo sapiens OX=9606 GN=SIX6 PE=2 SV=1	SIX6	Medium	0.016	2.678	0.427811	5	1	20	1	1	305	33.7	9.92	12.79	1	0	6.59096	6.64097	6.47573	6.59395	6.72383	6.8125
	0.857135	0.230753	A0A024R0Z3	RNA helicase OS=Homo sapiens OX=9606 GN=DDX23 PE=4 SV=1	DDX23	High	0	13.744	1.13811	5	4	12	4	1	820	95.5	9.55	32.19	4	0	6.51885	6.59694	6.47897	6.64818	6.74819	6.84046
	1.11686	0.232064	A0A2R8Y5Q8	Tubulin-folding cofactor E OS=Homo sapiens OX=9606 GN=TBCE PE=1 SV=1		High	0.005	4.277	0.631139	4	2	8	2	1	549	61.8	6.24	1.94	2	0	6.42122	6.45779	6.59096	6.63807	6.78267	6.91049
	1.66866	0.233016	P31941	DNA dC->dU-editing enzyme APOBEC-3A OS=Homo sapiens OX=9606 GN=APOBEC3A PE=1 SV=3	APOBEC3A	High	0.003	4.418	0.645226	12	3	19	3	1	199	23	6.84	41.68	3	0	6.52356	6.59991	6.58797	6.5345	6.77215	6.81634
	1.46889	0.232777	P32119	Peroxiredoxin-2 OS=Homo sapiens OX=9606 GN=PRDX2 PE=1 SV=5	PRDX2	High	0	68.53	1.83588	40	9	599	8	1	198	21.9	5.97	1896.57	9	0	6.52042	6.59246	6.52826	6.59842	6.76951	6.82273
	1.88927	0.23223	A0A0A0MRL7	Caspase-7 OS=Homo sapiens OX=9606 GN=CASP7 PE=1 SV=1	CASP7	Medium	0.048	1.565	0.194514	2	1	10	1	1	388	43.7	9.31	22.71	1	0	6.5157	6.49985	6.59395	6.57894	6.79312	6.84423
	1.80057	0.230642	O00399	Dynactin subunit 6 OS=Homo sapiens OX=9606 GN=DCTN6 PE=1 SV=1	DCTN6	Medium	0.033	1.948	0.289589	4	1	5	1	1	190	20.7	6.32	8.29	1	0	6.39917	6.40939	6.6014	6.65821	6.8679	6.853
	2.36061	0.231206	Q9Y5M8	Signal recognition particle receptor subunit beta OS=Homo sapiens OX=9606 GN=SRPRB PE=1 SV=3	SRPRB	High	0	30.975	1.49101	17	4	67	4	1	271	29.7	9.04	195.6	4	0	6.54998	6.62352	6.56529	6.53761	6.7761	6.78921
	0.713316	0.22657	O75923	Dysferlin OS=Homo sapiens OX=9606 GN=DYSF PE=1 SV=1	DYSF	High	0	19.037	1.2796	3	6	46	4	1	2080	237.1	5.64	92.5	6	0	6.57592	6.43962	6.47573	6.69766	6.85175	6.77479
	0.625306	0.224818	Q9NQ88	Fructose-2,6-bisphosphatase TIGAR OS=Homo sapiens OX=9606 GN=TIGAR PE=1 SV=1	TIGAR	High	0	10.326	1.01393	16	3	8	3	1	270	30	7.69	23.6	3	0	6.58946	6.42626	6.6865	6.48704	6.90207	6.7211
	2.91551	0.228616	B7Z992	Actin-depolymerizing factor OS=Homo sapiens OX=9606 PE=2 SV=1		High	0	389.701	2.59073	48	39	4270	1	1	715	78.8	6.11	12871.2	39	0	6.59544	6.67807	6.52513	6.53138	6.74953	6.76421
	2.0316	0.227848	P52272	Heterogeneous nuclear ribonucleoprotein M OS=Homo sapiens OX=9606 GN=HNRNPM PE=1 SV=3	HNRNPM	High	0	58.09	1.7641	17	13	194	13	1	730	77.5	8.7	450.23	13	0	6.50303	6.56224	6.58346	6.57137	6.78398	6.82655
	1.25603	0.227154	B2RNR6	Zinc finger RNA binding protein OS=Homo sapiens OX=9606 GN=ZFR PE=2 SV=1	ZFR	High	0.009	3.34	0.523746	1	2	8	2	1	1074	116.9	9.04	18.62	2	0	6.49506	6.52669	6.54689	6.6279	6.7761	6.853
	1.25023	0.226308	Q9UBQ5	Eukaryotic translation initiation factor 3 subunit K OS=Homo sapiens OX=9606 GN=EIF3K PE=1 SV=1	EIF3K	High	0	17.283	1.23762	10	2	14	2	1	218	25	4.93	41.4	2	0	6.60733	6.54844	6.58195	6.53294	6.83416	6.73335
	0.985893	0.22582	A0A087WW40	Endophilin-B1 OS=Homo sapiens OX=9606 GN=SH3GLB1 PE=1 SV=1	SH3GLB1	High	0	23.194	1.36538	16	7	72	7	1	394	44.2	6.44	178.05	7	0	6.65678	6.72247	6.44294	6.56072	6.67525	6.78005
	1.47254	0.227793	A0A087X256	WASH complex subunit 4 OS=Homo sapiens OX=9606 GN=WASHC4 PE=1 SV=1	KIAA1033	High	0.001	7.718	0.887505	1	1	16	1	1	1174	136.4	7.44	42.45	1	0	6.59544	6.51412	6.58797	6.54689	6.83289	6.75756
	1.36411	0.226492	A0A024RAI1	Actin-like protein 3 OS=Homo sapiens OX=9606 GN=ACTR3 PE=3 SV=1	ACTR3	High	0	105.409	2.02288	44	19	386	15	1	418	47.3	5.88	1181.67	19	4	6.52513	6.56834	6.59842	6.54535	6.8392	6.75756
	2.19828	0.226703	A0A024R571	EH domain-containing protein 1 OS=Homo sapiens OX=9606 GN=EHD1 PE=1 SV=1	EHD1	High	0	17.834	1.25125	13	6	21	2	1	548	61.9	6.71	38.98	6	2	6.5157	6.49185	6.60585	6.57592	6.80735	6.82782
	1.12042	0.225017	Q3C1V8	Brain-specific homeobox protein homolog OS=Homo sapiens OX=9606 GN=BSX PE=2 SV=2	BSX	Medium	0.025	2.13	0.32838	6	1	3	1	1	233	25.9	7.5	5.4	1	0	6.58496	6.77347	6.55305	6.45943	6.6851	6.77742
	1.55794	0.223614	P36957	Dihydrolipoyllysine-residue succinyltransferase component of 2-oxoglutarate dehydrogenase complex, mitochondrial OS=Homo sapiens OX=9606 GN=DLST PE=1 SV=4	DLST	High	0	92.509	1.96618	29	14	543	2	1	453	48.7	8.95	1582.4	14	15	6.54226	6.51885	6.60881	6.55305	6.83036	6.77873
	1.9282	0.224774	P52789	Hexokinase-2 OS=Homo sapiens OX=9606 GN=HK2 PE=1 SV=2	HK2	High	0	55.951	1.74781	16	13	186	11	1	917	102.3	6.05	490.73	13	0	6.49985	6.58045	6.57743	6.5744	6.7761	6.82528
	1.59121	0.224243	Q05DF2	SF3A2 protein (Fragment) OS=Homo sapiens OX=9606 GN=SF3A2 PE=2 SV=1	SF3A2	High	0.001	7.632	0.882638	2	1	14	1	1	481	51.4	10.11	43.92	1	0	6.45943	6.44956	6.61471	6.61176	6.8009	6.87406
	1.21447	0.223237	P55160	Nck-associated protein 1-like OS=Homo sapiens OX=9606 GN=NCKAP1L PE=1 SV=3	NCKAP1L	High	0	36.178	1.55844	8	10	56	10	1	1127	128.1	6.86	151.9	10	0	6.49346	6.48704	6.54226	6.65535	6.83416	6.80993
	1.35726	0.222856	A0A7I2YQI2	Eukaryotic translation initiation factor 3 subunit I OS=Homo sapiens OX=9606 GN=EIF3I PE=1 SV=1		High	0.001	8.648	0.936916	7	3	5	3	1	438	48.4	8.75	12.95	3	0	6.53605	6.60288	6.61176	6.5157	6.79181	6.78136
	2.2457	0.222971	Q9Y6E3	26S proteasome non-ATPase regulatory subunit 13 OS=Homo sapiens OX=9606 PE=2 SV=1		High	0	35.856	1.55456	19	8	59	8	1	377	42.6	6.07	160.12	8	0	6.48864	6.55305	6.57137	6.59991	6.79961	6.81762
	1.59514	0.222411	Q03252	Lamin-B2 OS=Homo sapiens OX=9606 GN=LMNB2 PE=1 SV=4	LMNB2	High	0	48.648	1.68706	23	18	121	14	1	620	69.9	5.59	300.65	18	0	6.43129	6.51412	6.58346	6.62936	6.8009	6.85674
	2.99514	0.222515	A0A2R8Y793	Actin, cytoplasmic 1 (Fragment) OS=Homo sapiens OX=9606 GN=ACTB PE=1 SV=1		High	0	417.716	2.62088	60	24	10059	1	1	309	34.1	5.17	34649.5	24	42	6.57743	6.51412	6.56834	6.58195	6.79961	6.79571
	2.18801	0.222801	E9PCR7	Oxoglutarate dehydrogenase (succinyl-transferring) OS=Homo sapiens OX=9606 GN=OGDH PE=1 SV=1	OGDH	High	0	70.57	1.84862	15	14	139	14	1	1038	117.6	6.92	410.26	14	0	6.50144	6.47249	6.61765	6.58346	6.82909	6.81762
	2.63798	0.221041	A0A1X9I444	MHC class I antigen (Fragment) OS=Homo sapiens OX=9606 GN=HLA-B PE=3 SV=1		High	0.001	5.95	0.774517	8	1	13	1	1	181	21	5.97	28.73	1	0	6.57592	6.59395	6.55919	6.55612	6.76818	6.78921
	1.15977	0.219978	O95825	Quinone oxidoreductase-like protein 1 OS=Homo sapiens OX=9606 GN=CRYZL1 PE=1 SV=2	CRYZL1	Medium	0.018	2.529	0.402949	2	1	6	1	1	349	38.7	5.78	12.71	1	0	6.53761	6.42962	6.59395	6.61029	6.88264	6.76155
	1.1259	0.219072	J3KQL8	Apolipoprotein L2 OS=Homo sapiens OX=9606 GN=APOL2 PE=1 SV=2	APOL2	High	0	63.146	1.80035	25	13	248	13	1	449	48.9	6	717.71	13	0	6.56834	6.43296	6.65392	6.53761	6.84046	6.78921
	2.35043	0.221481	Q9Y277	Voltage-dependent anion-selective channel protein 3 OS=Homo sapiens OX=9606 GN=VDAC3 PE=1 SV=1	VDAC3	High	0	47.908	1.68041	22	8	439	6	1	283	30.6	8.66	1164.09	8	0	6.57592	6.56377	6.54998	6.57894	6.78267	6.78921
	2.17197	0.221112	A0A024R5P1	Phosphatidylinositol binding clathrin assembly protein, isoform CRA_i OS=Homo sapiens OX=9606 GN=PICALM PE=3 SV=1	PICALM	High	0	24.946	1.397	7	4	46	4	1	652	70.7	7.9	158.11	4	0	6.75087	6.71699	6.49985	6.46434	6.69905	6.70736
	2.05068	0.220973	P06737	Glycogen phosphorylase, liver form OS=Homo sapiens OX=9606 GN=PYGL PE=1 SV=4	PYGL	High	0	72.63	1.86112	17	18	216	15	1	847	97.1	7.17	540.33	18	3	6.49985	6.50938	6.59842	6.58946	6.79442	6.83542
	0.85629	0.217191	P37802	Transgelin-2 OS=Homo sapiens OX=9606 GN=TAGLN2 PE=1 SV=3	TAGLN2	High	0	65.386	1.81548	36	8	171	8	1	199	22.4	8.25	544.87	8	0	6.65821	6.56072	6.61029	6.4822	6.82782	6.69905
	1.83033	0.219279	A0A384MR27	Galectin OS=Homo sapiens OX=9606 PE=2 SV=1		High	0	116.941	2.06797	59	9	1390	9	1	135	14.7	5.5	4340.72	9	0	6.66676	6.62205	6.55612	6.50303	6.75355	6.74416
	0.568107	0.212636	A8KA30	Oxysterol-binding protein OS=Homo sapiens OX=9606 PE=2 SV=1		Medium	0.035	1.855	0.268344	1	1	2	1	1	950	108.4	6.33	3.97	1	0	6.56682	6.42122	6.73877	6.45943	6.79312	6.83036
	1.30078	0.218677	A0A384MDT7	Epididymis secretory sperm binding protein OS=Homo sapiens OX=9606 PE=2 SV=1		High	0	160.186	2.20462	21	16	1781	1	1	639	69.9	5.83	4947	16	0	6.55612	6.58195	6.58797	6.54381	6.73877	6.83036
	1.25957	0.217113	P62495	Eukaryotic peptide chain release factor subunit 1 OS=Homo sapiens OX=9606 GN=ETF1 PE=1 SV=3	ETF1	High	0	24.353	1.38655	17	6	36	6	1	437	49	5.71	77.52	6	0	6.54071	6.61618	6.51254	6.61176	6.76022	6.79831
	1.17901	0.216692	Q92542	Nicastrin OS=Homo sapiens OX=9606 GN=NCSTN PE=1 SV=2	NCSTN	High	0	22.216	1.34667	7	5	67	5	1	709	78.4	5.99	173.8	5	0	6.54998	6.6907	6.48864	6.59395	6.732	6.78398
	0.91705	0.21528	P09917	Polyunsaturated fatty acid 5-lipoxygenase OS=Homo sapiens OX=9606 GN=ALOX5 PE=1 SV=2	ALOX5	High	0.001	7.365	0.867173	3	2	14	2	1	674	77.9	5.77	36.02	2	0	6.59246	6.46597	6.63372	6.5345	6.73335	6.86542
	1.88518	0.218255	P62269	40S ribosomal protein S18 OS=Homo sapiens OX=9606 GN=RPS18 PE=1 SV=3	RPS18	High	0	46.353	1.66608	43	9	152	9	1	152	17.7	10.99	432.67	9	0	6.47086	6.53138	6.61912	6.5744	6.80349	6.82655
	1.77482	0.21705	Q969S3	Zinc finger protein 622 OS=Homo sapiens OX=9606 GN=ZNF622 PE=1 SV=1	ZNF622	Medium	0.034	1.917	0.282622	2	1	1	1	1	477	54.2	6.15	1.92	1	0	6.59842	6.60437	6.55305	6.54998	6.74012	6.79701
	0.138863	0.162096	A0A0S2Z5M8	ElaC homolog protein 2 (Fragment) OS=Homo sapiens OX=9606 GN=ELAC2 PE=2 SV=1		Medium	0.034	1.908	0.280578	2	1	2	1	1	826	92.2	7.9	2.5	1	0	6.66534	6.92244	6.27612	6.61765	6.24413	6.97384
	0.845689	0.2136	V9HWD3	Epididymis luminal protein 117 OS=Homo sapiens OX=9606 GN=HEL117 PE=2 SV=1	HEL117	High	0	13.837	1.14104	5	2	20	2	1	483	54.8	6.28	34.72	2	0	6.49346	6.67243	6.53916	6.58045	6.6851	6.86171
	1.53225	0.215881	P04350	Tubulin beta-4A chain OS=Homo sapiens OX=9606 GN=TUBB4A PE=1 SV=2	TUBB4A	High	0	161.527	2.20825	36	14	975	1	1	444	49.6	4.88	3152.04	14	5	6.48864	6.60288	6.56986	6.58496	6.75622	6.83036
	0.446783	0.205841	Q9NUJ1	Palmitoyl-protein thioesterase ABHD10, mitochondrial OS=Homo sapiens OX=9606 GN=ABHD10 PE=1 SV=1	ABHD10	High	0	11.939	1.07697	8	2	20	2	1	306	33.9	8.57	69.93	2	0	6.54844	6.49506	6.48704	6.69209	6.65535	6.93546
	1.38342	0.21505	O75663	TIP41-like protein OS=Homo sapiens OX=9606 GN=TIPRL PE=1 SV=2	TIPRL	High	0.002	5.432	0.73496	8	2	6	2	1	272	31.4	5.91	11.88	2	0	6.46597	6.62352	6.56224	6.59395	6.75087	6.83542
	1.13247	0.214575	A0A024R0R4	SUMO-1 activating enzyme subunit 1, isoform CRA_b OS=Homo sapiens OX=9606 GN=SAE1 PE=3 SV=1	SAE1	Medium	0.036	1.804	0.256237	2	1	8	1	1	346	38.4	5.3	20.9	1	0	6.44128	6.44294	6.56682	6.67948	6.8125	6.86295
	0.821186	0.212747	A0A024R203	Proteasome (Prosome, macropain) activator subunit 3 (PA28 gamma Ki), isoform CRA_a OS=Homo sapiens OX=9606 GN=PSME3 PE=3 SV=1	PSME3	High	0	15.723	1.19654	20	5	11	5	1	265	30.9	6.71	24.21	5	0	6.55766	6.41785	6.69209	6.5157	6.848	6.78529
	1.087	0.213631	P01023	Alpha-2-macroglobulin OS=Homo sapiens OX=9606 GN=A2M PE=1 SV=3	A2M	High	0.001	8.312	0.919706	3	5	11	5	1	1474	163.2	6.46	19.6	5	0	6.48543	6.52982	6.54071	6.65105	6.77479	6.84423
	0.674264	0.21024	A0A024QYY3	Phosphoribosyl pyrophosphate synthetase-associated protein 2, isoform CRA_a OS=Homo sapiens OX=9606 GN=PRPSAP2 PE=3 SV=1	PRPSAP2	Medium	0.044	1.626	0.211121	2	1	2	1	1	369	40.9	7.44	5.03	1	0	6.52513	6.48382	6.6865	6.50779	6.88142	6.73335
	0.471408	0.205733	A8KA33	cDNA FLJ76690, highly similar to Homo sapiens neuronal protein isoform a mRNA OS=Homo sapiens OX=9606 PE=2 SV=1		High	0	16.96	1.22943	10	5	14	5	1	696	77.1	5.83	23.1	5	0	6.52356	6.62352	6.42459	6.70874	6.6893	6.85549
	1.15583	0.212441	Q32Q12	Nucleoside diphosphate kinase OS=Homo sapiens OX=9606 GN=NME1-NME2 PE=1 SV=1	NME1-NME2	High	0	61.738	1.79055	54	12	619	5	1	292	32.6	8.48	1671.63	12	8	6.62059	6.69766	6.47897	6.57137	6.70044	6.77479
	0.78628	0.210228	Q5TFE4	5'-nucleotidase domain-containing protein 1 OS=Homo sapiens OX=9606 GN=NT5DC1 PE=1 SV=1	NT5DC1	High	0.008	3.545	0.549616	4	2	2	2	1	455	51.8	6.35	2.41	2	0	6.41447	6.53916	6.51254	6.70736	6.82018	6.82018
	1.48705	0.213241	Q6PKG0	La-related protein 1 OS=Homo sapiens OX=9606 GN=LARP1 PE=1 SV=2	LARP1	High	0.001	6.14	0.788168	2	3	8	3	1	1096	123.4	8.82	18.93	3	0	6.55612	6.54689	6.60881	6.54535	6.76686	6.81378
	1.89149	0.212365	B3KY04	cDNA FLJ46506 fis, clone THYMU3030752, highly similar to BTB/POZ domain-containing protein KCTD12 OS=Homo sapiens OX=9606 PE=2 SV=1		High	0	25.341	1.40382	30	6	72	6	1	325	35.7	5.64	201.56	6	0	6.50303	6.48543	6.62644	6.57894	6.82018	6.80993
	0.945763	0.210316	A0A0G2JPQ2	NACHT, LRR and PYD domains-containing protein 2 OS=Homo sapiens OX=9606 GN=NLRP2 PE=1 SV=1		Medium	0.024	2.144	0.331225	1	1	1	1	1	1062	120.4	6.07	2.12	1	0	6.15583	6.29829	6.66391	6.74416	6.848	6.98071
	3.4736	0.211335	Q9BWD1	Acetyl-CoA acetyltransferase, cytosolic OS=Homo sapiens OX=9606 GN=ACAT2 PE=1 SV=2	ACAT2	High	0	51.029	1.70782	24	11	191	11	1	397	41.3	6.92	511.48	11	0	6.57894	6.59694	6.56529	6.55766	6.77215	6.77347
	1.87044	0.21109	Q6NUM9	All-trans-retinol 13,14-reductase OS=Homo sapiens OX=9606 GN=RETSAT PE=1 SV=2	RETSAT	High	0.001	6.768	0.83046	5	4	17	4	1	610	66.8	8.28	39.45	4	0	6.49185	6.57894	6.58346	6.58797	6.77215	6.82146
	3.52582	0.209327	A0A2R8Y6Y7	Succinate--CoA ligase [ADP-forming] subunit beta, mitochondrial OS=Homo sapiens OX=9606 GN=SUCLA2 PE=1 SV=1		High	0	54.706	1.73803	21	13	123	13	1	484	52.6	7.49	326.85	13	0	6.54844	6.59096	6.57289	6.56986	6.78398	6.77742
	1.53026	0.208894	P36542	ATP synthase subunit gamma, mitochondrial OS=Homo sapiens OX=9606 GN=ATP5F1C PE=1 SV=1	ATP5C1	High	0	48.713	1.68764	34	11	271	1	1	298	33	9.22	543.98	11	12	6.61029	6.60585	6.56986	6.53605	6.72928	6.79442
	0.708739	0.204634	Q06210	Glutamine--fructose-6-phosphate aminotransferase [isomerizing] 1 OS=Homo sapiens OX=9606 GN=GFPT1 PE=1 SV=3	GFPT1	High	0	23.336	1.36803	10	6	46	6	1	699	78.8	7.11	130	6	0	6.51412	6.59395	6.52042	6.63662	6.69349	6.87283
	2.04035	0.208657	Q6ZN96	cDNA FLJ16308 fis, clone PUAEN2006335 OS=Homo sapiens OX=9606 PE=1 SV=1		High	0	29.217	1.46564	13	6	25	1	1	568	63.6	8.79	70.49	6	0	6.67525	6.61029	6.53138	6.54071	6.7252	6.76421
	2.15351	0.206136	Q59HE3	Calpain inhibitor (Fragment) OS=Homo sapiens OX=9606 PE=2 SV=1		High	0	106.745	2.02835	27	22	437	22	1	784	84.2	5.35	1241.52	22	0	6.71012	6.66249	6.50621	6.52356	6.73606	6.70598
	1.15534	0.205435	A0A024R6H1	Serine palmitoyltransferase, long chain base subunit 2, isoform CRA_a OS=Homo sapiens OX=9606 GN=SPTLC2 PE=3 SV=1	SPTLC2	High	0	9.052	0.956745	4	2	11	2	1	562	62.9	7.78	31.79	2	0	6.48382	6.51728	6.56682	6.63952	6.76421	6.853
	1.70438	0.205236	B4DLV7	Rab GDP dissociation inhibitor OS=Homo sapiens OX=9606 PE=2 SV=1		High	0	112.256	2.05021	45	18	482	14	1	449	51.1	8.18	1438.49	18	4	6.54535	6.54689	6.55612	6.61176	6.79831	6.78005
	1.73647	0.205812	P61981	14-3-3 protein gamma OS=Homo sapiens OX=9606 GN=YWHAG PE=1 SV=2	YWHAG	High	0	147.409	2.16852	50	14	1230	8	1	247	28.3	4.89	3654.73	14	0	6.58195	6.56072	6.58646	6.55766	6.80219	6.75355
	1.40544	0.205767	Q5SSJ5	Heterochromatin protein 1-binding protein 3 OS=Homo sapiens OX=9606 GN=HP1BP3 PE=1 SV=1	HP1BP3	High	0.001	8.81	0.944976	4	2	4	2	1	553	61.2	9.67	11.23	2	0	6.54844	6.55459	6.55919	6.60288	6.82273	6.75087
	1.60602	0.204531	A0A024R814	Ribosomal protein L7, isoform CRA_a OS=Homo sapiens OX=9606 GN=RPL7 PE=3 SV=1	RPL7	High	0	29.807	1.47432	26	7	143	7	1	259	30.4	10.71	383.18	7	0	6.54226	6.59544	6.54535	6.60288	6.76288	6.79442
	1.49367	0.204826	Q5JT25	Ras-related protein Rab-41 OS=Homo sapiens OX=9606 GN=RAB41 PE=1 SV=2	RAB41	Medium	0.018	2.492	0.396548	5	1	5	1	1	222	25	5.22	9.52	1	0	6.65964	6.51412	6.58646	6.54226	6.73877	6.79961
	2.74431	0.204842	P40925	Malate dehydrogenase, cytoplasmic OS=Homo sapiens OX=9606 GN=MDH1 PE=1 SV=4	MDH1	High	0	137.684	2.13888	46	19	1339	19	1	334	36.4	7.36	3612.79	19	0	6.60733	6.65105	6.54998	6.54071	6.74281	6.75756
	1.11918	0.203565	A0A024R6K8	T1-TrpRS OS=Homo sapiens OX=9606 GN=WARS PE=2 SV=1	WARS	High	0	252.871	2.4029	46	25	2139	25	1	471	53.1	6.23	6529.81	25	0	6.60437	6.62936	6.50462	6.59842	6.71836	6.79181
	0.63242	0.197304	Q16577	Elongation factor 1-alpha 1 OS=Homo sapiens OX=9606 GN=PTI-1 PE=2 SV=1	PTI-1	High	0	80.982	1.90839	27	14	1331	1	1	398	42.8	8.34	3349.21	14	0	6.56682	6.73335	6.46434	6.60585	6.63952	6.82528
	1.23448	0.201183	Q8IY95	Transmembrane protein 192 OS=Homo sapiens OX=9606 GN=TMEM192 PE=1 SV=1	TMEM192	High	0.001	8.935	0.951095	8	2	8	2	1	271	30.9	7.99	25.04	2	0	6.60437	6.58045	6.52356	6.60585	6.73606	6.79571
	1.954	0.201415	Q59GY2	60S ribosomal protein L4 (Fragment) OS=Homo sapiens OX=9606 PE=2 SV=1		High	0	70.266	1.84675	25	14	560	13	1	441	49	11.02	1584.3	14	1	6.58045	6.6014	6.56224	6.56834	6.74551	6.7879
	1.6263	0.201101	P55084	Trifunctional enzyme subunit beta, mitochondrial OS=Homo sapiens OX=9606 GN=HADHB PE=1 SV=3	HADHB	High	0	113.387	2.05456	35	19	870	19	1	474	51.3	9.41	2364.27	19	0	6.55152	6.53916	6.58946	6.58346	6.8189	6.75622
	3.79829	0.201603	A8K7J7	Hexokinase OS=Homo sapiens OX=9606 PE=2 SV=1		High	0	127.814	2.10658	30	29	416	27	1	917	102.3	6.73	1045.46	29	2	6.43296	6.50303	6.62205	6.61765	6.82273	6.82018
	2.83937	0.19954	A8K492	Methionine--tRNA ligase, cytoplasmic OS=Homo sapiens OX=9606 PE=2 SV=1		High	0.001	7.632	0.882638	3	3	18	3	1	900	101.1	6.16	44.45	3	0	6.42459	6.53294	6.60881	6.62352	6.81762	6.81378
	1.53136	0.199557	P35914	Hydroxymethylglutaryl-CoA lyase, mitochondrial OS=Homo sapiens OX=9606 GN=HMGCL PE=1 SV=2	HMGCL	High	0	40.435	1.60676	24	10	191	10	1	325	34.3	8.54	428.51	10	0	6.54998	6.5345	6.60288	6.5744	6.82018	6.75622
	1.57511	0.198417	A0A1Y6MTG6	MHC class II antigen OS=Homo sapiens OX=9606 GN=HLA-DPB1 PE=4 SV=1		High	0	36.369	1.56073	25	9	351	0	1	258	29.3	8.09	819.82	9	3	6.52982	6.56986	6.55612	6.61618	6.77083	6.79831
	0.917914	0.197359	Q6FHF7	Geranylgeranyl transferase type-2 subunit alpha (Fragment) OS=Homo sapiens OX=9606 GN=RABGGTA PE=2 SV=1	RABGGTA	High	0	12.126	1.08372	10	6	14	6	1	567	65	5.74	35.93	6	0	6.46434	6.67243	6.49985	6.65105	6.77083	6.77479
	0.241906	0.174484	Q9Y295	Developmentally-regulated GTP-binding protein 1 OS=Homo sapiens OX=9606 GN=DRG1 PE=1 SV=1	DRG1	High	0.002	5.478	0.738622	7	2	2	2	1	367	40.5	8.9	4.7	2	0	6.43962	6.66391	6.39746	6.77083	6.57592	6.94134
	0.539269	0.192487	Q6IQ30	Polyadenylate-binding protein OS=Homo sapiens OX=9606 GN=PABPC4 PE=2 SV=1	PABPC4	High	0	53.738	1.73028	14	10	173	5	1	660	72.3	9.35	460.5	10	0	6.51412	6.44294	6.75087	6.48382	6.82655	6.79312
	1.60881	0.195402	P28845	Corticosteroid 11-beta-dehydrogenase isozyme 1 OS=Homo sapiens OX=9606 GN=HSD11B1 PE=1 SV=3	HSD11B1	High	0	15.41	1.1878	8	4	61	4	1	292	32.4	8.56	172.95	4	0	6.67948	6.63227	6.56529	6.50779	6.74416	6.71973
	0.745751	0.193725	A0A0S2Z3Z5	Caspase 10 apoptosis-related cysteine peptidase isoform 1 (Fragment) OS=Homo sapiens OX=9606 GN=CASP10 PE=2 SV=1		Medium	0.037	1.791	0.253096	1	1	4	1	1	522	59	6.62	11.5	1	0	6.50779	6.54226	6.51254	6.6837	6.74953	6.83416
	1.16443	0.194341	Q53GQ0	Very-long-chain 3-oxoacyl-CoA reductase OS=Homo sapiens OX=9606 GN=HSD17B12 PE=1 SV=2	HSD17B12	High	0	28.183	1.44999	24	6	78	6	1	312	34.3	9.32	251.35	6	0	6.59991	6.60437	6.61029	6.5157	6.78267	6.732
	1.15355	0.194352	A0A024R5X7	ClpX caseinolytic peptidase X homolog (E. coli), isoform CRA_a OS=Homo sapiens OX=9606 GN=CLPX PE=3 SV=1	CLPX	High	0	9.721	0.987711	5	3	10	3	1	633	69.2	7.58	24.14	3	0	6.43296	6.59096	6.61176	6.59544	6.74416	6.85175
	1.64039	0.1947	A0A384MTT2	Phosphoenolpyruvate carboxykinase (GTP) OS=Homo sapiens OX=9606 GN=PCK2 PE=2 SV=1		High	0	107.501	2.03141	31	19	921	19	1	640	70.7	7.62	2567.83	19	0	6.46923	6.54998	6.57592	6.63517	6.79571	6.80478
	0.781516	0.192243	Q9Y6M5	Zinc transporter 1 OS=Homo sapiens OX=9606 GN=SLC30A1 PE=1 SV=3	SLC30A1	High	0.001	7.921	0.89878	4	2	7	2	1	507	55.3	6.48	14.09	2	0	6.55459	6.56072	6.50144	6.66676	6.74147	6.81121
	0.924811	0.192866	P16298	Serine/threonine-protein phosphatase 2B catalytic subunit beta isoform OS=Homo sapiens OX=9606 GN=PPP3CB PE=1 SV=2	PPP3CB	High	0.002	4.828	0.683767	6	2	2	2	1	524	59	5.91	2.76	2	0	6.70736	6.66676	6.49985	6.54226	6.64386	6.78398
	1.37285	0.192986	M0R1T5	Charged multivesicular body protein 2a (Fragment) OS=Homo sapiens OX=9606 GN=CHMP2A PE=1 SV=1	CHMP2A	High	0	20.268	1.30681	12	3	19	3	1	227	24.9	5.27	57.82	3	0	6.43463	6.55152	6.6014	6.62498	6.76686	6.84549
	1.32077	0.193024	B2RAH7	Prolyl endopeptidase OS=Homo sapiens OX=9606 PE=2 SV=1		High	0	11.009	1.04175	4	4	46	4	1	710	80.7	5.86	102.33	4	0	6.51885	6.61765	6.53605	6.62352	6.77083	6.77479
	1.3141	0.19253	Q5TEC6	Histone HIST2H3PS2 OS=Homo sapiens OX=9606 GN=H3-2 PE=1 SV=1	HIST2H3PS2	High	0	22.674	1.35553	37	8	449	3	1	136	15.4	11.27	964.87	8	0	6.36632	6.38716	6.66676	6.65535	6.89724	6.80993
	0.444328	0.185248	O14737	Programmed cell death protein 5 OS=Homo sapiens OX=9606 GN=PDCD5 PE=1 SV=3	PDCD5	High	0.001	7.807	0.892484	14	2	17	2	1	125	14.3	6.04	43.28	2	0	6.45121	6.45779	6.78005	6.48059	6.86295	6.76818
	2.13972	0.191247	A0A087WVQ6	Clathrin heavy chain OS=Homo sapiens OX=9606 GN=CLTC PE=1 SV=1	CLTC	High	0	236.575	2.37397	25	39	1020	28	1	1679	191.9	5.69	2546.76	39	16	6.57592	6.52513	6.6014	6.57743	6.79181	6.76951
	1.08378	0.190847	A0A024RB14	40S ribosomal protein S26 OS=Homo sapiens OX=9606 GN=RPS26 PE=3 SV=1	RPS26	High	0	13.371	1.12616	33	4	51	4	1	115	13	11	149.13	4	0	6.56834	6.65678	6.50779	6.61176	6.72383	6.77742
	2.16755	0.191121	P02649	Apolipoprotein E OS=Homo sapiens OX=9606 GN=APOE PE=1 SV=1	APOE	High	0	73.192	1.86446	47	15	230	15	1	317	36.1	5.73	620.46	15	0	6.52982	6.54535	6.58646	6.60437	6.77347	6.79961
	0.705236	0.187072	B7ZM99	Formyltetrahydrofolate synthetase OS=Homo sapiens OX=9606 GN=MTHFD1L PE=1 SV=1	MTHFD1L	High	0.006	3.773	0.576687	3	3	5	2	1	979	105.8	8.06	8.18	3	0	6.66107	6.58646	6.48059	6.63081	6.67948	6.80607
	0.650272	0.186223	O14976	Cyclin-G-associated kinase OS=Homo sapiens OX=9606 GN=GAK PE=1 SV=2	GAK	High	0	31.307	1.49564	5	7	25	7	1	1311	143.1	5.73	73.49	7	0	6.46923	6.59395	6.51412	6.68229	6.71836	6.8505
	0.446136	0.18075	O75592	E3 ubiquitin-protein ligase MYCBP2 OS=Homo sapiens OX=9606 GN=MYCBP2 PE=1 SV=4	MYCBP2	Medium	0.019	2.391	0.37858	1	2	2	2	1	4678	513.3	7.02	2.16	2	0	6.42291	6.57743	6.46923	6.75622	6.74147	6.84549
	2.45817	0.188022	Q53HV2	T-complex protein 1 subunit eta (Fragment) OS=Homo sapiens OX=9606 PE=2 SV=1		High	0	81.385	1.91054	32	15	280	15	1	543	59.3	7.65	754.51	15	0	6.47086	6.58946	6.58946	6.61029	6.78398	6.79181
	1.34468	0.187771	A0A024R1S8	LIM and SH3 domain protein 1 OS=Homo sapiens OX=9606 GN=LASP1 PE=4 SV=1	LASP1	High	0	92.742	1.96728	49	14	658	14	1	261	29.7	7.05	1697.55	14	0	6.70044	6.61618	6.55919	6.51885	6.76288	6.6907
	1.44465	0.186486	A0A024R3X1	Galectin OS=Homo sapiens OX=9606 GN=LGALS8 PE=4 SV=1	LGALS8	Medium	0.01	3.253	0.512284	3	1	1	1	1	359	40.4	9	1.94	1	0	6.67384	6.79571	6.5345	6.46271	6.6907	6.67948
	3.28245	0.185961	A2A274	Aconitate hydratase, mitochondrial OS=Homo sapiens OX=9606 GN=ACO2 PE=1 SV=1	ACO2	High	0	181.826	2.25966	36	27	716	14	1	805	87.8	7.37	1973.48	27	12	6.57137	6.56377	6.58045	6.58797	6.76818	6.77215
	1.14628	0.18407	A0A140VJF4	Biliverdin reductase A OS=Homo sapiens OX=9606 PE=2 SV=1		High	0	19.263	1.28472	17	5	54	5	1	296	33.4	6.44	138.3	5	0	6.59246	6.52356	6.62936	6.54998	6.80735	6.74012
	0.923326	0.184072	Q5VZ89	DENN domain-containing protein 4C OS=Homo sapiens OX=9606 GN=DENND4C PE=1 SV=3	DENND4C	High	0	11.807	1.07214	3	4	8	4	1	1909	212.6	6.83	22.6	4	0	6.48704	6.56834	6.54689	6.65821	6.74416	6.82909
	1.9001	0.185714	B2R5M8	Isocitrate dehydrogenase [NADP] OS=Homo sapiens OX=9606 PE=2 SV=1		High	0	164.645	2.21655	52	26	1273	25	1	414	46.6	7.01	3425.28	26	1	6.58346	6.56682	6.56377	6.59842	6.77873	6.75489
	1.42271	0.185307	P33527	Multidrug resistance-associated protein 1 OS=Homo sapiens OX=9606 GN=ABCC1 PE=1 SV=3	ABCC1	High	0	10.864	1.03599	3	4	8	4	1	1531	171.5	7.11	19.1	4	0	6.40769	6.44128	6.68229	6.61029	6.82273	6.84046
	0.658028	0.180259	U3KQ56	Glyoxylate reductase/hydroxypyruvate reductase OS=Homo sapiens OX=9606 GN=GRHPR PE=1 SV=1	GRHPR	Medium	0.019	2.416	0.383097	5	1	3	1	1	358	38.7	8.02	4.97	1	0	6.51885	6.64386	6.49506	6.66249	6.70044	6.81762
	1.20738	0.182253	E5KRG5	Thymidine phosphorylase OS=Homo sapiens OX=9606 GN=TYMP PE=2 SV=1	hCG_1988078	High	0	210.623	2.32351	50	23	1085	23	1	482	49.9	5.53	3671.05	23	0	6.49506	6.48864	6.66534	6.5744	6.7879	6.81634
	0.563297	0.176883	A0A024R2H0	TBC1 domain family, member 5, isoform CRA_a OS=Homo sapiens OX=9606 GN=TBC1D5 PE=4 SV=1	TBC1D5	High	0.001	6.961	0.842672	4	3	22	3	1	795	89	6.7	41.21	3	0	8.17443	6.63662	5.64962	5.61471	5.926	5.69209
	1.37059	0.181761	O15511	Actin-related protein 2/3 complex subunit 5 OS=Homo sapiens OX=9606 GN=ARPC5 PE=1 SV=3	ARPC5	High	0	117.8	2.07115	73	14	964	13	1	151	16.3	5.67	2535.12	14	2	6.59246	6.63227	6.53138	6.59991	6.72928	6.76553
	1.62188	0.181703	H3BN02	Integrin alpha-X OS=Homo sapiens OX=9606 GN=ITGAX PE=1 SV=1	ITGAX	High	0	103.391	2.01448	15	18	489	16	1	1169	128.5	6.6	1426.73	18	2	6.62352	6.60437	6.58646	6.54226	6.76421	6.72792
	1.04234	0.180684	Q0VD83	Apolipoprotein B receptor OS=Homo sapiens OX=9606 GN=APOBR PE=1 SV=3	APOBR	High	0	61.354	1.78784	13	12	159	12	1	1097	115.6	4.4	430.34	12	0	6.56529	6.64674	6.51254	6.62498	6.73335	6.76553
	1.21062	0.179794	O96008	Mitochondrial import receptor subunit TOM40 homolog OS=Homo sapiens OX=9606 GN=TOMM40 PE=1 SV=1	TOMM40	High	0	19.682	1.29407	11	4	73	4	1	361	37.9	7.25	190.5	4	0	6.52669	6.57592	6.55305	6.63662	6.75355	6.79571
	1.34259	0.179099	P53621	Coatomer subunit alpha OS=Homo sapiens OX=9606 GN=COPA PE=1 SV=2	COPA	High	0	52.707	1.72187	11	12	146	12	1	1224	138.3	7.66	426.66	12	0	6.56529	6.58646	6.54535	6.62352	6.75756	6.76951
	0.722599	0.178052	A0A6Q8PHA2	Inverted formin-2 OS=Homo sapiens OX=9606 GN=INF2 PE=1 SV=1		High	0	17.214	1.23588	4	5	15	5	1	1281	139	5.57	30.15	5	0	6.44956	6.56529	6.54535	6.68229	6.732	6.85175
	1.87526	0.179668	A2RRH1	Amine oxidase OS=Homo sapiens OX=9606 GN=IL4I1 PE=2 SV=1	IL4I1	High	0	55.977	1.74801	18	9	117	9	1	589	65.3	8.51	406.83	9	0	6.54071	6.56834	6.61471	6.57289	6.77215	6.77479
	0.794088	0.176608	Q59GX9	Ribosomal protein L5 variant (Fragment) OS=Homo sapiens OX=9606 PE=2 SV=1		High	0	30.199	1.47999	19	8	291	8	1	303	35.2	9.85	952.39	8	0	6.49025	6.57592	6.54226	6.66534	6.72792	6.83289
	1.08791	0.17817	V9HWB5	Inorganic diphosphatase OS=Homo sapiens OX=9606 GN=HEL-S-66p PE=2 SV=1	HEL-S-66p	High	0	22.006	1.34254	17	7	74	6	1	289	32.6	5.86	182.61	7	0	6.60288	6.64097	6.51728	6.60733	6.71012	6.77083
	1.1715	0.177769	A0A384NL93	Cytochrome c oxidase polypeptide Vb OS=Homo sapiens OX=9606 PE=2 SV=1		High	0	73.235	1.86472	36	8	470	8	1	129	13.7	8.81	1302.57	8	0	6.55152	6.63952	6.52669	6.62352	6.74819	6.75756
	0.649441	0.174444	B4DGM9	Dystonia 1 protein OS=Homo sapiens OX=9606 GN=TOR1A PE=2 SV=1	TOR1A	High	0.002	4.941	0.693815	3	1	2	1	1	364	40.8	7.99	5.68	1	0	6.4363	6.732	6.48864	6.66676	6.70598	6.79831
	1.66521	0.17786	A0A1W2PNX8	Protein unc-45 homolog A OS=Homo sapiens OX=9606 GN=UNC45A PE=1 SV=1		High	0.002	5.211	0.716921	2	2	7	2	1	1084	118.3	6.71	16.42	2	0	6.51096	6.52982	6.63662	6.58346	6.7879	6.7879
	1.32383	0.176492	A0A024R8A2	GTPase activating protein and VPS9 domains 1, isoform CRA_d OS=Homo sapiens OX=9606 GN=GAPVD1 PE=3 SV=1	GAPVD1	Medium	0.014	2.912	0.464191	1	1	1	1	1	1487	166.1	5.21	2.88	1	0	6.41616	6.48543	6.66107	6.61912	6.8505	6.78267
	0.797708	0.174503	P09661	U2 small nuclear ribonucleoprotein A' OS=Homo sapiens OX=9606 GN=SNRPA1 PE=1 SV=2	SNRPA1	High	0.003	4.708	0.672836	5	1	6	1	1	255	28.4	8.62	8.72	1	0	6.56529	6.66107	6.52042	6.61471	6.67807	6.80607
	1.45682	0.174774	Q13162	Peroxiredoxin-4 OS=Homo sapiens OX=9606 GN=PRDX4 PE=1 SV=1	PRDX4	High	0	48.318	1.68411	24	7	713	4	1	271	30.5	6.29	1911.75	7	0	6.55459	6.59991	6.61618	6.55459	6.77347	6.74685
	0.528411	0.170297	Q01970	1-phosphatidylinositol 4,5-bisphosphate phosphodiesterase beta-3 OS=Homo sapiens OX=9606 GN=PLCB3 PE=1 SV=2	PLCB3	Medium	0.042	1.692	0.2284	1	1	2	1	1	1234	138.7	5.9	0	1	0	6.42122	6.83542	6.52199	6.58646	6.60733	6.84172
	1.03587	0.17473	Q96EX1	Small integral membrane protein 12 OS=Homo sapiens OX=9606 GN=SMIM12 PE=1 SV=3	SMIM12	Medium	0.014	2.852	0.45515	9	1	4	1	1	92	10.8	8.44	11.09	1	0	6.58646	6.66391	6.50621	6.61912	6.72928	6.74551
	1.11172	0.174352	Q13094	Lymphocyte cytosolic protein 2 OS=Homo sapiens OX=9606 GN=LCP2 PE=1 SV=1	LCP2	High	0	14.193	1.15207	6	5	29	5	1	533	60.2	6.27	73.55	5	0	6.70183	6.66391	6.58346	6.48382	6.69488	6.7211
	0.477338	0.168494	F8VXU5	Vacuolar protein sorting-associated protein 29 OS=Homo sapiens OX=9606 GN=VPS29 PE=1 SV=1	VPS29	High	0	17.615	1.24588	20	4	46	4	1	214	24	8.18	130.74	4	0	6.42626	6.53294	6.49665	6.76155	6.78398	6.81121
	1.36087	0.173856	J3KTL2	Serine/arginine-rich splicing factor 1 OS=Homo sapiens OX=9606 GN=SRSF1 PE=1 SV=1	SRSF1	High	0	19.517	1.29041	22	6	50	6	1	253	28.3	10.08	117.13	6	0	6.44128	6.64097	6.56377	6.63807	6.76951	6.78005
	0.567765	0.170283	A0A494C045	Serine/threonine-protein kinase TBK1 OS=Homo sapiens OX=9606 GN=TBK1 PE=1 SV=1		Medium	0.019	2.417	0.383277	2	1	1	1	1	731	83.9	6.92	0	1	0	6.5744	6.66818	6.45943	6.66959	6.7761	6.69349
	2.41941	0.173929	P16152	Carbonyl reductase [NADPH] 1 OS=Homo sapiens OX=9606 GN=CBR1 PE=1 SV=3	CBR1	High	0	47.955	1.68083	32	8	107	8	1	277	30.4	8.32	340.67	8	0	6.54071	6.56986	6.60733	6.58646	6.77347	6.76818
	0.903696	0.172315	A0A087WX97	Bcl-2-like protein 13 OS=Homo sapiens OX=9606 GN=BCL2L13 PE=1 SV=1	BCL2L13	High	0	42.742	1.63085	22	8	53	7	1	509	54.4	4.54	140.21	8	1	6.5157	6.62644	6.54844	6.62936	6.70736	6.81506
	0.516299	0.168163	P46776	60S ribosomal protein L27a OS=Homo sapiens OX=9606 GN=RPL27A PE=1 SV=2	RPL27A	High	0.001	6.508	0.813448	14	2	43	2	1	148	16.6	11	118.7	2	0	6.78005	6.64674	6.63081	6.40429	6.73335	6.63807
	1.3042	0.17271	O75787	Renin receptor OS=Homo sapiens OX=9606 GN=ATP6AP2 PE=1 SV=2	ATP6AP2	Medium	0.017	2.594	0.41397	2	1	3	1	1	350	39	6.1	7.52	1	0	6.58496	6.65821	6.53761	6.59395	6.76686	6.71012
	3.69543	0.173709	A0A024RB75	Citrate synthase OS=Homo sapiens OX=9606 GN=CS PE=3 SV=1	CS	High	0	74.018	1.86934	26	13	696	12	1	466	51.7	8.32	2024.64	13	1	6.52826	6.54844	6.60288	6.60585	6.78005	6.7761
	1.30725	0.173239	A0A0G2JJD3	Alpha/beta hydrolase domain-containing protein 16A OS=Homo sapiens OX=9606 GN=ABHD16A PE=1 SV=1		High	0	13.916	1.14351	8	6	18	6	1	601	67.5	8.84	39.6	6	0	6.54689	6.62498	6.54535	6.61912	6.74012	6.77083
	0.92457	0.17114	Q96QH2	PML-RARA-regulated adapter molecule 1 OS=Homo sapiens OX=9606 GN=PRAM1 PE=1 SV=3	PRAM1	High	0	16.552	1.21885	11	3	18	3	1	670	73.9	9.67	66.26	3	0	6.47249	6.50144	6.56224	6.69209	6.79571	6.8009
	1.597	0.171596	P28799	Progranulin OS=Homo sapiens OX=9606 GN=GRN PE=1 SV=2	GRN	High	0	36.438	1.56155	15	9	134	9	1	593	63.5	6.83	396.03	9	0	6.55459	6.65105	6.55919	6.59096	6.72383	6.76951
	0.836831	0.169957	O14828	Secretory carrier-associated membrane protein 3 OS=Homo sapiens OX=9606 GN=SCAMP3 PE=1 SV=3	SCAMP3	High	0.003	4.602	0.662947	6	2	10	2	1	347	38.3	7.64	27.54	2	0	6.66249	6.62205	6.62936	6.48382	6.73335	6.71973
	0.411299	0.164763	A0A024RCZ7	Chromosome 6 open reading frame 49, isoform CRA_c OS=Homo sapiens OX=9606 GN=C6orf49 PE=4 SV=1	C6orf49	Medium	0.038	1.766	0.246991	3	1	6	1	1	312	33.3	7.99	12.1	1	0	6.56224	6.46597	6.75087	6.48059	6.84674	6.71425
	0.463436	0.164511	O15427	Monocarboxylate transporter 4 OS=Homo sapiens OX=9606 GN=SLC16A3 PE=1 SV=1	SLC16A3	High	0.001	8.474	0.928088	8	3	42	3	1	465	49.4	7.96	112.26	3	0	6.74685	6.88874	6.36457	6.55459	6.52982	6.71836
	1.48902	0.171486	P50990	T-complex protein 1 subunit theta OS=Homo sapiens OX=9606 GN=CCT8 PE=1 SV=4	CCT8	High	0	174.522	2.24185	44	23	626	23	1	548	59.6	5.6	1807.45	23	0	6.56377	6.59842	6.55459	6.61618	6.76421	6.74953
	0.705464	0.167169	A5YM53	ITGAV protein OS=Homo sapiens OX=9606 GN=ITGAV PE=2 SV=1	ITGAV	High	0.001	8.596	0.934296	2	2	5	2	1	1048	116	5.74	6.64	2	0	6.54071	6.47086	6.57743	6.66391	6.71149	6.86419
	0.736034	0.167703	P42766	60S ribosomal protein L35 OS=Homo sapiens OX=9606 GN=RPL35 PE=1 SV=2	RPL35	High	0	10.896	1.03727	30	5	146	4	1	123	14.5	11.05	281.85	5	0	6.81762	6.71149	6.50938	6.47411	6.74147	6.57743
	1.65999	0.168938	P31751	RAC-beta serine/threonine-protein kinase OS=Homo sapiens OX=9606 GN=AKT2 PE=1 SV=2	AKT2	Medium	0.023	2.197	0.34183	2	1	1	1	1	481	55.7	6.37	0	1	0	6.56377	6.51096	6.63081	6.58346	6.78529	6.76686
	2.52145	0.169978	A0A0S2Z583	Retinol dehydrogenase 11 isoform 1 (Fragment) OS=Homo sapiens OX=9606 GN=RDH11 PE=2 SV=1		High	0	20.25	1.30643	13	4	24	4	1	318	35.4	8.82	57.55	4	0	6.5345	6.61324	6.59096	6.58946	6.76951	6.75087
	1.12454	0.167962	G0XQ39	STIM1L OS=Homo sapiens OX=9606 GN=STIM1 PE=1 SV=1	STIM1	High	0.001	6.804	0.832764	3	2	4	2	1	791	88.6	6.64	13.84	2	0	6.61765	6.70736	6.51254	6.58195	6.68089	6.74953
	1.11451	0.166978	Q59F14	Neutrophil cytosol factor 2 variant (Fragment) OS=Homo sapiens OX=9606 PE=3 SV=1		High	0	89.831	1.95343	33	18	299	1	1	598	67.5	6.21	792.86	18	23	6.58646	6.6279	6.52669	6.62498	6.74147	6.74416
	2.95734	0.167737	A0A0S2Z5M1	SEC63-like (S. cerevisiae) (Fragment) OS=Homo sapiens OX=9606 GN=SEC63 PE=2 SV=1		High	0	18.95	1.27761	7	5	54	5	1	760	87.9	5.31	148.16	5	0	6.56377	6.63081	6.58195	6.57894	6.75355	6.74281
	1.26811	0.167858	A5YM43	PHC3 protein OS=Homo sapiens OX=9606 GN=PHC3 PE=2 SV=1	PHC3	Medium	0.015	2.77	0.44248	1	1	1	1	1	983	106.1	6.62	3.29	1	0	6.62644	6.6014	6.61176	6.53138	6.73335	6.74551
	1.48177	0.167005	Q59ED7	NADPH--hemoprotein reductase (Fragment) OS=Homo sapiens OX=9606 PE=2 SV=1		High	0	16.927	1.22858	8	6	54	3	1	686	77.7	5.64	112.54	6	3	6.47411	6.48864	6.64386	6.62205	6.82909	6.77083
	1.23077	0.166233	P84090	Enhancer of rudimentary homolog OS=Homo sapiens OX=9606 GN=ERH PE=1 SV=1	ERH	High	0	9.41	0.97359	24	3	42	3	1	104	12.3	5.92	112.38	3	0	6.71287	6.63081	6.57137	6.5157	6.74147	6.67807
	1.79059	0.165718	A0A024R694	Actinin, alpha 1, isoform CRA_a OS=Homo sapiens OX=9606 GN=ACTN1 PE=2 SV=1	ACTN1	High	0	386.323	2.58695	48	40	1783	26	1	892	103	5.41	5382.41	40	18	6.58646	6.60585	6.56072	6.60288	6.74416	6.75087
	1.08361	0.165231	P07737	Profilin-1 OS=Homo sapiens OX=9606 GN=PFN1 PE=1 SV=2	PFN1	High	0	188.386	2.27505	74	13	1716	13	1	140	15	8.27	5489.24	13	0	6.66676	6.63662	6.5157	6.59395	6.6879	6.75221
	1.02894	0.165545	P30626	Sorcin OS=Homo sapiens OX=9606 GN=SRI PE=1 SV=1	SRI	High	0	11.199	1.04918	22	5	34	5	1	198	21.7	5.59	76.11	5	0	6.49346	6.55305	6.56072	6.66959	6.78398	6.77742
	1.15471	0.165092	D6R956	Ubiquitin carboxyl-terminal hydrolase OS=Homo sapiens OX=9606 GN=UCHL1 PE=1 SV=1	UCHL1	High	0.001	8.278	0.917925	10	3	16	3	1	241	26.8	5.81	39.82	3	0	6.60437	6.62352	6.52826	6.61765	6.74953	6.72656
	2.2792	0.164783	H0YFD6	Enoyl-CoA hydratase OS=Homo sapiens OX=9606 GN=HADHA PE=1 SV=2	HADHA	High	0	236.906	2.37458	43	32	1191	32	1	792	86.3	9.1	3359.45	32	0	6.55459	6.58195	6.58646	6.60437	6.76818	6.75221
	1.44759	0.163051	O00154	Cytosolic acyl coenzyme A thioester hydrolase OS=Homo sapiens OX=9606 GN=ACOT7 PE=1 SV=3	ACOT7	High	0	22.258	1.34749	10	3	28	3	1	380	41.8	8.54	82.42	3	0	6.49025	6.58496	6.59544	6.62352	6.74416	6.8009
	0.396369	0.155663	A0A024QZT9	NAD(P)H dehydrogenase, quinone 2, isoform CRA_a OS=Homo sapiens OX=9606 GN=NQO2 PE=3 SV=1	NQO2	Medium	0.038	1.764	0.246499	4	1	1	1	1	231	25.9	6.29	2.36	1	0	6.6879	6.66107	6.69209	6.39746	6.70044	6.70044
	1.14739	0.162235	B4DKM0	cDNA FLJ51883, highly similar to Mitochondrial 39S ribosomal protein L3 OS=Homo sapiens OX=9606 PE=2 SV=1		Medium	0.035	1.869	0.271609	3	1	1	1	1	375	41.6	9.58	2.33	1	0	6.63372	6.56986	6.58045	6.58195	6.78921	6.69766
	0.969494	0.161005	E9PR30	40S ribosomal protein S30 OS=Homo sapiens OX=9606 GN=FAU PE=1 SV=1	FAU	High	0.001	8.4	0.924279	10	1	15	1	1	98	10.9	11.56	24.3	1	0	6.74551	6.80607	6.43463	6.54381	6.66818	6.63227
	0.714829	0.160354	A0A1L7NY41	Polypeptide N-acetylgalactosaminyltransferase OS=Homo sapiens OX=9606 GN=GALNT2 PE=2 SV=1		Medium	0.014	2.86	0.456366	1	1	14	1	1	590	66.4	8.25	24.86	1	0	6.56529	6.64818	6.51254	6.64386	6.6879	6.78921
	1.74408	0.161376	Q59F99	Staufen isoform b variant (Fragment) OS=Homo sapiens OX=9606 PE=2 SV=1		High	0	24.922	1.39658	10	6	20	5	1	591	64.7	9.42	47.05	6	1	6.60733	6.59096	6.59395	6.57137	6.76288	6.7252
	0.826081	0.159098	Q05823	2-5A-dependent ribonuclease OS=Homo sapiens OX=9606 GN=RNASEL PE=1 SV=2	RNASEL	Medium	0.011	3.225	0.50853	3	2	5	2	1	741	83.5	6.65	4.14	2	0	6.44294	6.52982	6.56986	6.69766	6.82018	6.76553
	0.849816	0.160063	G8JLB6	Heterogeneous nuclear ribonucleoprotein H OS=Homo sapiens OX=9606 GN=HNRNPH1 PE=1 SV=1	HNRNPH1	High	0	22.666	1.35537	13	5	86	1	1	472	51.2	6.8	255.68	5	4	6.60881	6.59395	6.63807	6.52513	6.77873	6.7046
	2.00155	0.159981	X5D299	Succinate-semialdehyde dehydrogenase (Fragment) OS=Homo sapiens OX=9606 GN=ALDH5A1 PE=2 SV=1	ALDH5A1	High	0	10.217	1.00932	5	3	21	3	1	548	58.6	8.09	47	3	0	6.58195	6.59096	6.58946	6.58946	6.73335	6.76553
	0.875945	0.158836	P15880	40S ribosomal protein S2 OS=Homo sapiens OX=9606 GN=RPS2 PE=1 SV=2	RPS2	High	0	47.372	1.67552	26	8	262	8	1	293	31.3	10.24	789.87	8	0	6.49825	6.58496	6.55919	6.66107	6.72928	6.80864
	2.77258	0.159627	A0A0S2Z4J1	Epididymis secretory sperm binding protein (Fragment) OS=Homo sapiens OX=9606 GN=HSD17B4 PE=2 SV=1		High	0	200.103	2.30125	39	26	669	26	1	736	79.6	8.84	1838.94	26	0	6.6014	6.63517	6.57894	6.56986	6.73877	6.72928
	1.67075	0.159709	Q53H82	Endoribonuclease LACTB2 OS=Homo sapiens OX=9606 GN=LACTB2 PE=1 SV=2	LACTB2	High	0.003	4.546	0.657629	4	1	1	1	1	288	32.8	6.8	4.55	1	0	6.65821	6.62644	6.53916	6.58496	6.71562	6.72792
	0.522078	0.15539	Q01804	OTU domain-containing protein 4 OS=Homo sapiens OX=9606 GN=OTUD4 PE=1 SV=4	OTUD4	Medium	0.019	2.428	0.385249	1	1	2	1	1	1114	124	6.71	2.83	1	0	6.6907	6.67525	6.43796	6.6453	6.74012	6.65392
	0.823935	0.156929	Q00688	Peptidyl-prolyl cis-trans isomerase FKBP3 OS=Homo sapiens OX=9606 GN=FKBP3 PE=1 SV=1	FKBP3	High	0	12.322	1.09068	11	3	67	3	1	224	25.2	9.28	176.85	3	0	6.57743	6.61765	6.52042	6.64962	6.71836	6.76553
	1.29283	0.158009	A0A024RDL8	Argininosuccinate lyase isoform 1 OS=Homo sapiens OX=9606 GN=ASL PE=2 SV=1	ASL	High	0.001	8.12	0.909556	5	2	12	2	1	464	51.6	6.48	29.47	2	0	6.50303	6.57894	6.60881	6.61324	6.732	6.80607
	0.551162	0.153973	A0A0S2Z4I9	Vasodilator-stimulated phosphoprotein isoform 3 (Fragment) OS=Homo sapiens OX=9606 GN=VASP PE=2 SV=1		High	0	37.99	1.57967	21	10	151	1	1	327	35.3	8.94	345.52	10	0	6.60437	6.47411	6.71287	6.51096	6.79571	6.73606
	0.874578	0.158026	A0A0J9YXJ0	CUGBP Elav-like family member 2 OS=Homo sapiens OX=9606 GN=CELF2 PE=1 SV=1		High	0	12.321	1.09065	5	3	28	3	1	533	57.1	8.94	30.2	3	0	6.51885	6.51885	6.62059	6.62059	6.71425	6.84298
	2.31524	0.158066	B3KUI2	cDNA FLJ39965 fis, clone SPLEN2027157, highly similar to Homo sapiens tumor necrosis factor, alpha-induced protein 8 (TNFAIP8), mRNA OS=Homo sapiens OX=9606 PE=2 SV=1		High	0	9.597	0.982135	9	2	21	2	1	198	23	7.91	30.8	2	0	6.48864	6.5744	6.62644	6.60437	6.77347	6.77347
	0.648593	0.156195	Q9P2R3	Rabankyrin-5 OS=Homo sapiens OX=9606 GN=ANKFY1 PE=1 SV=2	ANKFY1	High	0.001	7.623	0.882126	3	4	8	4	1	1169	128.3	6.1	14.58	4	0	6.42291	6.52513	6.62205	6.65678	6.70736	6.88387
	1.2546	0.157973	Q12905	Interleukin enhancer-binding factor 2 OS=Homo sapiens OX=9606 GN=ILF2 PE=1 SV=2	ILF2	High	0	21.785	1.33816	10	3	32	3	1	390	43	5.26	102.42	3	0	6.56224	6.60437	6.55919	6.62498	6.72928	6.77083
	0.0116771	0.0237384	A0A024R228	Heterogeneous nuclear ribonucleoprotein K OS=Homo sapiens OX=9606 GN=HNRPK PE=4 SV=1	HNRPK	High	0	108.862	2.03688	39	19	411	1	1	463	51.2	5.64	1261.68	19	0	6.53916	6.49825	6	7.24413	6.76022	6.53138
	1.38074	0.158026	Q9ULH1	Arf-GAP with SH3 domain, ANK repeat and PH domain-containing protein 1 OS=Homo sapiens OX=9606 GN=ASAP1 PE=1 SV=4	ASAP1	Medium	0.041	1.714	0.234011	1	1	1	1	1	1129	125.4	7.31	0	1	0	6.54535	6.50779	6.58646	6.64962	6.76553	6.7866
	1.55905	0.158015	Q9Y5L4	Mitochondrial import inner membrane translocase subunit Tim13 OS=Homo sapiens OX=9606 GN=TIMM13 PE=1 SV=1	TIMM13	High	0	14.92	1.17377	26	2	23	2	1	95	10.5	8.18	82.4	2	0	6.56834	6.58946	6.59544	6.59246	6.7252	6.77873
	0.832028	0.15627	Q09666	Neuroblast differentiation-associated protein AHNAK OS=Homo sapiens OX=9606 GN=AHNAK PE=1 SV=2	AHNAK	High	0	1183.88	3.07331	56	193	4953	127	1	5890	628.7	6.15	11384.8	193	82	6.45615	6.53138	6.58346	6.68089	6.74147	6.83542
	1.46374	0.157099	Q96PY5	Formin-like protein 2 OS=Homo sapiens OX=9606 GN=FMNL2 PE=1 SV=3	FMNL2	High	0	30.691	1.48701	8	7	25	1	1	1086	123.2	7.4	69.22	7	7	6.39746	6.48864	6.66676	6.64097	6.78398	6.83794
	2.3995	0.155403	P61006	Ras-related protein Rab-8A OS=Homo sapiens OX=9606 GN=RAB8A PE=1 SV=1	RAB8A	High	0	32.759	1.51533	27	6	426	2	1	207	23.7	9.07	1369.89	6	0	6.57894	6.58045	6.59246	6.59842	6.76022	6.74147
	0.978933	0.153522	Q00839	Heterogeneous nuclear ribonucleoprotein U OS=Homo sapiens OX=9606 GN=HNRNPU PE=1 SV=6	HNRNPU	High	0	54.408	1.73566	18	17	367	17	1	825	90.5	6	918.11	17	0	6.63227	6.66676	6.50938	6.61471	6.70321	6.72792
	2.12572	0.155037	Q10567	AP-1 complex subunit beta-1 OS=Homo sapiens OX=9606 GN=AP1B1 PE=1 SV=2	AP1B1	High	0	57.002	1.75589	15	14	116	8	1	949	104.6	5.06	299.24	14	6	6.50779	6.48704	6.6453	6.61912	6.79051	6.78398
	2.91772	0.153602	Q9BVK6	Transmembrane emp24 domain-containing protein 9 OS=Homo sapiens OX=9606 GN=TMED9 PE=1 SV=2	TMED9	High	0	15.47	1.18949	14	5	87	4	1	235	27.3	8.02	224.19	5	1	6.71012	6.53761	6.57894	6.56834	6.72656	6.72792
	0.365217	0.146284	P31942	Heterogeneous nuclear ribonucleoprotein H3 OS=Homo sapiens OX=9606 GN=HNRNPH3 PE=1 SV=2	HNRNPH3	High	0	10.125	1.0054	8	3	15	2	1	346	36.9	6.87	31.47	3	0	6.58946	6.67666	6.43296	6.70736	6.65678	6.7761
	1.0761	0.15215	F5H875	Charged multivesicular body protein 1a OS=Homo sapiens OX=9606 GN=CHMP1A PE=1 SV=3	CHMP1A	High	0.001	8.243	0.916085	9	3	14	3	1	253	27.1	9.26	29.82	3	0	6.71562	6.62205	6.59694	6.50779	6.71973	6.6893
	0.81205	0.150824	Q13885	Tubulin beta-2A chain OS=Homo sapiens OX=9606 GN=TUBB2A PE=1 SV=1	TUBB2A	High	0	188.022	2.27421	43	16	1269	2	1	445	49.9	4.89	4173.84	16	5	6.46271	6.55766	6.56986	6.6865	6.74551	6.8125
	0.939911	0.149552	P35527	Keratin, type I cytoskeletal 9 OS=Homo sapiens OX=9606 GN=KRT9 PE=1 SV=3	KRT9	High	0	180.932	2.25752	34	19	668	17	1	623	62	5.24	1802.9	19	1	6.78921	6.74819	6.5345	6.46434	6.69209	6.60585
	1.25092	0.150519	Q5JTV8	Torsin-1A-interacting protein 1 OS=Homo sapiens OX=9606 GN=TOR1AIP1 PE=1 SV=2	TOR1AIP1	High	0	18.052	1.25653	8	5	23	5	1	583	66.2	8.18	65.81	5	0	6.56834	6.5744	6.61765	6.58496	6.78529	6.71836
	1.12092	0.149334	F5H2F4	C-1-tetrahydrofolate synthase, cytoplasmic OS=Homo sapiens OX=9606 GN=MTHFD1 PE=1 SV=2	MTHFD1	High	0	136.911	2.13644	33	29	506	28	1	964	104.6	7.59	1382.15	29	1	6.55459	6.55919	6.56529	6.65249	6.75889	6.75756
	0.862693	0.149072	D3DQ70	SERPINE1 mRNA binding protein 1, isoform CRA_d OS=Homo sapiens OX=9606 GN=SERBP1 PE=4 SV=1	SERBP1	High	0	47.607	1.67767	17	7	79	7	1	465	50.9	9.33	217.69	7	0	6.8009	6.732	6.51096	6.49185	6.71149	6.58946
	1.56253	0.150321	A0A384NQ03	Epididymis secretory sperm binding protein OS=Homo sapiens OX=9606 PE=2 SV=1		High	0	11.187	1.04871	5	2	7	2	1	530	59.3	10.1	19.59	2	0	6.53761	6.64818	6.59842	6.58346	6.71699	6.76553
	1.95383	0.149693	B2RB23	cDNA, FLJ95265, highly similar to Homo sapiens acetyl-Coenzyme A acyltransferase 2 (mitochondrial 3-oxoacyl-Coenzyme A thiolase) (ACAA2), nuclear gene encoding mitochondrial protein, mRNA OS=Homo sapiens OX=9606 PE=2 SV=1		High	0	202.262	2.30591	55	17	626	17	1	397	42	8.25	1845.51	17	0	6.57137	6.60881	6.57743	6.60881	6.74551	6.74012
	0.923075	0.147015	A0A1U9X8I7	SKIV2L OS=Homo sapiens OX=9606 PE=4 SV=1		Medium	0.035	1.842	0.26529	1	1	3	1	1	1246	137.7	6.1	0	1	0	6.49985	6.50779	6.58195	6.6851	6.80219	6.75889
	0.547282	0.144485	B4DVA0	5-aminolevulinate synthase OS=Homo sapiens OX=9606 PE=2 SV=1		Medium	0.016	2.682	0.428459	2	1	1	1	1	657	72.6	8.21	2.92	1	0	6.61912	6.61176	6.55152	6.61324	6.63227	6.82146
	1.48235	0.147346	O95747	Serine/threonine-protein kinase OSR1 OS=Homo sapiens OX=9606 GN=OXSR1 PE=1 SV=1	OXSR1	High	0	32.085	1.5063	17	8	59	8	1	527	58	6.43	134.62	8	0	6.47897	6.56377	6.59842	6.65249	6.76818	6.77742
	3.13198	0.14606	P22830	Ferrochelatase, mitochondrial OS=Homo sapiens OX=9606 GN=FECH PE=1 SV=2	FECH	High	0	11.178	1.04836	9	4	27	4	1	423	47.8	8.73	62.21	4	0	6.52042	6.53916	6.62498	6.62059	6.76553	6.77215
	0.747972	0.144805	A0A140VK65	Vacuolar proton pump subunit B OS=Homo sapiens OX=9606 PE=2 SV=1		High	0	208.838	2.31981	53	26	1139	26	1	511	56.5	5.81	3416.36	26	0	6.59395	6.56377	6.65964	6.54071	6.78398	6.70598
	0.31175	0.13684	Q99456	Keratin, type I cytoskeletal 12 OS=Homo sapiens OX=9606 GN=KRT12 PE=1 SV=1	KRT12	High	0.006	3.865	0.587149	3	2	88	1	1	494	53.5	4.78	189.92	2	0	6.44626	6.54226	6.79961	6.47735	6.75622	6.79442
	1.14631	0.144892	Q15907	Ras-related protein Rab-11B OS=Homo sapiens OX=9606 GN=RAB11B PE=1 SV=4	RAB11B	High	0	44.846	1.65172	42	8	228	8	1	218	24.5	5.94	670.23	8	0	6.49025	6.49985	6.67525	6.6014	6.76553	6.8009
	1.16312	0.144998	P13796	Plastin-2 OS=Homo sapiens OX=9606 GN=LCP1 PE=1 SV=6	LCP1	High	0	530.602	2.72477	67	45	3760	45	1	627	70.2	5.43	10404.8	45	0	6.62352	6.61324	6.62059	6.54381	6.73877	6.71562
	1.37488	0.142624	P55072	Transitional endoplasmic reticulum ATPase OS=Homo sapiens OX=9606 GN=VCP PE=1 SV=4	VCP	High	0	255.451	2.40731	45	35	1090	35	1	806	89.3	5.26	2949.87	35	0	6.54844	6.57894	6.58946	6.62936	6.72928	6.77479
	1.70382	0.142379	A8K0T9	F-actin-capping protein subunit alpha OS=Homo sapiens OX=9606 PE=2 SV=1		High	0	84.599	1.92737	29	6	575	5	1	286	32.9	5.69	1739.85	6	4	6.6865	6.64097	6.56682	6.55459	6.72247	6.6837
	0.518907	0.138601	A8MWD9	Putative small nuclear ribonucleoprotein G-like protein 15 OS=Homo sapiens OX=9606 GN=SNRPGP15 PE=5 SV=2	SNRPGP15	High	0	14.658	1.16607	26	3	48	3	1	76	8.5	8.84	134.12	3	0	6.44626	6.56072	6.55305	6.71973	6.71836	6.83162
	0.601535	0.138501	Q8NFV4	Protein ABHD11 OS=Homo sapiens OX=9606 GN=ABHD11 PE=1 SV=1	ABHD11	High	0.006	3.983	0.60021	3	1	3	1	1	315	34.7	9.48	6.86	1	0	6.54689	6.54226	6.66391	6.5744	6.6837	6.83162
	1.02168	0.139034	P42574	Caspase-3 OS=Homo sapiens OX=9606 GN=CASP3 PE=1 SV=2	CASP3	High	0.001	7.838	0.894205	10	3	6	3	1	277	31.6	6.54	13.79	3	0	6.62644	6.67807	6.52199	6.61324	6.69905	6.71425
	0.690526	0.138235	Q6WG76	Antigen MLAA-20 (Fragment) OS=Homo sapiens OX=9606 PE=2 SV=1		High	0.009	3.433	0.535674	4	1	3	1	1	244	28.1	4.96	4.71	1	0	6.70874	6.64097	6.61324	6.49985	6.74281	6.64674
	0.674618	0.137058	Q9BRR6	ADP-dependent glucokinase OS=Homo sapiens OX=9606 GN=ADPGK PE=1 SV=1	ADPGK	High	0.001	7.157	0.854731	7	3	9	3	1	497	54.1	6.2	13.8	3	0	6.65678	6.57137	6.64818	6.52669	6.76951	6.67948
	0.395457	0.133717	Q562E7	WD repeat-containing protein 81 OS=Homo sapiens OX=9606 GN=WDR81 PE=1 SV=2	WDR81	High	0.009	3.381	0.529045	1	2	2	2	1	1941	211.6	5.58	2.47	2	0	6.55152	6.7211	6.45779	6.69349	6.66249	6.75622
	0.47334	0.134687	H2BNB9	ETV6/INO80D fusion protein OS=Homo sapiens OX=9606 PE=2 SV=1		Medium	0.039	1.744	0.241546	1	1	9	1	1	724	79	6.48	21.93	1	0	6.37504	6.56834	6.55766	6.74281	6.73064	6.8392
	1.15234	0.137911	Q59G70	Mannosyl (Alpha-1,3-)-glycoprotein beta-1,2-N-acetylglucosaminyltransferase variant (Fragment) OS=Homo sapiens OX=9606 PE=2 SV=1		High	0	10.215	1.00924	4	2	10	2	1	473	53.5	9.33	27.62	2	0	6.47573	6.61471	6.58797	6.64962	6.73335	6.78005
	0.915814	0.137111	P62913	60S ribosomal protein L11 OS=Homo sapiens OX=9606 GN=RPL11 PE=1 SV=2	RPL11	High	0	15.061	1.17785	21	4	186	4	1	178	20.2	9.6	483.62	4	0	6.53916	6.59246	6.56224	6.65964	6.72792	6.76818
	0.327657	0.129416	Q96HP8	Transmembrane protein 176A OS=Homo sapiens OX=9606 GN=TMEM176A PE=1 SV=1	TMEM176A	Medium	0.011	3.174	0.501607	3	1	10	1	1	235	26.1	8.56	18.36	1	0	6.43962	6.52513	6.51254	6.78398	6.83289	6.72247
	0.920857	0.135991	O95831	Apoptosis-inducing factor 1, mitochondrial OS=Homo sapiens OX=9606 GN=AIFM1 PE=1 SV=1	AIFM1	High	0	60.565	1.78222	23	13	186	13	1	613	66.9	8.95	555.1	13	0	6.56834	6.62352	6.55459	6.63952	6.70321	6.76288
	0.71446	0.133483	Q9Y3E7	Charged multivesicular body protein 3 OS=Homo sapiens OX=9606 GN=CHMP3 PE=1 SV=3	CHMP3	Medium	0.011	3.213	0.506911	6	2	13	2	1	222	25.1	5.12	21.87	2	0	6.62352	6.54535	6.65821	6.54844	6.77873	6.69488
	0.38803	0.130061	G3V0E4	Beta-MPP OS=Homo sapiens OX=9606 GN=PMPCB PE=1 SV=1	PMPCB	Medium	0.036	1.801	0.255514	3	1	1	1	1	490	54.2	6.83	2.31	1	0	6.50621	6.69905	6.47249	6.71425	6.6893	6.75756
	0.940289	0.134287	P17676	CCAAT/enhancer-binding protein beta OS=Homo sapiens OX=9606 GN=CEBPB PE=1 SV=2	CEBPB	Medium	0.02	2.321	0.365675	5	2	4	2	1	345	36.1	8.31	2.94	2	0	6.52356	6.56377	6.66107	6.58346	6.7252	6.7879
	0.819879	0.133349	V9HWE1	Vimentin OS=Homo sapiens OX=9606 GN=HEL113 PE=2 SV=1	HEL113	High	0	1051.15	3.02167	88	68	15039	57	1	466	53.6	5.12	44482.6	68	25	6.64097	6.58045	6.64097	6.54071	6.75489	6.69349
	0.389784	0.129279	B2R6X5	cDNA, FLJ93166, highly similar to Homo sapiens heat shock 70kDa protein 6 (HSP70B') (HSPA6), mRNA OS=Homo sapiens OX=9606 PE=2 SV=1		High	0	105.267	2.02229	17	9	957	1	1	643	70.9	6.24	2579.68	9	0	6.38716	6.50621	6.54535	6.78267	6.75622	6.83036
	0.305818	0.125706	Q13425	Beta-2-syntrophin OS=Homo sapiens OX=9606 GN=SNTB2 PE=1 SV=1	SNTB2	High	0.002	5.404	0.732715	4	3	32	1	1	540	57.9	8.82	87.84	3	0	6.53916	6.62059	6.46271	6.74953	6.68229	6.78136
	1.18564	0.134026	A0A590UJB6	K(+) channel subunit beta-2 OS=Homo sapiens OX=9606 GN=KCNAB2 PE=1 SV=1		High	0	21.583	1.33411	11	5	64	5	1	398	44.1	9.14	144.05	5	0	6.57289	6.59544	6.59991	6.60733	6.70183	6.77347
	1.13422	0.132241	O75436	Vacuolar protein sorting-associated protein 26A OS=Homo sapiens OX=9606 GN=VPS26A PE=1 SV=2	VPS26A	High	0	30.128	1.47897	22	6	96	6	1	327	38.1	6.57	270.99	6	0	6.48543	6.58646	6.60585	6.64674	6.72656	6.79051
	0.116223	0.10097	E7EWW9	Glutathione transferase OS=Homo sapiens OX=9606 GN=GSTM1 PE=1 SV=1	GSTM1	High	0.001	6.619	0.820792	12	3	10	3	1	237	27.6	6.7	22.87	3	0	6.24982	6.54381	6.39232	6.97613	6.73877	6.83162
	1.54625	0.130582	Q14165	Malectin OS=Homo sapiens OX=9606 GN=MLEC PE=1 SV=1	MLEC	High	0	34.891	1.54271	30	9	162	9	1	292	32.2	5.41	323.86	9	0	6.54226	6.54998	6.61471	6.63227	6.77479	6.73335
	2.20582	0.129933	A0A7I2YQG2	Ribosomal protein L19 OS=Homo sapiens OX=9606 GN=RPL19 PE=1 SV=1		High	0	14.313	1.15573	12	5	139	4	1	216	25.7	11.27	298.93	5	0	6.58797	6.66818	6.58496	6.58496	6.7252	6.7046
	1.60787	0.129734	Q16186	Proteasomal ubiquitin receptor ADRM1 OS=Homo sapiens OX=9606 GN=ADRM1 PE=1 SV=2	ADRM1	High	0.001	6.573	0.817764	4	2	19	2	1	407	42.1	5.07	35.54	2	0	6.54381	6.5345	6.64241	6.61176	6.74281	6.77083
	0.570617	0.127862	P62140	Serine/threonine-protein phosphatase PP1-beta catalytic subunit OS=Homo sapiens OX=9606 GN=PPP1CB PE=1 SV=3	PPP1CB	Medium	0.048	1.562	0.193681	3	1	2	1	1	327	37.2	6.19	4.62	1	0	6.62936	6.64097	6.58797	6.5744	6.62498	6.79312
	0.262522	0.120193	K4ENJ5	Beta actin (Fragment) OS=Homo sapiens OX=9606 PE=4 SV=1		High	0	84.689	1.92783	57	6	1965	1	1	97	11	5	5974.03	6	0	6.69488	6.60881	6.71149	6.43463	6.7866	6.59991
	0.408791	0.125301	A0A140TA86	MICOS complex subunit MIC13 OS=Homo sapiens OX=9606 GN=MICOS13 PE=1 SV=1		Medium	0.013	2.995	0.476397	5	1	34	1	1	140	15.4	9.03	79.28	1	0	6.57137	6.46271	6.71699	6.55612	6.84423	6.67948
	0.841213	0.127908	P53618	Coatomer subunit beta OS=Homo sapiens OX=9606 GN=COPB1 PE=1 SV=3	COPB1	High	0	60.596	1.78244	10	9	113	9	1	953	107.1	6.05	345.04	9	0	6.52826	6.60437	6.57894	6.65105	6.70183	6.78398
	2.30544	0.128004	A0A384MDW7	Enoyl Coenzyme A hydratase, short chain, 1, mitochondrial OS=Homo sapiens OX=9606 GN=ECHS1 PE=2 SV=1		High	0	114.39	2.05839	53	13	390	13	1	290	31.4	8.07	1177.46	13	0	6.61618	6.58496	6.59395	6.60585	6.73471	6.7211
	1.16701	0.127171	P62834	Ras-related protein Rap-1A OS=Homo sapiens OX=9606 GN=RAP1A PE=1 SV=1	RAP1A	High	0	57.04	1.75618	40	9	244	3	1	184	21	6.67	660.13	9	7	6.54844	6.61765	6.58646	6.63081	6.70874	6.76288
	0.96808	0.126499	Q08378	Golgin subfamily A member 3 OS=Homo sapiens OX=9606 GN=GOLGA3 PE=1 SV=2	GOLGA3	High	0	16.575	1.21945	5	7	11	7	1	1498	167.3	5.44	20.02	7	0	6.53761	6.52513	6.60288	6.66107	6.72383	6.79312
	1.42625	0.127514	P41091	Eukaryotic translation initiation factor 2 subunit 3 OS=Homo sapiens OX=9606 GN=EIF2S3 PE=1 SV=3	EIF2S3	High	0	31.575	1.49934	20	8	45	8	1	472	51.1	8.4	133.16	8	0	6.55766	6.58646	6.59694	6.62936	6.7211	6.76022
	1.08218	0.126677	A0A0U5J4K3	MHC class II antigen (Fragment) OS=Homo sapiens OX=9606 GN=HLA-DRB1 PE=4 SV=1		High	0.001	6.378	0.804685	19	3	26	2	1	183	21.3	6.52	57.16	3	1	6.52199	6.55766	6.61029	6.6453	6.71973	6.78921
	0.521854	0.123354	Q8IY82	Dynein regulatory complex subunit 7 OS=Homo sapiens OX=9606 GN=DRC7 PE=1 SV=3	DRC7	Medium	0.044	1.628	0.211654	1	1	5	1	1	874	103.4	5.67	10	1	0	6.52042	6.51885	6.7211	6.55459	6.79312	6.72928
	1.25348	0.125366	A4D2P0	Ras-related C3 botulinum toxin substrate 1 (Rho family, small GTP binding protein Rac1) OS=Homo sapiens OX=9606 GN=RAC1 PE=2 SV=1	RAC1	High	0	44.465	1.64802	31	8	262	3	1	211	23.5	8.63	730.1	8	0	6.58797	6.58496	6.58346	6.63227	6.75221	6.71425
	1.13912	0.125241	I3L504	Eukaryotic translation initiation factor 5A-1 OS=Homo sapiens OX=9606 GN=EIF5A PE=1 SV=1	EIF5A	High	0	32.036	1.50564	22	6	343	6	1	186	20.5	5.25	886.45	6	0	6.62644	6.66107	6.59096	6.56834	6.73877	6.67101
	0.594982	0.124065	D3DP46	Signal peptidase complex subunit 3 OS=Homo sapiens OX=9606 GN=SPCS3 PE=3 SV=1	SPCS3	Medium	0.014	2.828	0.451479	5	1	4	1	1	180	20.3	8.97	4.73	1	0	6.37678	6.45779	6.62205	6.73877	6.85674	6.75221
	0.93378	0.125238	A0A0S2Z3P9	Acyl-CoA dehydrogenase short/branched chain isoform 1 (Fragment) OS=Homo sapiens OX=9606 GN=ACADSB PE=2 SV=1		High	0.009	3.41	0.532754	3	1	1	1	1	432	47.5	6.99	3.71	1	0	6.45943	6.63372	6.63227	6.61618	6.70321	6.79571
	0.833587	0.124171	Q13435	Splicing factor 3B subunit 2 OS=Homo sapiens OX=9606 GN=SF3B2 PE=1 SV=2	SF3B2	High	0	23.102	1.36365	10	9	24	9	1	895	100.2	5.67	55.21	9	0	6.54689	6.54844	6.62352	6.6279	6.80349	6.69627
	1.3572	0.1234	B2R995	Malic enzyme OS=Homo sapiens OX=9606 PE=2 SV=1		High	0.001	8.238	0.915822	6	4	60	3	1	604	67.1	7.84	148.11	4	0	6.62352	6.53294	6.6014	6.62352	6.71149	6.76022
	1.01186	0.121377	Q8WU90	Zinc finger CCCH domain-containing protein 15 OS=Homo sapiens OX=9606 GN=ZC3H15 PE=1 SV=1	ZC3H15	High	0	10.309	1.01322	5	2	5	2	1	426	48.6	5.31	17.71	2	0	6.52042	6.65678	6.60437	6.61029	6.6879	6.76951
	2.24082	0.121497	A0A384N5Z8	Epididymis secretory sperm binding protein OS=Homo sapiens OX=9606 PE=2 SV=1		High	0	40.024	1.60232	14	12	169	10	1	707	76.1	9.44	416.52	12	2	6.57894	6.57894	6.62205	6.60437	6.732	6.73742
	0.532847	0.118884	Q07954	Prolow-density lipoprotein receptor-related protein 1 OS=Homo sapiens OX=9606 GN=LRP1 PE=1 SV=2	LRP1	High	0	37.562	1.57475	2	10	75	10	1	4544	504.3	5.39	166.4	10	0	6.47411	6.5345	6.58496	6.70874	6.70874	6.82273
	0.7969	0.119575	A0A087WT12	Glutathione peroxidase OS=Homo sapiens OX=9606 GN=GPX4 PE=1 SV=1	GPX4	High	0	34.323	1.53559	32	7	51	7	1	233	26.9	10.07	131.2	7	0	6.55305	6.61029	6.56072	6.66391	6.71425	6.74953
	0.503207	0.116348	O75955	Flotillin-1 OS=Homo sapiens OX=9606 GN=FLOT1 PE=1 SV=3	FLOT1	Medium	0.034	1.914	0.281942	6	2	2	2	1	427	47.3	7.49	0	2	0	6.56224	6.55152	6.6865	6.56377	6.80349	6.67948
	0.280058	0.112026	F4YU27	MHC class I antigen (Fragment) OS=Homo sapiens OX=9606 GN=HLA-A PE=3 SV=1	HLA-A	Medium	0.045	1.609	0.206556	5	1	10	1	1	181	21.1	6.89	20.87	1	0	6.67948	6.57592	6.7046	6.47735	6.79571	6.61029
	0.416528	0.115041	P15848	Arylsulfatase B OS=Homo sapiens OX=9606 GN=ARSB PE=1 SV=1	ARSB	High	0	11.146	1.04712	3	2	14	2	1	533	59.6	8.21	44.16	2	0	6.55919	6.68229	6.52356	6.66391	6.63227	6.78529
	1.17634	0.117733	V9HWH9	Protein S100 OS=Homo sapiens OX=9606 GN=HEL-S-43 PE=2 SV=1	HEL-S-43	High	0	46.842	1.67064	58	7	756	1	1	105	11.7	7.12	1910.93	7	0	6.73606	6.56986	6.57894	6.57743	6.72792	6.66391
	1.47023	0.11782	A3R0T8	Histone 1, H1e OS=Homo sapiens OX=9606 GN=HIST1H1E PE=2 SV=1	HIST1H1E	High	0	135.492	2.13191	51	22	1550	4	1	219	21.9	11.03	4651.44	22	19	6.67384	6.71973	6.53605	6.57592	6.66391	6.6837
	1.5108	0.117742	Q00653	Nuclear factor NF-kappa-B p100 subunit OS=Homo sapiens OX=9606 GN=NFKB2 PE=1 SV=4	NFKB2	High	0.003	4.654	0.667826	4	4	11	4	1	900	96.7	6.25	13.98	4	0	6.58646	6.48543	6.64818	6.62059	6.73606	6.76818
	0.67977	0.116128	Q6P996	Pyridoxal-dependent decarboxylase domain-containing protein 1 OS=Homo sapiens OX=9606 GN=PDXDC1 PE=1 SV=2	PDXDC1	High	0	35.732	1.55306	12	8	45	8	1	788	86.7	5.38	138.98	8	0	6.51728	6.6279	6.56529	6.67101	6.69905	6.76951
	1.84965	0.117232	P04179	Superoxide dismutase [Mn], mitochondrial OS=Homo sapiens OX=9606 GN=SOD2 PE=1 SV=3	SOD2	High	0	117.191	2.06889	27	8	3130	8	1	222	24.7	8.25	8642.09	8	0	6.55919	6.56377	6.62936	6.61765	6.72792	6.75355
	0.665351	0.115771	P07203	Glutathione peroxidase 1 OS=Homo sapiens OX=9606 GN=GPX1 PE=1 SV=4	GPX1	High	0	67.289	1.82794	29	6	311	5	1	203	22.1	6.55	1076.36	6	3	6.60585	6.55766	6.67666	6.55152	6.74685	6.71287
	1.88231	0.117363	A8K4G2	Tyrosine-protein kinase OS=Homo sapiens OX=9606 PE=2 SV=1		High	0	9.379	0.972157	6	4	8	4	1	635	72	8.25	14.8	4	0	6.58646	6.58045	6.60733	6.61912	6.71836	6.74281
	0.385906	0.111445	P20648	Potassium-transporting ATPase alpha chain 1 OS=Homo sapiens OX=9606 GN=ATP4A PE=1 SV=5	ATP4A	High	0	18.633	1.27028	7	5	47	2	1	1035	114	5.81	125.69	5	0	6.45286	6.58045	6.54071	6.74819	6.7252	6.7866
	1.30052	0.11305	Q9UNL2	Translocon-associated protein subunit gamma OS=Homo sapiens OX=9606 GN=SSR3 PE=1 SV=1	SSR3	High	0	17.773	1.24976	16	3	41	3	1	185	21.1	9.61	114	3	0	6.59096	6.53138	6.64386	6.60733	6.75756	6.71973
	1.42618	0.111897	P31930	Cytochrome b-c1 complex subunit 1, mitochondrial OS=Homo sapiens OX=9606 GN=UQCRC1 PE=1 SV=3	UQCRC1	High	0	96.115	1.98279	30	12	156	12	1	480	52.6	6.37	485.39	12	0	6.60733	6.6453	6.61029	6.58045	6.72383	6.6907
	1.318	0.112875	P08574	Cytochrome c1, heme protein, mitochondrial OS=Homo sapiens OX=9606 GN=CYC1 PE=1 SV=3	CYC1	High	0	26.402	1.42164	15	4	58	4	1	325	35.4	9	145.11	4	0	6.49985	6.58346	6.6279	6.64097	6.72247	6.77215
	1.36094	0.112031	A0A1L1UHR1	Voltage-dependent anion-selective channel protein 1 OS=Homo sapiens OX=9606 PE=2 SV=1		High	0	129.157	2.11112	52	14	874	12	1	283	30.8	8.54	2498.63	14	2	6.60733	6.56682	6.59096	6.63807	6.732	6.7211
	0.341693	0.106492	A0A0D9SEI0	Mitochondrial transcription rescue factor 1 OS=Homo sapiens OX=9606 GN=MTRES1 PE=1 SV=1	C6orf203	High	0.003	4.391	0.642563	5	1	6	1	1	245	28.4	9.29	14.96	1	0	6.66391	6.57137	6.6865	6.51254	6.78267	6.62936
	2.32376	0.110107	Q6ULP2	Aftiphilin OS=Homo sapiens OX=9606 GN=AFTPH PE=1 SV=3	AFTPH	Medium	0.018	2.511	0.399847	1	1	3	1	1	936	102.1	4.54	0	1	0	6.46271	6.56682	6.65392	6.64097	6.75355	6.76155
	0.563403	0.108169	P62072	Mitochondrial import inner membrane translocase subunit Tim10 OS=Homo sapiens OX=9606 GN=TIMM10 PE=1 SV=1	TIMM10	High	0	10.124	1.00535	32	3	20	3	1	90	10.3	6.29	36.35	3	0	6.68089	6.76022	6.53294	6.56224	6.58496	6.72656
	1.43706	0.110099	H3BPK7	Alanine--tRNA ligase OS=Homo sapiens OX=9606 GN=AARS1 PE=1 SV=4	AARS	High	0	28.526	1.45524	8	8	50	8	1	999	110.1	5.67	127.49	8	0	6.4822	6.53916	6.6279	6.67101	6.76155	6.75756
	0.751051	0.10959	Q9H0Q0	CYFIP-related Rac1 interactor A OS=Homo sapiens OX=9606 GN=CYRIA PE=2 SV=1	FAM49A	High	0	9.859	0.993833	12	3	18	2	1	323	37.3	6.01	40.73	3	0	6.79701	6.60881	6.59991	6.51096	6.63517	6.69488
	0.684705	0.109879	A0A024R165	Tripartite motif-containing 14, isoform CRA_a OS=Homo sapiens OX=9606 GN=TRIM14 PE=4 SV=1	TRIM14	High	0	9.352	0.970904	6	2	7	2	1	442	49.7	7.87	23.27	2	0	6.46271	6.49185	6.68229	6.6453	6.71699	6.83036
	1.57811	0.10904	A0A024R1A3	Ubiquitin-activating enzyme E1 OS=Homo sapiens OX=9606 GN=UBE1 PE=2 SV=1	UBE1	High	0	188.699	2.27577	29	28	708	28	1	1058	117.8	5.76	2101.17	28	0	6.56682	6.60881	6.60437	6.62644	6.71012	6.73877
	0.952602	0.108093	A0A024RD15	Mitogen-activated protein kinase 14 OS=Homo sapiens OX=9606 GN=MAPK14 PE=3 SV=1	MAPK14	High	0.002	4.778	0.679246	4	2	15	1	1	360	41.3	5.78	30.4	2	0	6.49025	6.60881	6.61765	6.64818	6.7046	6.77742
	0.296931	0.102298	L8B4J3	Ubiquitin C OS=Homo sapiens OX=9606 GN=UbC PE=4 SV=1	UbC	High	0	82.46	1.91624	78	9	1556	1	1	685	77	7.66	4279.91	9	0	6.6837	6.52356	6.68229	6.53294	6.8125	6.60733
	0.686705	0.106209	D3DV26	Calpactin I light chain (Fragment) OS=Homo sapiens OX=9606 GN=S100A10 PE=4 SV=1	S100A10	High	0	54.743	1.73833	17	5	715	5	1	205	22.3	10.33	1806.15	5	0	6.5744	6.65678	6.56834	6.63662	6.66249	6.75489
	0.307192	0.102392	Q96K17	Transcription factor BTF3 homolog 4 OS=Homo sapiens OX=9606 GN=BTF3L4 PE=1 SV=1	BTF3L4	High	0	26.796	1.42807	23	4	50	2	1	158	17.3	6.35	107.75	4	2	6.9542	6.70598	6.5744	6.3906	6.66676	6.50303
	0.700405	0.105728	A0A024RDL1	Chaperonin containing TCP1, subunit 6A (Zeta 1), isoform CRA_a OS=Homo sapiens OX=9606 GN=CCT6A PE=3 SV=1	CCT6A	High	0	117.133	2.06868	32	15	321	7	1	531	58	6.68	902.68	15	9	6.52042	6.61765	6.58346	6.66676	6.69349	6.76818
	2.17262	0.105642	P48059	LIM and senescent cell antigen-like-containing domain protein 1 OS=Homo sapiens OX=9606 GN=LIMS1 PE=1 SV=4	LIMS1	High	0	15.411	1.18783	8	3	109	3	1	325	37.2	8.05	230.95	3	0	6.61324	6.64962	6.58946	6.60288	6.69627	6.70736
	2.60777	0.105987	P49257	Protein ERGIC-53 OS=Homo sapiens OX=9606 GN=LMAN1 PE=1 SV=2	LMAN1	High	0	23.702	1.37478	15	8	66	7	1	510	57.5	6.77	164.24	8	1	6.54381	6.57592	6.63517	6.62498	6.73471	6.73742
	1.81176	0.105413	Q5EC54	Heterogeneous nuclear ribonucleoprotein K OS=Homo sapiens OX=9606 GN=HNRPK PE=2 SV=1	HNRPK	High	0	104.669	2.01982	37	19	447	1	1	464	51	5.33	1339.45	19	25	6.61471	6.59694	6.6014	6.61618	6.7252	6.70321
	1.22217	0.104353	Q9NRR5	Ubiquilin-4 OS=Homo sapiens OX=9606 GN=UBQLN4 PE=1 SV=2	UBQLN4	High	0.006	3.888	0.589726	5	2	4	1	1	601	63.8	5.22	2.27	2	0	6.51254	6.53761	6.62059	6.67243	6.74416	6.75756
	1.28598	0.104684	A0A384MTI6	Vesicle-fusing ATPase OS=Homo sapiens OX=9606 PE=2 SV=1		High	0	145.725	2.16353	36	28	406	27	1	744	82.5	6.95	1068.28	28	1	6.55305	6.57894	6.61471	6.64097	6.71149	6.75355
	0.00860123	-0.0165582	B3KM74	cDNA FLJ10425 fis, clone NT2RP1000326, highly similar to Metaxin-2 OS=Homo sapiens OX=9606 PE=2 SV=1		High	0	11.35	1.055	12	2	4	2	1	263	29.6	6.77	10.32	2	0	6.81762	6.92837	6.04658	6.87406	6.01346	6.87406
	0.702416	0.10259	Q8NHP8	Putative phospholipase B-like 2 OS=Homo sapiens OX=9606 GN=PLBD2 PE=1 SV=2	PLBD2	High	0	14.84	1.17143	10	6	52	6	1	589	65.4	6.8	127.14	6	0	6.58496	6.5744	6.56986	6.67525	6.71287	6.73742
	1.19462	0.102806	A0A0U4CQG9	Non-specific serine/threonine protein kinase OS=Homo sapiens OX=9606 GN=AKT2 PE=2 SV=1		Medium	0.023	2.215	0.345374	2	1	4	1	1	481	55.7	6.37	6.59	1	0	6.51412	6.49025	6.67948	6.63517	6.7761	6.74416
	0.635668	0.101313	Q96KP4	Cytosolic non-specific dipeptidase OS=Homo sapiens OX=9606 GN=CNDP2 PE=1 SV=2	CNDP2	High	0	214.423	2.33127	49	21	694	21	1	475	52.8	5.97	2112.3	21	0	6.63372	6.55152	6.66818	6.56529	6.74819	6.6879
	0.795991	0.100744	Q9Y6Y0	Influenza virus NS1A-binding protein OS=Homo sapiens OX=9606 GN=IVNS1ABP PE=1 SV=3	IVNS1ABP	Medium	0.035	1.863	0.270213	1	1	3	1	1	642	71.7	5.53	6.91	1	0	6.5345	6.52199	6.64097	6.65249	6.70183	6.79312
	1.04377	0.101212	Q9UII2	ATPase inhibitor, mitochondrial OS=Homo sapiens OX=9606 GN=ATP5IF1 PE=1 SV=1	ATPIF1	High	0	12.986	1.11348	23	5	264	5	1	106	12.2	9.35	663.88	5	0	6.6837	6.61618	6.61176	6.56682	6.71425	6.66676
	1.20695	0.101088	A0A024R2K1	RAB5A, member RAS oncogene family, isoform CRA_a OS=Homo sapiens OX=9606 GN=RAB5A PE=4 SV=1	RAB5A	High	0	15.643	1.19432	18	3	85	2	1	215	23.6	8.15	269.4	3	0	6.57289	6.49985	6.66391	6.62205	6.76022	6.72792
	1.62227	0.100993	B2R6C0	Glycerol-3-phosphate dehydrogenase [NAD(+)] OS=Homo sapiens OX=9606 PE=2 SV=1		High	0.002	5.161	0.712734	5	2	3	2	1	349	37.6	6.18	7.07	2	0	6.34696	6.43463	6.71836	6.6879	6.79961	6.80864
	1.57994	0.100102	B3KML1	Sorting nexin-2 OS=Homo sapiens OX=9606 PE=2 SV=1		High	0	103.085	2.0132	28	15	298	14	1	519	58.4	5.06	885.78	15	1	6.64674	6.67525	6.58045	6.58797	6.70044	6.66818
	0.91042	0.0994697	Q9UPI3	Feline leukemia virus subgroup C receptor-related protein 2 OS=Homo sapiens OX=9606 GN=FLVCR2 PE=1 SV=1	FLVCR2	High	0.009	3.456	0.538574	2	1	8	1	1	526	57.2	6.18	23.67	1	0	6.49346	6.58195	6.62205	6.66391	6.71012	6.77479
	0.775808	0.098464	B4DSQ5	Protein transport protein SEC23 OS=Homo sapiens OX=9606 PE=2 SV=1		High	0	19.236	1.28411	7	5	17	5	1	736	82.9	7.2	39.61	5	0	6.35226	6.59246	6.66818	6.67243	6.81506	6.72247
	0.391119	0.0952396	P10301	Ras-related protein R-Ras OS=Homo sapiens OX=9606 GN=RRAS PE=1 SV=1	RRAS	High	0.001	8.88	0.948413	13	2	7	2	1	218	23.5	6.93	23.32	2	0	6.62644	6.67243	6.50144	6.68089	6.66959	6.70321
	1.2266	0.0969486	P21912	Succinate dehydrogenase [ubiquinone] iron-sulfur subunit, mitochondrial OS=Homo sapiens OX=9606 GN=SDHB PE=1 SV=3	SDHB	High	0	27.159	1.43391	24	10	171	10	1	280	31.6	8.76	414.84	10	0	6.52826	6.56377	6.64818	6.63372	6.71425	6.76155
	0.553016	0.0956793	A8K5S3	IST1 homolog OS=Homo sapiens OX=9606 PE=2 SV=1		High	0	12.085	1.08225	7	3	12	3	1	364	39.7	5.35	24.75	3	0	6.61618	6.56072	6.6865	6.55612	6.71699	6.71699
	1.94421	0.0965548	Q96N66	Lysophospholipid acyltransferase 7 OS=Homo sapiens OX=9606 GN=MBOAT7 PE=1 SV=2	MBOAT7	High	0	9.962	0.998347	6	2	35	2	1	472	52.7	8.97	102.64	2	0	6.56682	6.53605	6.63662	6.64097	6.74551	6.7252
	0.473641	0.0943155	B5BUI8	Dual specificity protein phosphatase (Fragment) OS=Homo sapiens OX=9606 GN=DUSP3 PE=2 SV=1	DUSP3	High	0	15.147	1.18033	21	3	17	1	1	185	20.6	8.15	48.21	3	3	6.55305	6.61029	6.57743	6.67243	6.66107	6.77742
	1.16965	0.0958436	Q9H9B4	Sideroflexin-1 OS=Homo sapiens OX=9606 GN=SFXN1 PE=1 SV=4	SFXN1	High	0	13.977	1.14541	11	3	10	3	1	322	35.6	9.07	33	3	0	6.55766	6.54226	6.65964	6.62059	6.71836	6.75355
	1.08254	0.0957911	O15173	Membrane-associated progesterone receptor component 2 OS=Homo sapiens OX=9606 GN=PGRMC2 PE=1 SV=1	PGRMC2	High	0.001	8.708	0.939918	8	2	49	1	1	223	23.8	4.88	146.1	2	0	6.48382	6.54381	6.6837	6.62644	6.74416	6.75756
	0.424912	0.0939512	I6L9E8	Family with sequence similarity 98, member A OS=Homo sapiens OX=9606 GN=FAM98A PE=2 SV=1	FAM98A	High	0.005	4.249	0.628287	3	1	3	1	1	518	55.1	8.88	6.9	1	0	6.6907	6.66676	6.52199	6.63227	6.60881	6.73335
	1.09396	0.0960817	Q86WR0	Coiled-coil domain-containing protein 25 OS=Homo sapiens OX=9606 GN=CCDC25 PE=1 SV=2	CCDC25	Medium	0.031	1.961	0.292478	4	1	1	1	1	208	24.5	6.8	1.89	1	0	6.5744	6.75489	6.60585	6.56072	6.69766	6.66107
	0.200421	0.0874455	Q14CS0	UBX domain-containing protein 2B OS=Homo sapiens OX=9606 GN=UBXN2B PE=1 SV=1	UBXN2B	Medium	0.024	2.169	0.33626	5	1	1	1	1	331	37.1	5.64	0	1	0	6.50144	6.88509	6.42122	6.7046	6.58646	6.71425
	0.926249	0.0950203	Q14258	E3 ubiquitin/ISG15 ligase TRIM25 OS=Homo sapiens OX=9606 GN=TRIM25 PE=1 SV=2	TRIM25	High	0	35.726	1.55298	17	10	99	10	1	630	70.9	8.09	304.68	10	0	6.57137	6.63227	6.6279	6.60288	6.67666	6.74416
	0.106378	0.0754066	A0A0G2JMS6	Uncharacterized protein OS=Homo sapiens OX=9606 PE=3 SV=1		Medium	0.033	1.946	0.289143	2	1	2	1	1	1433	161.3	5.27	0	1	0	7.09592	6.51728	6.66249	6.31651	6.73064	6.39917
	0.697105	0.0933805	Q53FN7	BZW1 protein variant (Fragment) OS=Homo sapiens OX=9606 PE=2 SV=1		High	0	19.5	1.29003	15	8	53	8	1	424	48.6	6.11	136.82	8	0	6.63081	6.67243	6.55612	6.6279	6.65105	6.71973
	1.81927	0.0942557	Q9UK45	U6 snRNA-associated Sm-like protein LSm7 OS=Homo sapiens OX=9606 GN=LSM7 PE=1 SV=1	LSM7	High	0.003	4.299	0.633367	15	2	29	2	1	103	11.6	5.27	59.82	2	0	6.59544	6.54226	6.6279	6.63662	6.73742	6.71562
	1.3764	0.0939016	Q9HDC9	Adipocyte plasma membrane-associated protein OS=Homo sapiens OX=9606 GN=APMAP PE=1 SV=2	APMAP	High	0	34.64	1.53958	15	7	236	7	1	416	46.5	6.16	827.17	7	0	6.56224	6.55612	6.63081	6.64241	6.74953	6.71149
	0.512268	0.0929894	P05026	Sodium/potassium-transporting ATPase subunit beta-1 OS=Homo sapiens OX=9606 GN=ATP1B1 PE=1 SV=1	ATP1B1	High	0	11.883	1.07493	21	5	18	5	1	303	35	8.53	48.49	5	0	6.56529	6.56529	6.56529	6.70183	6.7211	6.732
	0.489181	0.0925877	Q9Y3B8	Oligoribonuclease, mitochondrial OS=Homo sapiens OX=9606 GN=REXO2 PE=1 SV=3	REXO2	High	0.001	8.819	0.945419	8	2	15	2	1	237	26.8	6.87	26.8	2	0	6.56072	6.66959	6.54535	6.67384	6.67101	6.73335
	0.615004	0.0914965	A0A024R321	Filamin B, beta (Actin binding protein 278), isoform CRA_a OS=Homo sapiens OX=9606 GN=FLNB PE=3 SV=1	FLNB	High	0	80.956	1.90825	10	26	468	15	1	2622	280.3	5.94	1051.79	26	1	6.54535	6.62059	6.59544	6.65678	6.67101	6.76421
	1.94323	0.0921309	A0A669KB53	Signal transducer and activator of transcription OS=Homo sapiens OX=9606 GN=STAT1 PE=1 SV=1		High	0	248.369	2.3951	35	30	1640	2	1	791	91.1	6.14	4650.32	30	47	6.67101	6.69349	6.57743	6.57743	6.65964	6.67948
	1.27084	0.0917957	A0A024RAC7	Multifunctional fusion protein OS=Homo sapiens OX=9606 GN=ALDH4A1 PE=2 SV=1		High	0	73.666	1.86727	24	15	306	15	1	563	61.7	8.07	801.89	15	0	6.58195	6.62059	6.59991	6.63662	6.69766	6.72247
	0.56437	0.0913723	P52597	Heterogeneous nuclear ribonucleoprotein F OS=Homo sapiens OX=9606 GN=HNRNPF PE=1 SV=3	HNRNPF	High	0	20.331	1.30816	12	4	49	3	1	415	45.6	5.58	156.15	4	0	6.62352	6.53605	6.67525	6.58045	6.75756	6.68089
	0.132451	0.0778143	Q5SW79	Centrosomal protein of 170 kDa OS=Homo sapiens OX=9606 GN=CEP170 PE=1 SV=1	CEP170	High	0.001	5.728	0.758003	2	2	2	2	1	1584	175.2	7.11	3.35	2	0	6.58946	6.61912	6.41616	6.81762	6.71699	6.67243
	2.28998	0.0907512	Q16531	DNA damage-binding protein 1 OS=Homo sapiens OX=9606 GN=DDB1 PE=1 SV=1	DDB1	High	0	14.111	1.14956	3	4	29	4	1	1140	126.9	5.26	75.84	4	0	6.56377	6.57289	6.62936	6.63952	6.7211	6.72928
	0.959499	0.0896564	Q53XC0	Eukaryotic translation initiation factor 2 subunit 1 OS=Homo sapiens OX=9606 GN=EIF2S1 PE=2 SV=1	EIF2S1	High	0	29.678	1.47243	30	9	75	9	1	315	36.1	5.08	215.08	9	0	6.59395	6.56529	6.65105	6.60733	6.74281	6.69488
	0.45941	0.0876362	E7EX59	Propionyl-CoA carboxylase beta chain, mitochondrial OS=Homo sapiens OX=9606 GN=PCCB PE=1 SV=1	PCCB	High	0	18.907	1.27662	12	5	9	5	1	570	61.6	7.99	26.11	5	0	6.54381	6.66959	6.57743	6.65392	6.64241	6.76421
	1.16713	0.0891862	Q00765	Receptor expression-enhancing protein 5 OS=Homo sapiens OX=9606 GN=REEP5 PE=1 SV=3	REEP5	High	0	68.645	1.83661	29	10	437	10	1	189	21.5	8.1	1267.68	10	0	6.62352	6.63662	6.58346	6.62644	6.70598	6.68229
	0.623947	0.0862291	Q6DD88	Atlastin-3 OS=Homo sapiens OX=9606 GN=ATL3 PE=1 SV=1	ATL3	High	0	68.266	1.8342	21	11	226	11	1	541	60.5	5.66	673.57	11	0	6.59694	6.6279	6.60437	6.62644	6.75221	6.65105
	0.281009	0.0828996	Q6FGH9	Dynein light chain OS=Homo sapiens OX=9606 GN=DNCL1 PE=2 SV=1	DNCL1	High	0	11.666	1.06692	33	2	27	2	1	89	10.4	7.4	64.71	2	0	6.49985	6.54844	6.59842	6.71287	6.64674	6.83036
	0.328489	0.0834155	C9JBG5	SID1 transmembrane family member 2 OS=Homo sapiens OX=9606 GN=SIDT2 PE=1 SV=2	SIDT2	High	0.002	4.943	0.693991	2	2	4	2	1	855	96.7	7.78	10.61	2	0	6.48059	6.67807	6.59246	6.66676	6.62644	6.79961
	0.25219	0.0817535	P53367	Arfaptin-1 OS=Homo sapiens OX=9606 GN=ARFIP1 PE=1 SV=2	ARFIP1	High	0	14.195	1.15214	8	3	7	3	1	373	41.7	6.7	16.59	3	0	6.55459	6.44791	6.73335	6.59842	6.84423	6.65105
	2.4494	0.0867555	A6PVN5	Serine/threonine-protein phosphatase 2A activator OS=Homo sapiens OX=9606 GN=PTPA PE=1 SV=1	PPP2R4	High	0.001	7.65	0.883661	10	4	21	4	1	329	37.4	6.29	41.36	4	0	6.50938	6.53761	6.66107	6.65105	6.74416	6.74147
	1.55871	0.0848629	A8K3S1	Glucosamine-6-phosphate isomerase OS=Homo sapiens OX=9606 PE=2 SV=1		High	0	38.486	1.5853	24	7	142	7	1	289	32.7	6.92	382.44	7	0	6.61176	6.65821	6.59694	6.61324	6.67807	6.70183
	1.08192	0.0850668	B3KS98	Eukaryotic translation initiation factor 3 subunit H OS=Homo sapiens OX=9606 GN=EIF3H PE=1 SV=1	EIF3H	High	0	15.527	1.19109	13	4	51	4	1	366	41.6	7.33	122.25	4	0	6.55152	6.69349	6.60585	6.61471	6.66959	6.7211
	1.38895	0.0855436	P31689	DnaJ homolog subfamily A member 1 OS=Homo sapiens OX=9606 GN=DNAJA1 PE=1 SV=2	DNAJA1	High	0	15.783	1.19819	15	7	124	6	1	397	44.8	7.08	284.12	7	0	6.55305	6.56072	6.62936	6.65392	6.71425	6.74012
	0.586747	0.0842981	A0A024RBV5	RAB9A, member RAS oncogene family, isoform CRA_a OS=Homo sapiens OX=9606 GN=RAB9A PE=3 SV=1	RAB9A	High	0	24.215	1.38408	19	3	27	3	1	201	22.8	5.47	81.72	3	0	6.53605	6.47897	6.64097	6.6865	6.69905	6.79701
	1.55023	0.0842183	O75323	Protein NipSnap homolog 2 OS=Homo sapiens OX=9606 GN=NIPSNAP2 PE=1 SV=1	GBAS	High	0	15.681	1.19537	11	5	94	5	1	286	33.7	9.36	226.74	5	0	6.55919	6.55612	6.6279	6.65678	6.72656	6.72656
	1.09319	0.0835717	P62750	60S ribosomal protein L23a OS=Homo sapiens OX=9606 GN=RPL23A PE=1 SV=1	RPL23A	High	0	60.539	1.78204	44	10	298	10	1	156	17.7	10.45	815.99	10	0	6.74819	6.732	6.53916	6.56224	6.61176	6.65678
	0.203578	0.0769508	O94832	Unconventional myosin-Id OS=Homo sapiens OX=9606 GN=MYO1D PE=1 SV=2	MYO1D	Medium	0.02	2.315	0.364551	1	1	2	1	1	1006	116.1	9.39	3.86	1	0	6.48864	6.61324	6.59096	6.69905	6.59842	6.84549
	0.848551	0.0823331	Q96I99	Succinate--CoA ligase [GDP-forming] subunit beta, mitochondrial OS=Homo sapiens OX=9606 GN=SUCLG2 PE=1 SV=2	SUCLG2	High	0	102.756	2.01181	37	15	271	15	1	432	46.5	6.39	688.35	15	0	6.57743	6.58797	6.66534	6.59842	6.7046	6.72383
	0.259239	0.0785024	A0A0S2Z693	Methylcrotonoyl-CoA carboxylase 1 isoform 1 (Fragment) OS=Homo sapiens OX=9606 GN=MCCC1 PE=2 SV=1		High	0	11.992	1.07889	4	3	7	3	1	725	80.4	7.78	22.3	3	0	6.62352	6.58496	6.54844	6.69488	6.78267	6.61765
	0.297357	0.0784624	Q9BZZ2	Sialoadhesin OS=Homo sapiens OX=9606 GN=SIGLEC1 PE=1 SV=2	SIGLEC1	High	0.001	6.136	0.787885	2	2	5	2	1	1709	182.5	6.62	16.51	2	0	6.71012	6.66676	6.66249	6.49665	6.70874	6.60733
	0.178003	0.0734146	B2R4A5	cDNA, FLJ92019, highly similar to Homo sapiens mitochondrial ribosomal protein S14 (MRPS14), nuclear gene encoding mitochondrial protein, mRNA OS=Homo sapiens OX=9606 PE=2 SV=1		High	0.001	7.419	0.870345	12	1	14	1	1	128	15.1	11.5	21.04	1	0	6.58045	6.51096	6.55152	6.74819	6.61618	6.83036
	0.530789	0.0784171	A0A024R2C5	Vesicle-fusing ATPase OS=Homo sapiens OX=9606 GN=VPS4B PE=3 SV=1	VPS4B	High	0	31.097	1.49272	16	8	91	4	1	444	49.3	7.23	249.41	8	4	6.64241	6.61618	6.55766	6.66391	6.67243	6.70598
	0.44826	0.0764	A0A024R5S4	Ubiquitin specific peptidase 8, isoform CRA_a OS=Homo sapiens OX=9606 GN=USP8 PE=4 SV=1	USP8	Medium	0.012	3.077	0.488127	1	1	1	1	1	1118	127.4	8.51	2.47	1	0	6.56986	6.54844	6.70874	6.58195	6.732	6.71149
	0.398927	0.075727	O00422	Histone deacetylase complex subunit SAP18 OS=Homo sapiens OX=9606 GN=SAP18 PE=1 SV=1	SAP18	Medium	0.015	2.794	0.446226	9	2	9	2	1	153	17.6	9.35	17.09	2	0	6.58195	6.63081	6.56072	6.6851	6.66391	6.73335
	0.481844	0.0754809	A8K329	cDNA FLJ76656, highly similar to Homo sapiens scaffold attachment factor B (SAFB), mRNA OS=Homo sapiens OX=9606 PE=2 SV=1		High	0	31.455	1.49769	8	6	28	4	1	916	102.7	5.44	79.8	6	2	6.46761	6.74819	6.59991	6.63952	6.63952	6.75087
	0.148095	0.0670693	A8K4T8	Condensin complex subunit 2 OS=Homo sapiens OX=9606 PE=2 SV=1		Medium	0.021	2.3	0.361728	1	1	1	1	1	741	82.5	5.06	2.5	1	0	6.3505	6.77479	6.48059	6.79442	6.71287	6.69627
	2.54664	0.0753133	Q93050	V-type proton ATPase 116 kDa subunit a1 OS=Homo sapiens OX=9606 GN=ATP6V0A1 PE=1 SV=3	ATP6V0A1	High	0	115.155	2.06128	19	13	249	13	1	837	96.4	6.43	703.12	13	0	6.58195	6.61471	6.63081	6.62498	6.70044	6.70598
	0.791968	0.0754707	Q7Z6I6	Rho GTPase-activating protein 30 OS=Homo sapiens OX=9606 GN=ARHGAP30 PE=1 SV=3	ARHGAP30	High	0	9.139	0.960899	3	2	5	2	1	1101	118.5	4.81	15.61	2	0	6.59842	6.50144	6.6279	6.67243	6.69905	6.75221
	2.30551	0.0749741	Q6IAT9	Proteasome subunit beta OS=Homo sapiens OX=9606 GN=PSMB6 PE=2 SV=1	PSMB6	High	0.006	4.066	0.609167	5	1	4	1	1	239	25.3	4.92	11.03	1	0	6.54844	6.62059	6.63227	6.63662	6.7046	6.71425
	0.609439	0.0735238	Q9Y678	Coatomer subunit gamma-1 OS=Homo sapiens OX=9606 GN=COPG1 PE=1 SV=1	COPG1	High	0	84.811	1.92845	23	15	148	13	1	874	97.7	5.47	376.45	15	2	6.56224	6.63662	6.58946	6.66676	6.7252	6.67807
	0.347972	0.0725703	O75131	Copine-3 OS=Homo sapiens OX=9606 GN=CPNE3 PE=1 SV=1	CPNE3	High	0	15.956	1.20292	7	3	10	3	1	537	60.1	5.85	26.46	3	0	6.66534	6.62352	6.67384	6.53761	6.71562	6.64097
	0.747477	0.0731111	Q4G0N4	NAD kinase 2, mitochondrial OS=Homo sapiens OX=9606 GN=NADK2 PE=1 SV=2	NADK2	High	0.001	7.818	0.893096	3	1	2	1	1	442	49.4	8.18	6.76	1	0	6.63807	6.62205	6.63372	6.59246	6.65678	6.71562
	0.551367	0.0734363	O00231	26S proteasome non-ATPase regulatory subunit 11 OS=Homo sapiens OX=9606 GN=PSMD11 PE=1 SV=3	PSMD11	High	0	53.635	1.72945	26	11	128	11	1	422	47.4	6.48	344.57	11	0	6.56377	6.52042	6.7046	6.60437	6.73064	6.7252
	0.446492	0.0728192	A0A140VK83	Protein phosphatase 1, regulatory subunit 7, isoform CRA_b OS=Homo sapiens OX=9606 GN=PPP1R7 PE=2 SV=1		High	0	11.812	1.07232	14	5	19	5	1	360	41.5	4.91	43.94	5	0	6.53605	6.60881	6.69766	6.58346	6.73606	6.6907
	0.357865	0.0712378	P42167	Lamina-associated polypeptide 2, isoforms beta/gamma OS=Homo sapiens OX=9606 GN=TMPO PE=1 SV=2	TMPO	High	0.006	4.133	0.616265	5	2	7	2	1	454	50.6	9.38	11.09	2	0	6.51254	6.46761	6.73742	6.61912	6.79442	6.7046
	1.14233	0.0740478	B4DRS6	Sidoreflexin OS=Homo sapiens OX=9606 PE=2 SV=1		High	0	54.604	1.73722	25	6	81	6	1	329	36.3	9.01	254.48	6	0	6.45121	6.57137	6.6865	6.64962	6.75221	6.732
	0.960335	0.0733104	Q17RV3	Non-specific serine/threonine protein kinase OS=Homo sapiens OX=9606 GN=LRRK2 PE=2 SV=1	LRRK2	Medium	0.017	2.605	0.415808	0	1	3	1	1	2527	285.9	6.79	10.34	1	0	6.46761	6.63081	6.63952	6.66249	6.74819	6.70044
	0.377399	0.0706739	A1LT96	Ubiquitin-activating enzyme E1-like 2, isoform CRA_a OS=Homo sapiens OX=9606 GN=UBE1L2 PE=3 SV=1		High	0	26.471	1.42277	5	5	47	5	1	1052	117.9	6.14	108.05	5	0	6.50144	6.63662	6.57289	6.71287	6.71012	6.71699
	0.372409	0.0710504	A8K644	Splicing factor, arginine/serine-rich 4, isoform CRA_b OS=Homo sapiens OX=9606 GN=SFRS4 PE=2 SV=1	SFRS4	High	0	18.215	1.26043	13	7	64	7	1	494	56.7	11.52	147.98	7	0	6.53916	6.65105	6.57894	6.68089	6.65105	6.75087
	0.219056	0.0685112	B5BUB1	RuvB-like helicase (Fragment) OS=Homo sapiens OX=9606 GN=RUVBL1 PE=2 SV=1	RUVBL1	High	0	9.583	0.981501	10	4	5	4	1	456	50.2	6.42	13.13	4	0	6.51254	6.56986	6.54381	6.76818	6.71973	6.72928
	0.306177	0.0704775	A0A087WUW9	ADP-ribosylation factor-like protein 15 OS=Homo sapiens OX=9606 GN=ARL15 PE=1 SV=1	ARL15	High	0.001	6.322	0.800854	10	2	4	2	1	204	22.9	5.63	8	2	0	6.46597	6.54381	6.61029	6.73335	6.6837	6.8009
	0.678243	0.072566	Q96A33	PAT complex subunit CCDC47 OS=Homo sapiens OX=9606 GN=CCDC47 PE=1 SV=1	CCDC47	High	0	19.244	1.2843	12	5	28	5	1	483	55.8	4.87	57.78	5	0	6.61765	6.56224	6.64674	6.61912	6.74281	6.66818
	0.385277	0.0699565	B3KN25	cDNA FLJ13319 fis, clone OVARC1001610, highly similar to Homo sapiens choline/ethanolamine phosphotransferase 1 (CEPT1), transcript variant 1, mRNA OS=Homo sapiens OX=9606 PE=2 SV=1		Medium	0.034	1.913	0.281715	3	1	2	1	1	416	46.5	8.21	0	1	0	6.65535	6.6851	6.64241	6.54535	6.61618	6.71149
	0.312096	0.0690522	Q59EM9	Ubiquitin C variant (Fragment) OS=Homo sapiens OX=9606 PE=2 SV=1		High	0	88.37	1.9463	71	9	1430	2	1	1309	147.2	7.9	3790.07	9	2	6.6893	6.51885	6.69905	6.55305	6.732	6.65821
	0.522193	0.0712652	E7EMB3	Calmodulin-2 OS=Homo sapiens OX=9606 GN=CALM2 PE=1 SV=1	CALM2	High	0	79.963	1.90289	37	10	992	10	1	196	21.7	4.56	2718.55	10	0	6.73471	6.71562	6.59991	6.52982	6.67384	6.59842
	1.51924	0.0712423	B5MCN3	Putative SEC14-like protein 6 OS=Homo sapiens OX=9606 GN=SEC14L6 PE=5 SV=1	SEC14L6	High	0.006	3.711	0.569491	2	1	31	1	1	397	45.3	7.06	52.5	1	0	6.52513	6.56377	6.66676	6.64386	6.7211	6.732
	0.216025	0.0657611	A0A024R0N6	Spectrin beta chain OS=Homo sapiens OX=9606 GN=SPTBN4 PE=3 SV=1	SPTBN4	High	0.001	6.858	0.836197	1	2	10	1	1	2564	288.8	6.01	12.6	2	0	6.56377	6.39232	6.61324	6.75489	6.66676	6.83289
	1.00099	0.0695331	P18206	Vinculin OS=Homo sapiens OX=9606 GN=VCL PE=1 SV=4	VCL	High	0	250.096	2.39811	38	44	671	44	1	1134	123.7	5.66	1846.3	44	0	6.52982	6.58045	6.6279	6.67384	6.71425	6.72656
	0.625035	0.0685718	V9HW55	Proteasome subunit alpha type-1 OS=Homo sapiens OX=9606 GN=HEL-S-275 PE=2 SV=1	HEL-S-275	High	0	89.771	1.95314	44	14	406	14	1	269	30.2	6.99	1279.64	14	0	6.64097	6.61618	6.65392	6.57894	6.70183	6.66818
	0.350199	0.0674469	A4D177	Chromobox homolog 3 (HP1 gamma homolog, Drosophila) OS=Homo sapiens OX=9606 GN=CBX3 PE=4 SV=1	CBX3	High	0	15.913	1.20175	19	4	36	4	1	183	20.8	5.33	92.9	4	0	6.5345	6.55919	6.58346	6.72656	6.71699	6.72792
	0.220162	0.0651071	A0A7I2V2B0	Sodium/hydrogen exchanger OS=Homo sapiens OX=9606 GN=SLC9A6 PE=1 SV=1		Medium	0.023	2.194	0.341237	3	1	1	1	1	731	81.4	6.54	2.86	1	0	6.54226	6.6865	6.5345	6.71149	6.74685	6.62936
	0.887144	0.0681958	P26641	Elongation factor 1-gamma OS=Homo sapiens OX=9606 GN=EEF1G PE=1 SV=3	EEF1G	High	0	72.885	1.86264	24	13	326	13	1	437	50.1	6.67	920.48	13	0	6.61029	6.63662	6.59544	6.64386	6.67525	6.70044
	0.852108	0.0684595	A0A024QZ77	EF-hand domain family, member D2, isoform CRA_a OS=Homo sapiens OX=9606 GN=EFHD2 PE=2 SV=1	EFHD2	High	0	115.787	2.06366	48	13	475	13	1	240	26.7	5.2	1500.44	13	0	6.65249	6.66534	6.62936	6.57289	6.66391	6.67525
	0.0436939	0.0392449	O15027	Protein transport protein Sec16A OS=Homo sapiens OX=9606 GN=SEC16A PE=1 SV=4	SEC16A	High	0.006	4.143	0.617315	1	1	2	1	1	2357	251.7	5.8	2.55	1	0	6.53138	5.85549	6.59842	6.95884	6.59246	7.0433
	0.354146	0.0663216	Q14008	Cytoskeleton-associated protein 5 OS=Homo sapiens OX=9606 GN=CKAP5 PE=1 SV=3	CKAP5	High	0	27.967	1.44665	4	7	72	7	1	2032	225.4	7.8	158.59	7	0	6.58946	6.60585	6.70183	6.56224	6.70044	6.69627
	0.745193	0.0677989	P11498	Pyruvate carboxylase, mitochondrial OS=Homo sapiens OX=9606 GN=PC PE=1 SV=2	PC	High	0	27.819	1.44434	8	9	63	9	1	1178	129.6	6.84	183	9	0	6.54844	6.64241	6.59991	6.66534	6.69349	6.70736
	0.143038	0.0604362	Q8NFI4	Putative protein FAM10A5 OS=Homo sapiens OX=9606 GN=ST13P5 PE=5 SV=1	ST13P5	High	0	65.233	1.81447	28	11	381	1	1	369	41.4	5.05	975.57	11	0	6.39575	6.78398	6.49985	6.75889	6.62205	6.75756
	0.279104	0.0647101	Q9HAB8	Phosphopantothenate--cysteine ligase OS=Homo sapiens OX=9606 GN=PPCS PE=1 SV=2	PPCS	High	0	12.501	1.09694	10	4	34	4	1	311	34	6.71	74.76	4	0	6.60733	6.732	6.53761	6.65535	6.59991	6.72247
	0.830745	0.0651538	G3V180	Dipeptidyl peptidase 3 OS=Homo sapiens OX=9606 GN=DPP3 PE=1 SV=1	DPP3	High	0	46.04	1.66314	16	10	77	10	1	757	84.3	5.03	237.4	10	0	6.53605	6.57743	6.63372	6.67101	6.69627	6.73877
	1.45599	0.0652344	Q6GMV3	Putative peptidyl-tRNA hydrolase PTRHD1 OS=Homo sapiens OX=9606 GN=PTRHD1 PE=1 SV=1	PTRHD1	High	0	9.05	0.956649	15	2	8	2	1	140	15.8	9.1	23.66	2	0	6.54844	6.69209	6.63372	6.60881	6.6879	6.6851
	0.592561	0.0649605	P53634	Dipeptidyl peptidase 1 OS=Homo sapiens OX=9606 GN=CTSC PE=1 SV=2	CTSC	High	0	47.1	1.67302	10	6	197	6	1	463	51.8	6.99	641	6	0	6.61471	6.62205	6.58195	6.66391	6.6837	6.69209
	0.795925	0.0643549	A0A0A0MRJ6	Protein-L-isoaspartate O-methyltransferase OS=Homo sapiens OX=9606 GN=PCMT1 PE=1 SV=1	PCMT1	High	0	34.564	1.53862	29	8	118	8	1	285	30.3	7.52	309.24	8	0	6.61618	6.61618	6.64674	6.60288	6.70874	6.66959
	0.245676	0.0620522	O15530	3-phosphoinositide-dependent protein kinase 1 OS=Homo sapiens OX=9606 GN=PDPK1 PE=1 SV=1	PDPK1	Medium	0.016	2.698	0.431042	1	1	1	1	1	556	63.1	7.36	3.35	1	0	6.5157	6.61176	6.73606	6.56224	6.68229	6.74012
	0.426197	0.062649	A0A7I2YQC0	Nucleophosmin OS=Homo sapiens OX=9606 GN=NPM1 PE=1 SV=1		High	0	51.743	1.71385	32	11	491	11	1	323	35.7	4.82	1231.77	11	0	6.67384	6.63517	6.56072	6.65105	6.70044	6.63662
	1.03256	0.0635808	M0R2A0	ER membrane protein complex subunit 10 OS=Homo sapiens OX=9606 GN=EMC10 PE=1 SV=1	EMC10	Medium	0.012	3.098	0.491081	5	2	2	2	1	371	39	6.9	0	2	0	6.4545	6.50462	6.67807	6.69627	6.732	6.76951
	0.968009	0.0640574	Q59H77	T-complex protein 1 subunit gamma (Fragment) OS=Homo sapiens OX=9606 PE=2 SV=1		High	0	89.405	1.95136	33	20	310	20	1	577	63.5	6.43	868.28	20	0	6.58195	6.61765	6.61324	6.65249	6.6851	6.70874
	0.56243	0.0635111	Q15942	Zyxin OS=Homo sapiens OX=9606 GN=ZYX PE=1 SV=1	ZYX	High	0	67.3	1.82802	23	11	312	11	1	572	61.2	6.67	897.91	11	0	6.6865	6.6879	6.56529	6.61324	6.61765	6.6879
	0.49889	0.0625372	A0A0S2Z410	Epididymis secretory sperm binding protein (Fragment) OS=Homo sapiens OX=9606 GN=HSD17B10 PE=2 SV=1		High	0	37.922	1.57889	36	6	56	6	1	261	26.9	7.78	217.21	6	0	6.49346	6.57743	6.61912	6.70736	6.70874	6.74281
	0.321756	0.0612924	P26232	Catenin alpha-2 OS=Homo sapiens OX=9606 GN=CTNNA2 PE=1 SV=5	CTNNA2	High	0.001	6.204	0.792672	3	2	8	1	1	953	105.2	5.71	16.24	2	0	6.54381	6.55612	6.64674	6.66676	6.64818	6.7879
	0.140968	0.0568178	A0A0A0MRF6	A-kinase anchor protein 9 OS=Homo sapiens OX=9606 GN=AKAP9 PE=1 SV=2	AKAP9	High	0.001	6.14	0.788168	1	4	63	3	1	3931	455.6	5	138.96	4	0	6.48382	6.39917	6.57894	6.82782	6.82273	6.69766
	0.309337	0.0613208	B3KM43	cDNA FLJ10228 fis, clone HEMBB1000119, highly similar to N-acetylserotonin O-methyltransferase-like protein OS=Homo sapiens OX=9606 PE=2 SV=1		Medium	0.018	2.524	0.402089	4	2	4	2	1	621	68.8	6.13	2.01	2	0	6.51885	6.57743	6.72383	6.59096	6.6879	6.74953
	1.25052	0.062516	P05023	Sodium/potassium-transporting ATPase subunit alpha-1 OS=Homo sapiens OX=9606 GN=ATP1A1 PE=1 SV=1	ATP1A1	High	0	224.504	2.35122	29	28	752	25	1	1023	112.8	5.49	2236.77	28	3	6.58797	6.61471	6.63807	6.6279	6.68089	6.71012
	3.19146	0.0628138	O00299	Chloride intracellular channel protein 1 OS=Homo sapiens OX=9606 GN=CLIC1 PE=1 SV=4	CLIC1	High	0	163.495	2.2135	68	14	539	13	1	241	26.9	5.17	1515.72	14	1	6.67101	6.61912	6.61029	6.61176	6.67525	6.67243
	0.339783	0.0610981	O43488	Aflatoxin B1 aldehyde reductase member 2 OS=Homo sapiens OX=9606 GN=AKR7A2 PE=1 SV=3	AKR7A2	High	0.001	6.67	0.824126	7	3	19	3	1	359	39.6	7.17	54.72	3	0	6.6837	6.58946	6.67101	6.55919	6.71287	6.63952
	1.12214	0.0623639	A0A024R8Y7	Chromosome 1 open reading frame 156, isoform CRA_a OS=Homo sapiens OX=9606 GN=C1orf156 PE=4 SV=1	C1orf156	Medium	0.048	1.562	0.193681	2	1	11	1	1	372	42.1	6.76	24.37	1	0	6.55459	6.62936	6.62644	6.64818	6.6851	6.71425
	0.367715	0.0602717	O95155	Ubiquitin conjugation factor E4 B OS=Homo sapiens OX=9606 GN=UBE4B PE=1 SV=1	UBE4B	Medium	0.018	2.501	0.398114	1	2	2	2	1	1302	146.1	6.55	2.57	2	0	6.50938	6.52982	6.6279	6.71425	6.6879	6.77479
	0.728487	0.0606103	A0A384NPW1	Epididymis secretory sperm binding protein OS=Homo sapiens OX=9606 PE=2 SV=1		High	0	42.829	1.63174	32	7	103	7	1	240	26.8	4.73	293.92	7	0	6.6851	6.65678	6.62644	6.57289	6.67525	6.6453
	0.603285	0.0593493	Q59FF0	100 kDa coactivator (Fragment) OS=Homo sapiens OX=9606 PE=2 SV=1		High	0	119.229	2.07638	22	21	377	21	1	964	107.4	7.52	1173.38	21	0	6.57743	6.55612	6.6837	6.61765	6.72656	6.69349
	1.52061	0.0604341	A0A024R611	Coronin OS=Homo sapiens OX=9606 GN=CORO1A PE=3 SV=1	CORO1A	High	0	80.757	1.90718	27	17	465	16	1	461	51	6.68	1294.5	17	0	6.62205	6.57592	6.62498	6.6453	6.69905	6.69209
	0.601086	0.0589387	I1SRC5	UBE2L3/KRAS fusion protein OS=Homo sapiens OX=9606 PE=2 SV=1		High	0	22.467	1.35155	20	7	77	3	1	296	34	8.1	188.68	7	4	6.60881	6.62936	6.63081	6.62059	6.64818	6.7211
	0.507008	0.0587261	P07814	Bifunctional glutamate/proline--tRNA ligase OS=Homo sapiens OX=9606 GN=EPRS1 PE=1 SV=5	EPRS	High	0	86.499	1.93701	11	17	149	16	1	1512	170.5	7.33	363.01	17	1	6.57137	6.59544	6.6453	6.64097	6.74551	6.65821
	0.238625	0.0565605	Q8WXF1	Paraspeckle component 1 OS=Homo sapiens OX=9606 GN=PSPC1 PE=1 SV=1	PSPC1	High	0.002	5.375	0.730378	6	4	8	2	1	523	58.7	6.67	16.76	4	0	6.40429	6.5744	6.67948	6.6893	6.65535	6.82655
	0.513244	0.0576978	O60711	Leupaxin OS=Homo sapiens OX=9606 GN=LPXN PE=1 SV=1	LPXN	High	0	33.168	1.52072	13	4	62	4	1	386	43.3	6.01	169.66	4	0	6.71836	6.7211	6.53294	6.61765	6.63081	6.63517
	0.503546	0.0578604	P22087	rRNA 2'-O-methyltransferase fibrillarin OS=Homo sapiens OX=9606 GN=FBL PE=1 SV=2	FBL	Medium	0.021	2.298	0.36135	3	1	6	1	1	321	33.8	10.18	11.51	1	0	6.61618	6.69488	6.56529	6.65105	6.67243	6.65964
	1.46555	0.057924	F8W727	60S ribosomal protein L32 OS=Homo sapiens OX=9606 GN=RPL32 PE=1 SV=1	RPL32	High	0	35.049	1.54468	35	7	117	7	1	153	18	10.59	249.28	7	0	6.5345	6.62205	6.65678	6.63517	6.70183	6.70598
	0.656772	0.0581725	B3KTT6	cDNA FLJ38699 fis, clone KIDNE2002168, highly similar to Short chain 3-hydroxyacyl-CoA dehydrogenase, mitochondrial OS=Homo sapiens OX=9606 PE=2 SV=1		High	0	29.953	1.47644	22	10	160	10	1	318	35.2	7.21	377.4	10	0	6.61471	6.62205	6.59694	6.65678	6.69905	6.67101
	0.69558	0.0577047	B4DJI8	cDNA FLJ59702, highly similar to NADPH--cytochrome P450 reductase OS=Homo sapiens OX=9606 PE=2 SV=1		High	0	9.811	0.991713	6	4	26	1	1	573	64.5	7.52	56.27	4	0	6.63227	6.46597	6.6279	6.6893	6.71836	6.71425
	0.342132	0.0553823	Q7LBR1	Charged multivesicular body protein 1b OS=Homo sapiens OX=9606 GN=CHMP1B PE=1 SV=1	CHMP1B	Medium	0.011	3.176	0.50188	7	2	7	2	1	199	22.1	8.1	15.34	2	0	6.65392	6.58646	6.6837	6.56986	6.70183	6.66249
	0.23191	0.0551639	Q96DE1	Uncharacterized protein (Fragment) OS=Homo sapiens OX=9606 PE=2 SV=1		High	0	209.805	2.32182	67	15	3532	1	1	159	17.7	5.3	11862.1	15	0	6.56834	6.40769	6.67948	6.69209	6.82655	6.65535
	0.435503	0.0575893	O95210	Starch-binding domain-containing protein 1 OS=Homo sapiens OX=9606 GN=STBD1 PE=1 SV=1	STBD1	Medium	0.043	1.65	0.217484	2	1	3	1	1	358	39	5.73	5.5	1	0	6.76686	6.6879	6.59544	6.54535	6.67101	6.58496
	0.258871	0.0552144	Q96TA1	Protein Niban 2 OS=Homo sapiens OX=9606 GN=NIBAN2 PE=1 SV=3	FAM129B	High	0.001	6.343	0.802295	6	4	13	4	1	746	84.1	6.19	24.66	4	0	6.57137	6.65964	6.61471	6.64241	6.76022	6.60733
	0.568326	0.0564389	Q5SWX8	Protein odr-4 homolog OS=Homo sapiens OX=9606 GN=ODR4 PE=1 SV=1	ODR4	Medium	0.039	1.74	0.240549	2	1	9	1	1	454	51.1	5.92	24.46	1	0	6.56529	6.56377	6.65678	6.64962	6.74685	6.67243
	0.254935	0.0534198	B2R6X2	Beta-glucuronidase OS=Homo sapiens OX=9606 PE=2 SV=1		High	0	15.259	1.18353	9	7	104	7	1	651	74.7	7.02	226.68	7	0	6.51885	6.70044	6.57894	6.6837	6.62936	6.74012
	0.653077	0.0559726	A0A140VJE8	AP complex subunit beta OS=Homo sapiens OX=9606 GN=AP2B1 PE=2 SV=1		High	0	43.222	1.6357	12	12	86	6	1	951	105.6	5.34	217.71	12	0	6.49506	6.62498	6.63952	6.66959	6.73877	6.68229
	0.500181	0.0547903	O43583	Density-regulated protein OS=Homo sapiens OX=9606 GN=DENR PE=1 SV=2	DENR	High	0	10.935	1.03882	17	3	19	3	1	198	22.1	5.3	38.84	3	0	6.60585	6.61618	6.67243	6.59096	6.67948	6.69349
	0.616959	0.053726	Q4LE64	NUMA1 variant protein (Fragment) OS=Homo sapiens OX=9606 GN=NUMA1 variant protein PE=2 SV=1	NUMA1 variant protein	High	0	17.336	1.23895	4	9	43	7	1	2121	238.7	5.81	87.18	9	2	6.55152	6.65392	6.64241	6.63081	6.65821	6.72247
	0.327457	0.0535572	Q8IY81	pre-rRNA 2'-O-ribose RNA methyltransferase FTSJ3 OS=Homo sapiens OX=9606 GN=FTSJ3 PE=1 SV=2	FTSJ3	Medium	0.015	2.757	0.440437	3	2	2	2	1	847	96.5	8.4	2.3	2	0	6.19377	6.33628	6.79961	6.74685	6.88142	6.77215
	0.190307	0.0505245	Q6IBS0	Twinfilin-2 OS=Homo sapiens OX=9606 GN=TWF2 PE=1 SV=2	TWF2	High	0	26.692	1.42638	18	5	66	4	1	349	39.5	6.84	229.77	5	0	6.69627	6.53294	6.66249	6.59842	6.76951	6.59246
	0.203885	0.0501342	P46063	ATP-dependent DNA helicase Q1 OS=Homo sapiens OX=9606 GN=RECQL PE=1 SV=3	RECQL	Medium	0.021	2.301	0.361917	1	1	1	1	1	649	73.4	7.88	2.38	1	0	6.54226	6.53294	6.72928	6.60585	6.78005	6.65535
	0.327101	0.0516272	A9UK01	Rho GTPase activating protein OS=Homo sapiens OX=9606 PE=2 SV=1		High	0	25.019	1.39827	12	8	33	8	1	663	74.9	6.18	80.89	8	0	6.64241	6.71425	6.56224	6.63662	6.69627	6.60585
	0.343718	0.0511966	A0A2R8Y422	40S ribosomal protein S27a OS=Homo sapiens OX=9606 GN=RPS27AP5 PE=3 SV=1		High	0	55.05	1.74076	40	9	1299	2	1	156	18	9.47	3297.87	9	9	6.52356	6.50303	6.72928	6.6279	6.75221	6.70736
	0.161984	0.0476491	A8K683	cDNA FLJ75708, highly similar to Homo sapiens N-myc (and STAT) interactor (NMI), mRNA OS=Homo sapiens OX=9606 PE=2 SV=1		High	0	28.436	1.45387	27	11	58	11	1	307	35	5.34	155.15	11	0	6.63952	6.65535	6.51885	6.71287	6.62936	6.69766
	0.59327	0.050658	A0A0S2Z3L0	Electron transfer flavoprotein subunit alpha, mitochondrial (Fragment) OS=Homo sapiens OX=9606 GN=ETFA PE=2 SV=1		High	0	87.906	1.94402	46	12	274	12	1	333	35.1	8.38	891.16	12	0	6.58946	6.6014	6.67243	6.61176	6.70321	6.68229
	1.24385	0.0503526	K9JA46	Epididymis luminal secretory protein 52 OS=Homo sapiens OX=9606 GN=EL52 PE=2 SV=1	EL52	High	0	292.538	2.46618	38	35	3044	16	1	732	84.6	5.02	8490.42	35	28	6.57894	6.6014	6.63227	6.65678	6.69209	6.69766
	0.703776	0.049958	Q59EF6	Calcium-activated neutral proteinase 2 (Fragment) OS=Homo sapiens OX=9606 PE=2 SV=1		High	0.001	8.316	0.919914	4	4	30	3	1	729	83.1	5.06	80.59	4	0	6.66107	6.62205	6.59395	6.6453	6.66391	6.67525
	0.757865	0.0504	A0A024RC65	HCG1991735, isoform CRA_a OS=Homo sapiens OX=9606 GN=hCG_1991735 PE=4 SV=1	hCG_1991735	High	0	445.207	2.64856	37	61	1582	55	1	1657	189.1	6.48	4342.76	61	7	6.61765	6.56224	6.66534	6.62352	6.70736	6.68229
	0.217745	0.0465307	A0A024R977	ADP-ribosylation factor-like 8A, isoform CRA_a OS=Homo sapiens OX=9606 GN=ARL8A PE=3 SV=1	ARL8A	High	0	40.057	1.60268	35	6	173	2	1	186	21.4	7.77	443.61	6	0	6.49506	6.58797	6.59246	6.74281	6.69905	6.72928
	0.913068	0.0481963	O95466	Formin-like protein 1 OS=Homo sapiens OX=9606 GN=FMNL1 PE=1 SV=3	FMNL1	High	0	46.138	1.66406	12	13	71	13	1	1100	121.8	5.72	172.78	13	0	6.56377	6.54381	6.66249	6.66249	6.72928	6.69209
	1.07668	0.0494606	A0A024R3M1	Thymocyte nuclear protein 1 OS=Homo sapiens OX=9606 GN=THYN1 PE=4 SV=1	THYN1	Medium	0.012	3.074	0.487704	7	2	7	2	1	225	25.7	9.25	13.73	2	0	6.50779	6.56529	6.68089	6.65821	6.72928	6.70874
	0.243965	0.0464327	A0A7P0Z4P5	4F2 cell-surface antigen heavy chain OS=Homo sapiens OX=9606 GN=SLC3A2 PE=4 SV=1		High	0	95.088	1.97813	23	13	325	13	1	654	70.4	5.21	1074.02	13	0	6.61912	6.70598	6.55152	6.66676	6.61765	6.69349
	0.672765	0.047811	A0A140VKA9	Testis secretory sperm-binding protein Li 236P OS=Homo sapiens OX=9606 PE=2 SV=1		High	0.001	8.625	0.935759	10	2	4	2	1	244	25.8	7.37	8.72	2	0	6.56377	6.63081	6.61618	6.66818	6.6851	6.69488
	0.17344	0.0453057	Q9Y6K9	NF-kappa-B essential modulator OS=Homo sapiens OX=9606 GN=IKBKG PE=1 SV=2	IKBKG	High	0	21.036	1.32296	16	6	22	6	1	419	48.2	5.71	57.61	6	0	6.59246	6.70598	6.53916	6.69349	6.61176	6.71149
	0.0172977	0.016644	H0YIV9	Uncharacterized protein (Fragment) OS=Homo sapiens OX=9606 PE=3 SV=1		High	0.001	7.409	0.86976	17	2	5	2	1	168	18.7	5.73	8.47	2	0	6.53138	6.50144	6.37851	6.98071	6.6893	6.70321
	0.446985	0.0471005	Q9NTX5	Ethylmalonyl-CoA decarboxylase OS=Homo sapiens OX=9606 GN=ECHDC1 PE=1 SV=2	ECHDC1	High	0	14.311	1.15567	13	3	7	3	1	307	33.7	8.21	14.53	3	0	6.51885	6.65821	6.68229	6.61029	6.67666	6.71012
	0.474093	0.0461853	A0A0K0K1K7	6-phosphogluconolactonase OS=Homo sapiens OX=9606 GN=HEL-S-304 PE=2 SV=1		High	0	18.731	1.27256	29	5	47	5	1	258	27.5	6.05	119.81	5	0	6.66534	6.62352	6.64674	6.59395	6.69209	6.64097
	0.384944	0.0466897	P04792	Heat shock protein beta-1 OS=Homo sapiens OX=9606 GN=HSPB1 PE=1 SV=2	HSPB1	High	0	106.342	2.0267	44	10	853	10	1	205	22.8	6.4	2897.64	10	0	6.65821	6.63227	6.66107	6.57743	6.6837	6.64818
	0.472154	0.0441437	P31040	Succinate dehydrogenase [ubiquinone] flavoprotein subunit, mitochondrial OS=Homo sapiens OX=9606 GN=SDHA PE=1 SV=2	SDHA	High	0	63.154	1.8004	23	13	159	13	1	664	72.6	7.39	397.42	13	0	6.58045	6.57137	6.6893	6.61912	6.70183	6.69488
	0.41789	0.044215	Q9NRZ7	1-acyl-sn-glycerol-3-phosphate acyltransferase gamma OS=Homo sapiens OX=9606 GN=AGPAT3 PE=1 SV=1	AGPAT3	High	0.003	4.652	0.66764	5	2	9	2	1	376	43.4	8.72	24.96	2	0	6.57592	6.51412	6.65821	6.67807	6.67384	6.75087
	0.71462	0.0433254	A0A024RD80	Heat shock protein 90kDa alpha (Cytosolic), class B member 1, isoform CRA_a OS=Homo sapiens OX=9606 GN=HSP90AB1 PE=3 SV=1	HSP90AB1	High	0	285.914	2.45624	39	34	3071	15	1	724	83.2	5.03	8858.96	34	0	6.57137	6.61176	6.66676	6.6279	6.67948	6.70183
	0.917046	0.0437272	P04899	Guanine nucleotide-binding protein G(i) subunit alpha-2 OS=Homo sapiens OX=9606 GN=GNAI2 PE=1 SV=3	GNAI2	High	0	70.871	1.85047	49	15	274	8	1	355	40.4	5.54	830.13	15	6	6.56224	6.59991	6.64674	6.65678	6.71149	6.67948
	0.530692	0.0433011	A0A024R6W0	Aspartate aminotransferase OS=Homo sapiens OX=9606 GN=GOT2 PE=3 SV=1	GOT2	High	0	49.625	1.6957	21	10	175	10	1	430	47.4	9.01	537.01	10	0	6.60437	6.59842	6.62352	6.66249	6.66249	6.71012
	0.591877	0.0426073	P61457	Pterin-4-alpha-carbinolamine dehydratase OS=Homo sapiens OX=9606 GN=PCBD1 PE=1 SV=2	PCBD1	High	0	10.362	1.01544	30	3	68	3	1	104	12	6.8	196.83	3	0	6.66534	6.65392	6.62498	6.60437	6.68229	6.63227
	0.700614	0.0422819	Q9UJU6	Drebrin-like protein OS=Homo sapiens OX=9606 GN=DBNL PE=1 SV=1	DBNL	High	0	69.161	1.83986	25	10	142	10	1	430	48.2	5.05	371.11	10	0	6.66818	6.66818	6.59096	6.62936	6.66391	6.64097
	0.333299	0.0422611	P54725	UV excision repair protein RAD23 homolog A OS=Homo sapiens OX=9606 GN=RAD23A PE=1 SV=1	RAD23A	High	0	14.107	1.14943	9	4	52	2	1	363	39.6	4.58	150.04	4	0	6.50462	6.52982	6.63517	6.72792	6.71562	6.732
	0.129267	0.038471	B2R6F5	Protein XRP2 OS=Homo sapiens OX=9606 PE=2 SV=1		High	0	22.603	1.35417	10	5	108	5	1	350	39.6	5.12	263.59	5	0	6.57894	6.67948	6.54071	6.71836	6.61765	6.71836
	0.0945114	0.0361557	A8K6D4	NAD(+) kinase OS=Homo sapiens OX=9606 PE=2 SV=1		High	0.001	7.904	0.897847	9	3	3	3	1	446	49.2	6.64	6.36	3	0	6.52826	6.65964	6.51885	6.77479	6.67525	6.6907
	0.175075	0.0391002	P50238	Cysteine-rich protein 1 OS=Homo sapiens OX=9606 GN=CRIP1 PE=1 SV=3	CRIP1	Medium	0.034	1.899	0.278525	9	1	32	1	1	77	8.5	8.75	70.54	1	0	6.78921	6.87283	6.44294	6.59544	6.53916	6.57743
	0.12384	0.0376248	A8K4V6	cDNA FLJ76394, highly similar to Homo sapiens CGI-121 protein (CGI-121), mRNA OS=Homo sapiens OX=9606 PE=2 SV=1		Medium	0.042	1.703	0.231215	4	1	1	1	1	175	19.7	6.79	2.45	1	0	6.5744	6.53916	6.66107	6.66818	6.80607	6.59842
	0.0981816	0.0344772	H3BVE0	BOLA2-SMG1P6 readthrough (Fragment) OS=Homo sapiens OX=9606 GN=BOLA2-SMG1P6 PE=1 SV=1		High	0	10.274	1.01174	9	2	14	2	1	249	27.6	6.71	44.54	2	0	6.45943	6.59246	6.56224	6.79571	6.73064	6.69627
	0.154598	0.0372255	Q8N1G4	Leucine-rich repeat-containing protein 47 OS=Homo sapiens OX=9606 GN=LRRC47 PE=1 SV=1	LRRC47	High	0	14.109	1.1495	10	5	29	5	1	583	63.4	8.28	63.66	5	0	6.53605	6.6837	6.57894	6.70044	6.61912	6.73471
	0.186231	0.0369523	A0A024QZM6	SEC24 related gene family, member C (S. cerevisiae), isoform CRA_a OS=Homo sapiens OX=9606 GN=SEC24C PE=3 SV=1	SEC24C	High	0	18.803	1.27423	5	5	27	5	1	1094	118.2	7.06	75.72	5	0	6.5744	6.59991	6.58346	6.7211	6.67525	6.70321
	0.00243141	-0.00272417	Q9UIG0	Tyrosine-protein kinase BAZ1B OS=Homo sapiens OX=9606 GN=BAZ1B PE=1 SV=2	BAZ1B	Medium	0.015	2.798	0.446848	1	1	2	1	1	1483	170.8	8.48	4.57	1	0	6.57289	6.6893	6.30195	6.95884	6.52199	6.73335
	0.202664	0.0373244	A0A024RBX6	Pirin (Iron-binding nuclear protein), isoform CRA_a OS=Homo sapiens OX=9606 GN=PIR PE=3 SV=1	PIR	High	0.001	7.037	0.847388	6	1	6	1	1	290	32.1	6.92	24.69	1	0	6.6865	6.63081	6.66818	6.56529	6.69488	6.61324
	0.169054	0.0353177	B2R802	U1 small nuclear ribonucleoprotein A OS=Homo sapiens OX=9606 PE=2 SV=1		High	0	9.543	0.979685	12	4	42	3	1	282	31.3	9.86	110.98	4	1	6.65535	6.56529	6.70598	6.57592	6.71012	6.64241
	0.338376	0.0367258	O95236	Apolipoprotein L3 OS=Homo sapiens OX=9606 GN=APOL3 PE=1 SV=3	APOL3	High	0.001	6.245	0.795532	4	2	3	2	1	402	44.3	8.16	9.01	2	0	6.61765	6.44956	6.71562	6.63662	6.7046	6.7211
	0.19683	0.0348523	B4DW13	Cysteine-S-conjugate beta-lyase 2 OS=Homo sapiens OX=9606 GN=hCG_23341 PE=2 SV=1	hCG_23341	High	0	13.28	1.1232	6	2	10	2	1	454	51.4	8.19	29.87	2	0	6.62059	6.57592	6.68089	6.61618	6.62936	6.73742
	0.294267	0.0358701	Q76LA1	CSTB protein OS=Homo sapiens OX=9606 GN=CSTB PE=2 SV=1	CSTB	High	0	112.763	2.05217	70	7	1192	7	1	98	11.1	7.56	3258.01	7	0	6.82528	6.74147	6.56072	6.53916	6.62936	6.54226
	0.668413	0.035778	Q59EN5	Prosaposin variant (Fragment) OS=Homo sapiens OX=9606 PE=2 SV=1		High	0	262.966	2.4199	47	29	3182	29	1	530	58.7	5.1	9189.86	29	0	6.64097	6.69209	6.59395	6.63372	6.64818	6.65105
	0.0595095	0.0275972	A8K2I7	cDNA FLJ76072, highly similar to Homo sapiens GIPC PDZ domain containing family, member 1 (GIPC1), transcript variant 1, mRNA OS=Homo sapiens OX=9606 PE=2 SV=1		High	0.001	8.621	0.935558	8	2	9	2	1	333	36	6.28	17.98	2	0	6.50303	6.61618	6.56224	6.76951	6.58346	6.80349
	0.213695	0.0338488	A8K4W2	ATP synthase subunit b OS=Homo sapiens OX=9606 PE=2 SV=1		High	0	35.786	1.55371	20	6	259	6	1	256	28.9	9.36	787.22	6	0	6.65678	6.57289	6.69488	6.58496	6.6879	6.65964
	0.373638	0.033247	P50135	Histamine N-methyltransferase OS=Homo sapiens OX=9606 GN=HNMT PE=1 SV=1	HNMT	High	0	16.332	1.21304	14	5	37	5	1	292	33.3	5.34	91.24	5	0	6.66676	6.6907	6.57592	6.64241	6.64097	6.64386
	0.334819	0.0328751	A0A140T9T7	Antigen peptide transporter 1 OS=Homo sapiens OX=9606 GN=TAP1 PE=1 SV=1		High	0	45.159	1.65474	8	6	199	6	1	808	87.1	8.02	602.03	6	0	6.59246	6.59694	6.68229	6.61912	6.70183	6.66534
	0.463449	0.0340245	A0A384N6B9	Epididymis secretory sperm binding protein OS=Homo sapiens OX=9606 PE=2 SV=1		High	0	72.533	1.86054	34	11	264	4	1	366	38.6	6.79	748.84	11	7	6.58946	6.61176	6.63227	6.66249	6.7046	6.65821
	0.148898	0.0309227	B2RCM2	Leucyl-tRNA synthetase OS=Homo sapiens OX=9606 PE=2 SV=1		High	0	15.801	1.19868	5	5	7	5	1	1176	134.4	7.2	14.39	5	0	6.39746	6.60733	6.65392	6.72928	6.66107	6.78398
	0.24919	0.0301275	Q14240	Eukaryotic initiation factor 4A-II OS=Homo sapiens OX=9606 GN=EIF4A2 PE=1 SV=2	EIF4A2	High	0	36.333	1.5603	19	9	208	2	1	407	46.4	5.48	587.84	9	0	6.60437	6.67101	6.65964	6.60288	6.6279	6.69488
	0.484852	0.0301607	E7EUI6	Integrin beta OS=Homo sapiens OX=9606 GN=ITGB1 PE=1 SV=2	ITGB1	High	0	45.592	1.65889	12	9	75	9	1	801	88.7	5.44	226.61	9	0	6.74147	6.6837	6.59842	6.58646	6.6453	6.59991
	0.0415694	0.0206752	J3KQ48	Aminoacyl-tRNA hydrolase OS=Homo sapiens OX=9606 GN=PTRH2 PE=1 SV=1	PTRH2	High	0.001	7.765	0.890141	8	1	2	1	1	180	19.3	8.73	10.29	1	0	6.48382	6.67948	6.56377	6.75221	6.54998	6.80735
	0.0860253	0.0266035	Q9H6Z4	Ran-binding protein 3 OS=Homo sapiens OX=9606 GN=RANBP3 PE=1 SV=1	RANBP3	Medium	0.046	1.598	0.203577	3	1	1	1	1	567	60.2	4.78	0	1	0	6.34163	6.88631	6.63662	6.62498	6.76022	6.55459
	0.823451	0.0287244	Q9Y3C0	WASH complex subunit 3 OS=Homo sapiens OX=9606 GN=WASHC3 PE=1 SV=1	CCDC53	High	0	10.496	1.02102	11	2	6	2	1	194	21.2	4.46	17.4	2	0	6.50303	6.44956	6.71425	6.69766	6.74416	6.7252
	0.512937	0.0290625	Q6ZMU0	Delta-aminolevulinic acid dehydratase OS=Homo sapiens OX=9606 PE=2 SV=1		High	0	15.189	1.18153	8	2	24	2	1	359	39	7.65	80.19	2	0	6.49185	6.65249	6.6837	6.64097	6.69209	6.6907
	0.170569	0.0285275	A0A0C4DFN3	Monoglyceride lipase OS=Homo sapiens OX=9606 GN=MGLL PE=1 SV=1	MGLL	High	0.002	4.77	0.678518	7	2	5	2	1	313	34.3	6.58	12.46	2	0	6.61324	6.40939	6.74416	6.63517	6.74012	6.69627
	0.00301616	-0.00300598	Q53EU6	Glycerol-3-phosphate acyltransferase 3 OS=Homo sapiens OX=9606 GN=GPAT3 PE=1 SV=2	AGPAT9	Medium	0.015	2.75	0.439333	3	1	5	1	1	434	48.7	8.87	8.12	1	0	6.37504	6.4446	6.6907	6.7761	6.42626	7.03452
	1.1794	0.0294294	A0A024R1P2	Ras-related C3 botulinum toxin substrate 2 (Rho family, small GTP binding protein Rac2), isoform CRA_a OS=Homo sapiens OX=9606 GN=RAC2 PE=4 SV=1	RAC2	High	0	72.965	1.86311	44	10	635	5	1	192	21.4	7.61	1948.72	10	5	6.63662	6.61912	6.62936	6.6453	6.66676	6.66676
	0.328571	0.0283625	P62277	40S ribosomal protein S13 OS=Homo sapiens OX=9606 GN=RPS13 PE=1 SV=2	RPS13	High	0	25.277	1.40273	44	7	240	7	1	151	17.2	10.54	609.26	7	0	6.63517	6.63372	6.66534	6.60288	6.66959	6.65535
	0.265835	0.0280252	A8K669	Asparaginyl endopeptidase OS=Homo sapiens OX=9606 PE=2 SV=1		High	0	47.759	1.67906	18	8	155	8	1	433	49.4	6.55	303.21	8	0	6.57743	6.73335	6.60288	6.64241	6.61765	6.6837
	0.255368	0.0276768	F4ZW66	NF110b OS=Homo sapiens OX=9606 PE=2 SV=1		High	0	68.899	1.83821	18	15	145	15	1	898	95.7	8.81	437.55	15	0	6.5345	6.57894	6.63517	6.70598	6.68089	6.71562
	0.406384	0.0271204	P62318	Small nuclear ribonucleoprotein Sm D3 OS=Homo sapiens OX=9606 GN=SNRPD3 PE=1 SV=1	SNRPD3	High	0.001	8.366	0.922518	15	2	33	2	1	126	13.9	10.32	78.43	2	0	6.46761	6.47897	6.70874	6.70736	6.76022	6.71012
	0.0280266	0.0161331	A0A0S2Z3H3	ADP/ATP translocase (Fragment) OS=Homo sapiens OX=9606 GN=SLC25A4 PE=2 SV=1		High	0	54.832	1.73903	35	13	703	2	1	298	33	9.76	1627.67	13	0	6.46434	6.57289	6.86419	6.51254	6.75221	6.65678
	0.119414	0.0247815	Q8N357	Solute carrier family 35 member F6 OS=Homo sapiens OX=9606 GN=SLC35F6 PE=1 SV=1	SLC35F6	High	0.002	5.02	0.700704	3	1	16	1	1	371	40.2	6.93	57.84	1	0	6.54381	6.61324	6.6865	6.63807	6.62059	6.75355
	0.0604635	0.021219	Q9NZD8	Maspardin OS=Homo sapiens OX=9606 GN=SPG21 PE=1 SV=1	SPG21	High	0	10.712	1.02987	9	2	4	2	1	308	34.9	6.28	11.37	2	0	6.15785	6.66959	6.64097	6.80735	6.66676	6.824
	0.0702113	0.0225592	Q96AB3	Isochorismatase domain-containing protein 2 OS=Homo sapiens OX=9606 GN=ISOC2 PE=1 SV=1	ISOC2	High	0	14.362	1.15721	18	2	15	2	1	205	22.3	7.77	40.38	2	0	6.43463	6.62059	6.67948	6.6893	6.6014	6.8125
	0.123547	0.0245969	O75558	Syntaxin-11 OS=Homo sapiens OX=9606 GN=STX11 PE=1 SV=1	STX11	High	0	17.514	1.24339	14	4	29	4	1	287	33.2	6.55	72.86	4	0	6.53138	6.6279	6.65105	6.67243	6.61912	6.75355
	0.04269	0.0184071	P20020	Plasma membrane calcium-transporting ATPase 1 OS=Homo sapiens OX=9606 GN=ATP2B1 PE=1 SV=4	ATP2B1	High	0	13.184	1.12005	3	3	8	1	1	1220	134.6	5.91	16.46	3	0	6.57592	6.59544	6.58496	6.73335	6.56072	6.79442
	0.394553	0.0251348	Q9BRP8	Partner of Y14 and mago OS=Homo sapiens OX=9606 GN=PYM1 PE=1 SV=1	WIBG	High	0	17.338	1.239	30	5	29	5	1	204	22.6	9.45	85.32	5	0	6.65249	6.56377	6.67243	6.62498	6.67666	6.67101
	0.0513868	0.0197682	B2R7I0	Thioredoxin domain-containing protein 14 OS=Homo sapiens OX=9606 PE=2 SV=1		Medium	0.038	1.778	0.249932	3	1	4	1	1	296	34	8.69	9.08	1	0	6.56072	6.54226	6.78921	6.56072	6.74416	6.6453
	0.305317	0.0242496	O94874	E3 UFM1-protein ligase 1 OS=Homo sapiens OX=9606 GN=UFL1 PE=1 SV=2	UFL1	High	0	21.383	1.33007	8	6	25	6	1	794	89.5	6.79	70.25	6	0	6.65964	6.70044	6.63807	6.58797	6.62205	6.65249
	0.207957	0.023458	P51606	N-acylglucosamine 2-epimerase OS=Homo sapiens OX=9606 GN=RENBP PE=1 SV=2	RENBP	High	0	14.709	1.16758	9	4	50	4	1	427	48.8	6.37	140.76	4	0	6.65249	6.64818	6.61324	6.64386	6.6893	6.61471
	0.605485	0.0237267	Q8NEY8	Periphilin-1 OS=Homo sapiens OX=9606 GN=PPHLN1 PE=1 SV=2	PPHLN1	Medium	0.02	2.312	0.363988	2	1	3	1	1	458	52.7	9.11	7.06	1	0	6.66818	6.77083	6.58195	6.6014	6.60437	6.62644
	0.115965	0.0201924	P14780	Matrix metalloproteinase-9 OS=Homo sapiens OX=9606 GN=MMP9 PE=1 SV=3	MMP9	High	0	39.74	1.59923	15	9	161	9	1	707	78.4	6.06	538.43	9	0	6.65678	6.59694	6.67101	6.61176	6.71287	6.61029
	0.480795	0.0224273	Q9UPT5	Exocyst complex component 7 OS=Homo sapiens OX=9606 GN=EXOC7 PE=1 SV=3	EXOC7	High	0	13.705	1.13688	4	4	18	4	1	735	83.3	6.79	37.26	4	0	6.50462	6.63517	6.66534	6.66959	6.70736	6.67243
	0.0638551	0.0190778	Q13131	5'-AMP-activated protein kinase catalytic subunit alpha-1 OS=Homo sapiens OX=9606 GN=PRKAA1 PE=1 SV=4	PRKAA1	Medium	0.045	1.606	0.205746	2	1	1	1	1	559	64	8.12	3.73	1	0	6.56834	6.4822	6.59694	6.77873	6.67101	6.74281
	0.201801	0.021039	A0A140VJT8	Ribonuclease inhibitor OS=Homo sapiens OX=9606 PE=2 SV=1		High	0	168.412	2.22637	36	15	868	15	1	461	49.9	4.82	2463.09	15	0	6.59246	6.6014	6.69209	6.61912	6.6837	6.66959
	0.168378	0.0209801	A0A024R324	Epididymis secretory sperm binding protein OS=Homo sapiens OX=9606 GN=RHOA PE=2 SV=1	RHOA	High	0	50.555	1.70376	47	10	231	10	1	193	21.8	6.1	656.49	10	0	6.71973	6.64241	6.65535	6.57289	6.64962	6.62059
	0.0541686	0.016922	V9HWK0	Signal recognition particle subunit SRP72 OS=Homo sapiens OX=9606 GN=HEL103 PE=2 SV=1	HEL103	High	0	11.267	1.05181	5	3	14	3	1	671	74.6	9.26	49.87	3	0	6.67807	6.80864	6.52982	6.63081	6.50938	6.6851
	0.0780822	0.0178432	A0A024RDV9	Spastic paraplegia 20 isoform 1 OS=Homo sapiens OX=9606 GN=SPG20 PE=2 SV=1	SPG20	High	0	16.802	1.22536	11	8	27	8	1	666	72.8	5.91	67.8	8	0	6.61765	6.72928	6.56072	6.67666	6.58797	6.6851
	0.134996	0.0191729	Q9BZZ5	Apoptosis inhibitor 5 OS=Homo sapiens OX=9606 GN=API5 PE=1 SV=3	API5	High	0.001	7.298	0.863204	7	3	15	3	1	524	59	7.34	32.95	3	0	6.4363	6.71699	6.61471	6.71149	6.6893	6.67525
	0.337792	0.0184925	P17987	T-complex protein 1 subunit alpha OS=Homo sapiens OX=9606 GN=TCP1 PE=1 SV=1	TCP1	High	0	129.979	2.11387	35	16	308	16	1	556	60.3	6.11	905.07	16	0	6.59246	6.62498	6.66391	6.63952	6.6865	6.65392
	0.534648	0.0193601	Q12792	Twinfilin-1 OS=Homo sapiens OX=9606 GN=TWF1 PE=1 SV=3	TWF1	High	0	15.407	1.18772	11	5	45	4	1	350	40.3	6.96	102.86	5	1	6.67243	6.59694	6.63952	6.63662	6.64386	6.67101
	0.0182973	-0.0195005	E7EMK3	Flotillin OS=Homo sapiens OX=9606 GN=FLOT2 PE=1 SV=1	FLOT2	High	0	9.163	0.962038	7	3	7	3	1	483	53.1	5.24	16	3	0	6.38198	6.59246	6.37156	7.03892	6.67243	6.69905
	0.424233	0.0185719	A0A024R3V0	DNA polymerase-transactivated protein 6, isoform CRA_a OS=Homo sapiens OX=9606 GN=DNAPTP6 PE=3 SV=1	DNAPTP6	High	0.002	5.305	0.724685	3	1	1	1	1	558	61.7	9.64	3.58	1	0	6.54998	6.64818	6.67243	6.63952	6.67384	6.67525
	0.108484	0.0175695	P27348	14-3-3 protein theta OS=Homo sapiens OX=9606 GN=YWHAQ PE=1 SV=1	YWHAQ	High	0	93.938	1.97284	43	12	855	7	1	245	27.7	4.78	2387.85	12	0	6.6851	6.65392	6.56986	6.67384	6.62205	6.65678
	0.163124	0.0176582	Q96A35	39S ribosomal protein L24, mitochondrial OS=Homo sapiens OX=9606 GN=MRPL24 PE=1 SV=1	MRPL24	High	0.001	6.601	0.81961	11	2	10	2	1	216	24.9	9.29	21.39	2	0	6.51096	6.58045	6.71287	6.64962	6.67807	6.71973
	0.0365232	0.0135458	Q86WC4	Osteopetrosis-associated transmembrane protein 1 OS=Homo sapiens OX=9606 GN=OSTM1 PE=1 SV=1	OSTM1	High	0.001	6.405	0.806519	7	3	25	3	1	334	37.2	6.01	63.36	3	0	6.65821	6.732	6.49506	6.7211	6.58646	6.65678
	0.154051	0.0173728	Q9NRV9	Heme-binding protein 1 OS=Homo sapiens OX=9606 GN=HEBP1 PE=1 SV=1	HEBP1	High	0	26.239	1.41895	37	6	83	6	1	189	21.1	5.8	230.83	6	0	6.64386	6.56986	6.66391	6.64097	6.70736	6.63227
	0.0958891	0.0153601	Q969H8	Myeloid-derived growth factor OS=Homo sapiens OX=9606 GN=MYDGF PE=1 SV=1	MYDGF	High	0	15.335	1.18568	15	5	255	5	1	173	18.8	6.68	608.82	5	0	6.58946	6.69488	6.58346	6.6893	6.64241	6.66107
	0.082289	0.0154836	Q9H2U2	Inorganic pyrophosphatase 2, mitochondrial OS=Homo sapiens OX=9606 GN=PPA2 PE=1 SV=2	PPA2	High	0	56.23	1.74997	33	10	228	9	1	334	37.9	7.39	648.44	10	2	6.65678	6.6893	6.61029	6.63081	6.5744	6.69766
	0.108586	0.015327	P35606	Coatomer subunit beta' OS=Homo sapiens OX=9606 GN=COPB2 PE=1 SV=2	COPB2	High	0	27.524	1.43971	10	10	33	10	1	906	102.4	5.27	75.01	10	0	6.62644	6.66959	6.59694	6.67101	6.61912	6.67948
	0.244415	0.0169234	Q14696	LRP chaperone MESD OS=Homo sapiens OX=9606 GN=MESD PE=1 SV=2	MESDC2	High	0	44.218	1.6456	33	9	207	9	1	234	26.1	7.78	558.42	9	0	6.59395	6.63227	6.64674	6.65392	6.64241	6.69209
	0.175931	0.0143774	Q8WYK1	Contactin-associated protein-like 5 OS=Homo sapiens OX=9606 GN=CNTNAP5 PE=2 SV=1	CNTNAP5	Medium	0.049	1.536	0.186391	1	1	2	1	1	1306	145.5	6.29	0	1	0	6.71562	6.44626	6.63662	6.6907	6.66818	6.6879
	0.0451217	0.011771	A0A024R534	Metastasis associated 1 family, member 2, isoform CRA_a OS=Homo sapiens OX=9606 GN=MTA2 PE=4 SV=1	MTA2	High	0.001	6.775	0.830909	5	4	16	4	1	668	75	9.66	33.02	4	0	6.48864	6.57743	6.60881	6.76951	6.67666	6.7252
	0.811659	0.0140669	Q9Y3D6	Mitochondrial fission 1 protein OS=Homo sapiens OX=9606 GN=FIS1 PE=1 SV=2	FIS1	High	0	16.164	1.20855	20	3	64	3	1	152	16.9	8.79	150.34	3	0	6.54381	6.59694	6.66959	6.67525	6.69209	6.68089
	0.00566024	0.00301695	A0A024R509	Arylsulfatase A, isoform CRA_a OS=Homo sapiens OX=9606 GN=ARSA PE=3 SV=1	ARSA	High	0	11.299	1.05304	5	2	35	1	1	509	53.8	6.07	112.29	2	0	6.46107	6.73742	6.50779	6.80478	6.58797	6.73064
	0.061151	0.011277	D6RBW1	Eukaryotic translation initiation factor 4E OS=Homo sapiens OX=9606 GN=EIF4E PE=1 SV=1	EIF4E	High	0	14.892	1.17295	19	4	29	1	1	245	28.5	8.12	85.49	4	3	6.50779	6.64818	6.64097	6.69627	6.62644	6.73335
	0.183939	0.0127656	P18510	Interleukin-1 receptor antagonist protein OS=Homo sapiens OX=9606 GN=IL1RN PE=1 SV=1	IL1RN	High	0	10.261	1.01119	8	1	4	1	1	177	20	6.19	17.28	1	0	6.53138	6.55305	6.66107	6.71012	6.69766	6.69905
	0.203762	0.0128767	O14672	Disintegrin and metalloproteinase domain-containing protein 10 OS=Homo sapiens OX=9606 GN=ADAM10 PE=1 SV=1	ADAM10	High	0.003	4.331	0.636588	2	1	6	1	1	748	84.1	7.77	13.71	1	0	6.56072	6.6014	6.6893	6.6453	6.67525	6.6851
	0.0698553	0.0116148	A4D1U3	Single-stranded DNA-binding protein, mitochondrial OS=Homo sapiens OX=9606 GN=SSBP1 PE=2 SV=1	SSBP1	High	0	31.362	1.4964	33	4	65	4	1	148	17.2	9.6	212.94	4	0	6.62352	6.56072	6.70598	6.61912	6.70736	6.64097
	0.232793	0.0120113	A0A024R6Y2	Nuclear transport factor 2, isoform CRA_a OS=Homo sapiens OX=9606 GN=NUTF2 PE=4 SV=1	NUTF2	High	0.008	3.592	0.555336	11	2	58	2	1	127	14.5	5.38	138.42	2	0	6.58195	6.56377	6.65678	6.6865	6.67243	6.69488
	0.0436334	0.00976801	Q1HBJ4	Mitogen-activated protein kinase OS=Homo sapiens OX=9606 GN=MAPK1 PE=3 SV=1	MAPK1	High	0	27.305	1.43624	21	8	160	7	1	360	41.4	6.98	396.96	8	1	6.61912	6.60881	6.59544	6.71012	6.61912	6.70598
	0.0461723	0.00969934	Q9BYD2	39S ribosomal protein L9, mitochondrial OS=Homo sapiens OX=9606 GN=MRPL9 PE=1 SV=2	MRPL9	High	0.003	4.374	0.640879	9	2	4	2	1	267	30.2	10.08	6.34	2	0	6.58946	6.61471	6.60437	6.71287	6.6279	6.70874
	0.0965529	0.0105002	V9HW96	CCT-beta OS=Homo sapiens OX=9606 GN=HEL-S-100n PE=2 SV=1	HEL-S-100n	High	0	132.767	2.12309	42	20	400	20	1	535	57.5	6.46	1146.82	20	0	6.64097	6.57137	6.67666	6.63662	6.69766	6.63662
	0.321393	0.0112956	P50213	Isocitrate dehydrogenase [NAD] subunit alpha, mitochondrial OS=Homo sapiens OX=9606 GN=IDH3A PE=1 SV=1	IDH3A	High	0	26.651	1.42571	18	7	73	7	1	366	39.6	6.92	171.84	7	0	6.60288	6.56072	6.67666	6.65964	6.66959	6.6893
	0.0562248	0.00960326	Q16678	Cytochrome P450 1B1 OS=Homo sapiens OX=9606 GN=CYP1B1 PE=1 SV=2	CYP1B1	Medium	0.017	2.621	0.418467	3	2	3	2	1	543	60.8	8.98	4.21	2	0	6.46923	6.66676	6.6865	6.66107	6.73742	6.62936
	0.014254	0.00487828	P53801	Pituitary tumor-transforming gene 1 protein-interacting protein OS=Homo sapiens OX=9606 GN=PTTG1IP PE=1 SV=1	PTTG1IP	Medium	0.043	1.66	0.220108	4	1	14	1	1	180	20.3	8.79	32.74	1	0	6.89482	6.64241	6.64097	6.49825	6.65392	6.49506
	0.0922084	0.00945449	M0R0R2	40S ribosomal protein S5 OS=Homo sapiens OX=9606 GN=RPS5 PE=1 SV=1	RPS5	High	0	50.544	1.70367	22	6	225	6	1	225	25.3	9.76	636.18	6	0	6.56682	6.61618	6.69488	6.63372	6.6893	6.65821
	0.245622	0.00965595	Q6NS36	Ferritin (Fragment) OS=Homo sapiens OX=9606 GN=FTH1 PE=2 SV=1	FTH1	High	0	67.368	1.82845	29	7	519	7	1	232	26.2	6.52	1484.86	7	0	6.73064	6.71149	6.58797	6.61029	6.61765	6.59991
	0.0866401	0.00665689	Q15819	Ubiquitin-conjugating enzyme E2 variant 2 OS=Homo sapiens OX=9606 GN=UBE2V2 PE=1 SV=4	UBE2V2	High	0	13.283	1.1233	25	4	139	2	1	145	16.4	8.09	365.67	4	2	6.78398	6.63081	6.62498	6.58797	6.59544	6.63081
	0.0795569	0.00796604	E7EVA0	Microtubule-associated protein OS=Homo sapiens OX=9606 GN=MAP4 PE=1 SV=1	MAP4	High	0	161.589	2.20841	16	32	562	26	1	2297	245.3	6.23	1470.6	32	7	6.61471	6.66959	6.61618	6.66534	6.62644	6.67101
	0.0866459	0.00658655	P07686	Beta-hexosaminidase subunit beta OS=Homo sapiens OX=9606 GN=HEXB PE=1 SV=3	HEXB	High	0	108.434	2.03517	32	18	676	17	1	556	63.1	6.76	1779.12	18	1	6.70874	6.74012	6.58496	6.61176	6.58346	6.62644
	0.0502454	0.00697207	B4DP80	NAD(P)H-hydrate epimerase OS=Homo sapiens OX=9606 GN=APOA1BP PE=2 SV=1	APOA1BP	High	0.001	8.673	0.938169	11	3	19	3	1	307	33.6	8.73	46.18	3	0	6.62059	6.58346	6.70321	6.61765	6.68089	6.65392
	0.0405715	0.00664711	B2R5M9	Procollagen-lysine 5-dioxygenase OS=Homo sapiens OX=9606 PE=2 SV=1		High	0	25.647	1.40904	8	6	38	5	1	727	83.5	7.02	99.41	6	1	6.58195	6.70598	6.6907	6.58797	6.65678	6.63517
	0.124095	0.0069232	M0QZR4	Rho guanine nucleotide exchange factor 1 OS=Homo sapiens OX=9606 GN=ARHGEF1 PE=1 SV=1	ARHGEF1	High	0	18.112	1.25797	4	3	28	3	1	968	108.3	6.15	70.82	3	0	6.5157	6.61324	6.67243	6.6837	6.70321	6.66676
	0.0273235	0.00536156	A0A024R3U5	Guanylate kinase OS=Homo sapiens OX=9606 GN=GUK1 PE=3 SV=1	GUK1	High	0.001	7.259	0.860877	7	3	15	3	1	263	28.6	6.07	42.81	3	0	6.68089	6.71012	6.55612	6.67101	6.59544	6.64241
	0.00809536	0.00263286	Q86WA6	Valacyclovir hydrolase OS=Homo sapiens OX=9606 GN=BPHL PE=1 SV=1	BPHL	Medium	0.015	2.752	0.439648	5	2	34	2	1	291	32.5	9.14	74.87	2	0	6.44956	6.65392	6.59991	6.76553	6.6279	6.74281
	0.0982639	0.00651407	A8K4D5	Kynureninase OS=Homo sapiens OX=9606 GN=KYNU PE=2 SV=1	KYNU	High	0	40.721	1.60982	18	8	173	8	1	465	52.3	7.03	513.7	8	0	6.65678	6.68229	6.64097	6.61324	6.61618	6.65105
	0.0875845	0.00660181	A0A5F9ZI21	Guanine nucleotide exchange factor H1 OS=Homo sapiens OX=9606 GN=ARHGEF2 PE=1 SV=1		High	0	29.263	1.46632	6	6	38	6	1	1129	126.6	7.52	103.11	6	0	6.61029	6.65964	6.62205	6.66676	6.63952	6.66249
	0.224969	0.00491238	P11215	Integrin alpha-M OS=Homo sapiens OX=9606 GN=ITGAM PE=1 SV=2	ITGAM	High	0	41.898	1.62219	9	8	82	6	1	1152	127.1	7.23	259.23	8	0	6.55919	6.58045	6.68089	6.67384	6.67525	6.6893
	0.00229574	-0.000949144	Q9Y6Y8	SEC23-interacting protein OS=Homo sapiens OX=9606 GN=SEC23IP PE=1 SV=1	SEC23IP	High	0	17.58	1.24502	6	6	40	5	1	1000	111	5.54	101.67	6	0	6.58346	6.6279	6.75889	6.56072	6.57894	6.73877
	0.0197641	0.00338531	Q96AQ6	Pre-B-cell leukemia transcription factor-interacting protein 1 OS=Homo sapiens OX=9606 GN=PBXIP1 PE=1 SV=1	PBXIP1	High	0	9.856	0.993701	6	4	10	4	1	731	80.6	5.33	20.6	4	0	6.62059	6.64097	6.6014	6.69488	6.62498	6.67807
	0.0667025	0.00432706	Q9Y508	E3 ubiquitin-protein ligase RNF114 OS=Homo sapiens OX=9606 GN=RNF114 PE=1 SV=1	RNF114	High	0.006	4.157	0.61878	12	2	3	2	1	228	25.7	7.25	4.74	2	0	6.58195	6.52042	6.70598	6.66534	6.69627	6.6837
	0.0234314	0.00338554	A0A384ME17	Elongation factor Tu OS=Homo sapiens OX=9606 GN=TUFM PE=2 SV=1		High	0	124.006	2.09344	42	18	436	18	1	455	49.8	7.61	1291.78	18	0	6.57894	6.57137	6.71836	6.63227	6.69349	6.66391
	0.0156361	0.00298643	O43719	HIV Tat-specific factor 1 OS=Homo sapiens OX=9606 GN=HTATSF1 PE=1 SV=1	HTATSF1	High	0.001	8.535	0.931204	3	3	6	3	1	755	85.8	4.4	15.57	3	0	6.61912	6.6879	6.58195	6.6907	6.61471	6.66391
	0.056472	0.00347304	Q9Y3C8	Ubiquitin-fold modifier-conjugating enzyme 1 OS=Homo sapiens OX=9606 GN=UFC1 PE=1 SV=3	UFC1	High	0.006	3.712	0.569608	5	1	20	1	1	167	19.4	7.4	61.39	1	0	6.56072	6.60288	6.66107	6.68229	6.65821	6.69209
	0.0398176	0.00225902	Q15182	Small nuclear ribonucleoprotein-associated protein OS=Homo sapiens OX=9606 GN=SNRPB PE=2 SV=1	SNRPB	High	0.003	4.385	0.64197	8	2	12	2	1	285	29.7	10.07	26.2	2	0	6.59842	6.65392	6.66959	6.63372	6.65105	6.65678
	0.0205541	0.00253248	A0A024RBF9	Uncharacterized protein OS=Homo sapiens OX=9606 GN=FLJ11259 PE=4 SV=1	FLJ11259	Medium	0.034	1.887	0.275772	4	1	5	1	1	238	26.2	6.84	10.32	1	0	6.39575	6.58195	6.67525	6.75087	6.70736	6.72383
	0.031316	-0.030571	B4DQD2	cDNA FLJ52935, highly similar to CMRF35-like-molecule 1 OS=Homo sapiens OX=9606 PE=2 SV=1		Medium	0.039	1.75	0.243038	3	1	1	1	1	305	33.8	5.88	1.78	1	0	6.39403	6.67101	6.38198	7.00113	6.67666	6.6453
	0.00387465	-0.00125384	Q13867	Bleomycin hydrolase OS=Homo sapiens OX=9606 GN=BLMH PE=1 SV=1	BLMH	Medium	0.018	2.471	0.392873	3	2	5	2	1	455	52.5	6.27	12.84	2	0	6.51412	6.54226	6.6014	6.79312	6.66818	6.72383
	0.00456428	-0.00139499	A0A024R5Q7	Adenylosuccinate synthetase isozyme 2 OS=Homo sapiens OX=9606 GN=ADSS PE=2 SV=1	ADSS	High	0.001	6.564	0.817169	6	3	23	3	1	456	50.1	6.55	56.34	3	0	6.62644	6.66391	6.62352	6.66107	6.54844	6.73335
	0.00552008	0.000742674	Q8NF50	Dedicator of cytokinesis protein 8 OS=Homo sapiens OX=9606 GN=DOCK8 PE=1 SV=3	DOCK8	High	0	9.199	0.963741	2	4	9	4	1	2099	238.4	6.87	16.35	4	0	6.37504	6.43962	6.74819	6.74819	6.70736	6.79051
	0.0024193	-0.00048089	D3DUW5	Dynamin-1-like protein OS=Homo sapiens OX=9606 GN=DNM1L PE=3 SV=1	DNM1L	High	0	38.16	1.58161	12	9	65	9	1	789	87.8	8.78	166.68	9	0	6.57592	6.62059	6.60881	6.72247	6.64241	6.6879
	0.00308273	-0.000763655	Q9P299	Coatomer subunit zeta-2 OS=Homo sapiens OX=9606 GN=COPZ2 PE=2 SV=1	COPZ2	Medium	0.014	2.901	0.462548	9	1	1	1	1	210	23.5	5.17	2.04	1	0	6.76288	6.63807	6.6837	6.54226	6.64097	6.58346
	0.0181787	-0.0100176	B2RBY7	cDNA, FLJ95770 OS=Homo sapiens OX=9606 PE=2 SV=1		High	0.001	8.598	0.934397	5	2	8	2	1	380	41.6	5.27	27.39	2	0	6.76818	6.74551	6.41109	6.75622	6.56834	6.57894
	0.016637	-0.00619602	B2RDF5	SUMO-activating enzyme subunit 2 OS=Homo sapiens OX=9606 PE=2 SV=1		High	0	15.09	1.17869	8	4	14	4	1	640	71.1	5.29	29.93	4	0	6.55766	6.70874	6.55305	6.74551	6.57743	6.70874
	0.0219348	-0.000763178	Q8TD55	Pleckstrin homology domain-containing family O member 2 OS=Homo sapiens OX=9606 GN=PLEKHO2 PE=1 SV=1	PLEKHO2	High	0	68.961	1.8386	24	13	332	13	1	490	53.3	5.43	858.02	13	0	6.62352	6.67525	6.63952	6.64241	6.62936	6.65105
	0.00553039	-0.000489712	A0A024R3D8	Acetyltransferase component of pyruvate dehydrogenase complex OS=Homo sapiens OX=9606 GN=DLAT PE=3 SV=1	DLAT	High	0	50.162	1.70037	16	10	243	10	1	647	68.9	7.84	672.86	10	0	6.59694	6.63227	6.63227	6.6851	6.65105	6.66534
	0.00814136	-0.000923395	Q9BUR5	MICOS complex subunit MIC26 OS=Homo sapiens OX=9606 GN=APOO PE=1 SV=1	APOO	High	0	12.826	1.10809	13	2	13	2	1	198	22.3	9.13	41.65	2	0	6.64386	6.62644	6.66676	6.63081	6.61765	6.67807
	0.110373	-0.0021832	A0A0S2Z3L2	P-type Ca(2+) transporter (Fragment) OS=Homo sapiens OX=9606 GN=ATP2A2 PE=2 SV=1		High	0	216.776	2.33601	27	31	944	24	1	1042	114.7	5.34	2640.42	31	11	6.66534	6.66818	6.62936	6.63807	6.63662	6.62644
	0.0265908	-0.00344992	A0A1C7CYZ0	Active breakpoint cluster region-related protein OS=Homo sapiens OX=9606 GN=ABR PE=1 SV=1		High	0.001	7.238	0.859619	2	2	16	2	1	871	98.9	6.65	36.71	2	0	6.52826	6.56224	6.66249	6.72247	6.71699	6.66107
	0.0132703	-0.0033803	O14949	Cytochrome b-c1 complex subunit 8 OS=Homo sapiens OX=9606 GN=UQCRQ PE=1 SV=4	UQCRQ	Medium	0.017	2.556	0.407561	12	1	1	1	1	82	9.9	10.08	0	1	0	6.66391	6.53138	6.74012	6.59246	6.69209	6.63372
	0.0643011	-0.00207329	Q53GL6	RNA binding protein (Autoantigenic, hnRNP-associated with lethal yellow) long isoform variant (Fragment) OS=Homo sapiens OX=9606 GN=RALY PE=2 SV=1	RALY	High	0	35.329	1.54813	29	10	68	10	1	307	32.5	9.17	166.55	10	0	6.59544	6.54381	6.6907	6.66959	6.67807	6.67807
	0.0192721	-0.00230789	A0A7R8C303	Interferon 1IC2 OS=Homo sapiens OX=9606 GN=IF1IC2 PE=4 SV=1		Medium	0.011	3.149	0.498173	8	1	55	1	1	169	18.6	11.6	91.83	1	0	6.6851	6.7879	6.57137	6.62059	6.56529	6.62205
	0.0259876	-0.00312924	O15357	Phosphatidylinositol 3,4,5-trisphosphate 5-phosphatase 2 OS=Homo sapiens OX=9606 GN=INPPL1 PE=1 SV=2	INPPL1	High	0.009	3.404	0.53199	1	1	8	1	1	1258	138.5	6.54	13.31	1	0	6.47897	6.64097	6.70044	6.66818	6.64674	6.71562
	0.0173219	-0.00395894	O43313	ATM interactor OS=Homo sapiens OX=9606 GN=ATMIN PE=1 SV=2	ATMIN	Medium	0.02	2.337	0.368659	1	1	23	1	1	823	88.3	5.16	56.28	1	0	6.72383	6.62059	6.62936	6.63081	6.69766	6.55459
	0.0493913	-0.00416017	Q15365	Poly(rC)-binding protein 1 OS=Homo sapiens OX=9606 GN=PCBP1 PE=1 SV=2	PCBP1	High	0	69.296	1.84071	35	11	353	5	1	356	37.5	7.09	1038.58	11	0	6.71012	6.69209	6.64386	6.58946	6.61324	6.61176
	0.0243656	-0.00630426	D6REX3	Protein transport protein Sec31A OS=Homo sapiens OX=9606 GN=SEC31A PE=1 SV=1	SEC31A	High	0	25.727	1.41039	5	6	50	6	1	1251	136.1	6.98	131.11	6	0	6.6014	6.58946	6.74953	6.58797	6.67384	6.65105
	0.0635441	-0.0056386	P36405	ADP-ribosylation factor-like protein 3 OS=Homo sapiens OX=9606 GN=ARL3 PE=1 SV=2	ARL3	High	0	16.71	1.22298	6	1	28	1	1	182	20.4	7.24	80.05	1	0	6.58346	6.58646	6.65392	6.69627	6.6893	6.64962
	0.126165	-0.00589442	G4XXL9	Cytochrome c OS=Homo sapiens OX=9606 GN=CYCS PE=3 SV=1	CYCS	High	0	54.217	1.73414	49	7	364	7	1	105	11.7	9.57	1025.38	7	0	6.66107	6.65964	6.63807	6.63807	6.64818	6.61618
	0.0687363	-0.00582147	D3DX93	HCG1745555, isoform CRA_b OS=Homo sapiens OX=9606 GN=hCG_1745555 PE=4 SV=1	hCG_1745555	High	0	15.736	1.19689	1	4	8	4	1	3184	353.4	6.3	12.64	4	0	6.55919	6.59246	6.66818	6.6907	6.64818	6.69905
	0.03341	-0.00751281	Q92835	Phosphatidylinositol 3,4,5-trisphosphate 5-phosphatase 1 OS=Homo sapiens OX=9606 GN=INPP5D PE=1 SV=2	INPP5D	High	0	16.592	1.2199	5	5	18	5	1	1189	133.2	7.59	39.41	5	0	6.58346	6.57894	6.63372	6.7211	6.72656	6.61324
	0.0729028	-0.00688839	Q9C0E8	Endoplasmic reticulum junction formation protein lunapark OS=Homo sapiens OX=9606 GN=LNPK PE=1 SV=2	LNP	High	0.001	8.783	0.943643	8	4	15	4	1	428	47.7	5.11	35.75	4	0	6.56834	6.63372	6.69627	6.63952	6.64818	6.67384
	0.0448039	-0.00767398	A0A384MDL3	Epididymis secretory sperm binding protein OS=Homo sapiens OX=9606 PE=2 SV=1		High	0	26.116	1.41691	23	6	113	6	1	161	17.9	6.1	301.94	6	0	6.70321	6.65535	6.67384	6.58346	6.65249	6.58946
	0.139376	-0.00772166	P22695	Cytochrome b-c1 complex subunit 2, mitochondrial OS=Homo sapiens OX=9606 GN=UQCRC2 PE=1 SV=3	UQCRC2	High	0	68.214	1.83387	21	8	205	8	1	453	48.4	8.63	544.87	8	0	6.59544	6.61471	6.64818	6.6851	6.65392	6.66391
	0.2058	-0.0077064	A0A3B3ITT5	60S ribosomal protein L29 OS=Homo sapiens OX=9606 GN=RPL29 PE=1 SV=1		High	0	16.962	1.22948	22	4	161	4	1	167	18.5	11.55	471.31	4	0	6.85549	6.81506	6.55459	6.52826	6.53138	6.53605
	0.0437278	-0.00925398	A8K5K0	cDNA FLJ78309, highly similar to Homo sapiens heterogeneous nuclear ribonucleoprotein U-like 1 (HNRPUL1), transcript variant 1, mRNA OS=Homo sapiens OX=9606 PE=2 SV=1		High	0	11.632	1.06565	2	2	6	2	1	856	95.6	7.62	19.57	2	0	6.52042	6.61618	6.69488	6.67243	6.74147	6.60733
	0.0796046	-0.00828862	P82932	28S ribosomal protein S6, mitochondrial OS=Homo sapiens OX=9606 GN=MRPS6 PE=1 SV=3	MRPS6	High	0.006	4.158	0.618884	17	2	4	2	1	125	14.2	9.26	8.19	2	0	6.58946	6.67948	6.6851	6.61912	6.65392	6.63372
	0.0527801	-0.0100081	Q8WUW1	Protein BRICK1 OS=Homo sapiens OX=9606 GN=BRK1 PE=1 SV=1	BRK1	High	0.001	7.859	0.895367	35	3	23	3	1	75	8.7	5.45	55.62	3	0	6.59694	6.56072	6.74012	6.61765	6.67384	6.66391
	0.0448156	-0.00940061	H0YHG0	Uncharacterized protein (Fragment) OS=Homo sapiens OX=9606 PE=1 SV=1		Medium	0.017	2.63	0.419956	2	1	22	1	1	523	59.1	8.59	61.55	1	0	6.71973	6.52513	6.70321	6.61029	6.69627	6.59842
	0.0446752	-0.0122209	B2R791	Pre-mRNA-splicing factor 3 OS=Homo sapiens OX=9606 PE=2 SV=1		High	0.008	3.605	0.556905	3	2	2	2	1	683	77.5	9.5	2.08	2	0	6.76288	6.58646	6.67666	6.58646	6.69488	6.54381
	0.0999471	-0.0107136	Q5T5C7	Seryl-tRNA synthetase OS=Homo sapiens OX=9606 GN=SARS1 PE=1 SV=1	SARS	High	0	20.41	1.30984	7	4	47	4	1	536	61.3	7.06	129.12	4	0	6.62498	6.75087	6.62644	6.62498	6.57894	6.65105
	0.0426698	-0.0147493	Q9UHB9	Signal recognition particle subunit SRP68 OS=Homo sapiens OX=9606 GN=SRP68 PE=1 SV=2	SRP68	High	0	10.564	1.02383	5	3	13	3	1	627	70.7	8.56	36.62	3	0	6.55612	6.67807	6.55305	6.76951	6.62205	6.67101
	0.0795788	-0.0106437	B7ZML1	DNA helicase OS=Homo sapiens OX=9606 GN=CHD9 PE=2 SV=1	CHD9	Medium	0.013	2.994	0.476252	0	1	7	1	1	2897	325.8	7.01	12.01	1	0	6.58496	6.62352	6.66676	6.66959	6.61324	6.70183
	0.174757	-0.010937	A0A384MEE7	Epididymis secretory sperm binding protein OS=Homo sapiens OX=9606 PE=2 SV=1		High	0	76.236	1.88216	27	12	613	11	1	406	46.9	5.26	1586.73	12	1	6.61912	6.67666	6.65678	6.63662	6.61618	6.65535
	0.0645246	-0.0124869	A0A024R705	Vesicle-fusing ATPase OS=Homo sapiens OX=9606 GN=VPS4A PE=3 SV=1	VPS4A	High	0	18.153	1.25895	10	5	63	1	1	437	48.9	7.8	176.88	5	0	6.47249	6.52356	6.76022	6.67384	6.65821	6.75087
	0.165389	-0.0122032	A0A024RAZ7	Helix-destabilizing protein OS=Homo sapiens OX=9606 GN=HNRPA1 PE=4 SV=1	HNRPA1	High	0	31.493	1.49821	21	9	368	6	1	372	38.7	9.13	861.87	9	1	6.71012	6.64674	6.65678	6.60585	6.62352	6.61471
	0.118421	-0.0133979	B4DEA8	cDNA FLJ56425, highly similar to Very-long-chain specific acyl-CoAdehydrogenase, mitochondrial OS=Homo sapiens OX=9606 PE=2 SV=1		High	0	89.79	1.95323	25	15	245	15	1	701	75.2	8.88	663.71	15	0	6.60288	6.66676	6.62059	6.6879	6.62205	6.65964
	0.0890611	-0.0152469	E9PRY8	Elongation factor 1-delta OS=Homo sapiens OX=9606 GN=EEF1D PE=1 SV=1	EEF1D	High	0	100.265	2.00115	20	13	399	10	1	697	76.5	7.05	1305.8	13	3	6.67384	6.732	6.56529	6.67525	6.58946	6.62059
	0.129988	-0.0146618	B3KP18	cDNA FLJ30946 fis, clone FEBRA2007622, highly similar to RAD50-interacting protein 1 OS=Homo sapiens OX=9606 PE=2 SV=1		High	0.009	3.498	0.54382	4	2	2	2	1	792	90.5	5.45	2.25	2	0	6.52982	6.74685	6.6893	6.61324	6.64386	6.62936
	0.11577	-0.0147979	P62906	60S ribosomal protein L10a OS=Homo sapiens OX=9606 GN=RPL10A PE=1 SV=2	RPL10A	High	0	36.783	1.56565	39	8	191	8	1	217	24.8	9.94	575.06	8	0	6.56986	6.64674	6.65535	6.68089	6.61176	6.69488
	0.135213	-0.0149443	A0A024R6Q1	Eukaryotic translation initiation factor 5 OS=Homo sapiens OX=9606 GN=EIF5 PE=3 SV=1	EIF5	High	0	21.809	1.33864	16	8	47	7	1	431	49.2	5.58	108.09	8	1	6.6879	6.70874	6.66107	6.58496	6.60733	6.60881
	0.208875	-0.0141687	A0A0E3DCV4	MHC class II antigen (Fragment) OS=Homo sapiens OX=9606 GN=HLA-DPB1 PE=4 SV=1		High	0	13.208	1.12084	43	4	155	1	1	87	10.6	7.14	339.64	4	0	6.51885	6.60288	6.67948	6.70044	6.65392	6.69766
	0.101999	-0.0154395	B4DPD5	Ubiquitin thioesterase OS=Homo sapiens OX=9606 PE=2 SV=1		High	0	9.421	0.974097	11	3	11	3	1	308	35.2	5.59	21.38	3	0	6.57743	6.58496	6.71973	6.64386	6.63227	6.70044
	0.0488849	-0.0310709	P21397	Amine oxidase [flavin-containing] A OS=Homo sapiens OX=9606 GN=MAOA PE=1 SV=1	MAOA	High	0.001	7.175	0.855822	2	1	8	1	1	527	59.6	7.85	20.44	1	0	6.52042	6.50303	6.91648	6.51096	6.71425	6.65105
	0.212122	-0.0168405	O00487	26S proteasome non-ATPase regulatory subunit 14 OS=Homo sapiens OX=9606 GN=PSMD14 PE=1 SV=1	PSMD14	High	0	21.747	1.3374	14	6	90	6	1	310	34.6	6.52	239.12	6	0	6.53761	6.64241	6.65249	6.70321	6.67384	6.64818
	0.0986903	-0.0169873	Q96ND0	Protein FAM210A OS=Homo sapiens OX=9606 GN=FAM210A PE=1 SV=2	FAM210A	Medium	0.035	1.853	0.267875	4	1	1	1	1	272	30.8	9.76	2.21	1	0	6.64241	6.65392	6.69627	6.60288	6.59842	6.66676
	0.193088	-0.0173531	Q3B770	eIF3A protein (Fragment) OS=Homo sapiens OX=9606 GN=EIF3A PE=2 SV=1	EIF3A	High	0	28.141	1.44934	18	13	44	1	1	640	75.3	8.91	85.64	13	0	6.64818	6.73742	6.65678	6.59694	6.59842	6.62059
	0.0505725	-0.0264473	Q13505	Metaxin-1 OS=Homo sapiens OX=9606 GN=MTX1 PE=1 SV=3	MTX1	Medium	0.024	2.135	0.329398	5	2	6	2	1	466	51.4	9.79	11.33	2	0	6.58496	6.60585	6.70183	6.64962	6.81634	6.4822
	0.0709081	-0.0188022	O96007	Molybdopterin synthase catalytic subunit OS=Homo sapiens OX=9606 GN=MOCS2 PE=1 SV=1	MOCS2	High	0.006	4.115	0.61437	8	1	1	1	1	188	20.9	5.44	2.82	1	0	6.55612	6.74416	6.73064	6.56377	6.60288	6.65392
	0.0813842	-0.0194869	Q14376	UDP-glucose 4-epimerase OS=Homo sapiens OX=9606 GN=GALE PE=1 SV=2	GALE	High	0.006	3.688	0.566791	6	2	4	2	1	348	38.3	6.73	2.71	2	0	6.6865	6.59544	6.71836	6.58946	6.68089	6.58797
	0.46307	-0.0186043	Q16891	MICOS complex subunit MIC60 OS=Homo sapiens OX=9606 GN=IMMT PE=1 SV=1	IMMT	High	0	194.941	2.2899	45	35	941	34	1	758	83.6	6.48	2639.91	35	1	6.63807	6.62498	6.67384	6.64386	6.63807	6.64241
	0.294202	-0.0188713	Q7Z7H5	Transmembrane emp24 domain-containing protein 4 OS=Homo sapiens OX=9606 GN=TMED4 PE=1 SV=1	TMED4	High	0.001	6.803	0.8327	11	3	21	2	1	227	25.9	8.28	47.12	3	0	6.62936	6.69349	6.6279	6.66107	6.60881	6.64241
	0.337035	-0.0185211	Q96T51	RUN and FYVE domain-containing protein 1 OS=Homo sapiens OX=9606 GN=RUFY1 PE=1 SV=2	RUFY1	High	0	15.942	1.20254	8	7	27	7	1	708	79.8	5.74	66.1	7	0	6.59096	6.66391	6.64097	6.68089	6.64674	6.63807
	0.21618	-0.0193233	Q92973	Transportin-1 OS=Homo sapiens OX=9606 GN=TNPO1 PE=1 SV=2	TNPO1	High	0	27.223	1.43494	8	6	46	6	1	898	102.3	4.98	131.75	6	0	6.58646	6.56377	6.69627	6.67666	6.63662	6.69766
	0.0861369	-0.0218375	A0A024R0Q4	Phospholipase D family, member 3, isoform CRA_b OS=Homo sapiens OX=9606 GN=PLD3 PE=3 SV=1	PLD3	High	0	10.416	1.0177	6	3	27	3	1	490	54.7	6.47	78.11	3	0	6.6893	6.53138	6.732	6.60585	6.70321	6.59096
	0.533277	-0.0211968	B7Z4B6	cDNA FLJ61733, highly similar to Merlin OS=Homo sapiens OX=9606 PE=2 SV=1		High	0.001	8.18	0.912753	3	2	11	1	1	601	70.5	7.06	13.07	2	0	6.52826	6.63372	6.69488	6.67384	6.65249	6.67384
	0.275894	-0.020436	Q8N3D4	EH domain-binding protein 1-like protein 1 OS=Homo sapiens OX=9606 GN=EHBP1L1 PE=1 SV=2	EHBP1L1	High	0	26.76	1.42749	6	7	19	7	1	1523	161.8	4.83	55.56	7	0	6.59842	6.51096	6.68229	6.71012	6.65249	6.69905
	0.16184	-0.0225568	Q9BZK3	Putative nascent polypeptide-associated complex subunit alpha-like protein OS=Homo sapiens OX=9606 GN=NACA4P PE=5 SV=1	NACAP1	High	0.002	5.588	0.747256	7	1	8	1	1	213	23.3	4.59	33.86	1	0	6.77215	6.75622	6.54226	6.63952	6.56529	6.57137
	0.0885109	-0.0261204	Q13442	28 kDa heat- and acid-stable phosphoprotein OS=Homo sapiens OX=9606 GN=PDAP1 PE=1 SV=1	PDAP1	High	0	25.532	1.40708	35	6	32	6	1	181	20.6	8.87	78.92	6	0	6.59544	6.70736	6.61029	6.6907	6.5345	6.71425
	0.14674	-0.0246613	Q9Y3U8	60S ribosomal protein L36 OS=Homo sapiens OX=9606 GN=RPL36 PE=1 SV=3	RPL36	High	0.001	8.343	0.921322	27	3	11	3	1	105	12.2	11.59	30.7	3	0	6.6014	6.67243	6.69627	6.62059	6.58946	6.67807
	0.172511	-0.0240655	A8K813	cDNA FLJ77763, highly similar to Homo sapiens prolactin regulatory element binding (PREB), mRNA OS=Homo sapiens OX=9606 PE=2 SV=1		High	0.001	8.034	0.904932	6	2	2	2	1	417	45.5	8.05	5.52	2	0	6.62059	6.52356	6.73471	6.64386	6.6837	6.64674
	0.342577	-0.0236406	A0A024R2Q4	Ribosomal protein L15 OS=Homo sapiens OX=9606 GN=RPL15 PE=3 SV=1	RPL15	High	0.002	5.4	0.732394	8	2	82	2	1	204	24.1	11.62	203.29	2	0	6.55459	6.56377	6.67101	6.7211	6.66676	6.67807
	0.0597928	-0.0404892	Q9NPB8	Glycerophosphocholine phosphodiesterase GPCPD1 OS=Homo sapiens OX=9606 GN=GPCPD1 PE=1 SV=2	GPCPD1	Medium	0.023	2.214	0.345178	2	1	1	1	1	672	76	5.53	2.26	1	0	6.55152	6.75622	6.42794	6.86913	6.59991	6.61618
	0.870313	-0.0242074	P62280	40S ribosomal protein S11 OS=Homo sapiens OX=9606 GN=RPS11 PE=1 SV=3	RPS11	High	0	27.715	1.44271	33	6	162	6	1	158	18.4	10.3	457.09	6	0	6.69349	6.69627	6.62059	6.63952	6.60881	6.60288
	0.274119	-0.024776	Q13153	Serine/threonine-protein kinase PAK 1 OS=Homo sapiens OX=9606 GN=PAK1 PE=1 SV=2	PAK1	High	0	18.873	1.27584	10	5	14	3	1	545	60.6	5.76	33.39	5	0	6.71149	6.70736	6.58946	6.65392	6.60437	6.58946
	0.144729	-0.0256763	A0A024RAG6	Complement C1q subcomponent subunit A OS=Homo sapiens OX=9606 GN=ADIC PE=4 SV=1	C1QA	High	0.001	7.193	0.85691	6	1	7	1	1	245	26	9.11	20.47	1	0	6.6879	6.71699	6.59395	6.65678	6.54689	6.65249
	0.168033	-0.0253298	A0A024R172	15-oxoprostaglandin 13-reductase OS=Homo sapiens OX=9606 GN=LTB4DH PE=3 SV=1	LTB4DH	High	0	21.805	1.33856	14	3	16	3	1	329	35.9	8.29	42.5	3	0	6.71149	6.6453	6.6907	6.58496	6.61176	6.61324
	0.111282	-0.0287323	Q13011	Delta(3,5)-Delta(2,4)-dienoyl-CoA isomerase, mitochondrial OS=Homo sapiens OX=9606 GN=ECH1 PE=1 SV=2	ECH1	High	0	78.67	1.89581	30	8	172	8	1	328	35.8	8	521.11	8	0	6.74147	6.73335	6.69488	6.52042	6.57137	6.58646
	0.168335	-0.0273309	V9HWJ1	Glutathione synthetase OS=Homo sapiens OX=9606 GN=HEL-S-64p PE=2 SV=1	HEL-S-64p	High	0	42.579	1.6292	27	12	163	12	1	474	52.4	5.92	412.63	12	0	6.62059	6.73335	6.60585	6.67384	6.56682	6.65821
	0.130052	-0.0284877	F5GYQ1	V-type proton ATPase subunit OS=Homo sapiens OX=9606 GN=ATP6V0D1 PE=1 SV=1	ATP6V0D1	High	0	59.353	1.77344	20	7	268	7	1	392	44.6	5.14	742.19	7	0	6.62059	6.67948	6.57894	6.72792	6.61471	6.63517
	0.260121	-0.0260122	E9PAV3	Nascent polypeptide-associated complex subunit alpha, muscle-specific form OS=Homo sapiens OX=9606 GN=NACA PE=1 SV=1	NACA	High	0	33.38	1.52349	3	5	118	5	1	2078	205.3	9.58	433.24	5	0	6.74551	6.64962	6.66534	6.59246	6.60288	6.60288
	0.731034	-0.0267804	B2RBE0	cDNA, FLJ95462, highly similar to Homo sapiens fatty-acid-Coenzyme A ligase, long-chain 3 (FACL3),mRNA OS=Homo sapiens OX=9606 PE=2 SV=1		High	0	23.363	1.36853	11	7	43	6	1	720	80.3	8.46	93.92	7	1	6.52669	6.60585	6.69488	6.69349	6.65392	6.68089
	0.352128	-0.0266929	P49757	Protein numb homolog OS=Homo sapiens OX=9606 GN=NUMB PE=1 SV=2	NUMB	Medium	0.019	2.394	0.379124	2	1	2	1	1	651	70.8	8.51	2.99	1	0	6.54226	6.54381	6.71699	6.69209	6.70321	6.65249
	0.187799	-0.0281215	Q07960	Rho GTPase-activating protein 1 OS=Homo sapiens OX=9606 GN=ARHGAP1 PE=1 SV=1	ARHGAP1	High	0	17.41	1.2408	12	6	39	6	1	439	50.4	6.29	102.26	6	0	6.65535	6.63807	6.70598	6.60585	6.61029	6.6453
	0.34188	-0.0287476	A0A024R7M8	Uncharacterized protein OS=Homo sapiens OX=9606 GN=LOC115098 PE=3 SV=1	LOC115098	High	0	9.018	0.95511	20	4	7	4	1	223	25.8	9.54	7.94	4	0	6.64097	6.72656	6.62352	6.65105	6.58045	6.63662
	0.0760506	-0.038305	A0A024R936	Neutrophil cytosolic factor 2 (65kDa, chronic granulomatous disease, autosomal 2), isoform CRA_a OS=Homo sapiens OX=9606 GN=NCF2 PE=3 SV=1	NCF2	High	0	87.732	1.94316	38	18	279	1	1	526	59.8	6.16	722.24	18	0	6.60288	6.48543	6.59096	6.8189	6.54535	6.7879
	0.151687	-0.0320735	Q9BTT0	Acidic leucine-rich nuclear phosphoprotein 32 family member E OS=Homo sapiens OX=9606 GN=ANP32E PE=1 SV=1	ANP32E	High	0	16.711	1.223	11	2	30	2	1	268	30.7	3.85	78.5	2	0	6.6279	6.65249	6.58797	6.73335	6.63952	6.61765
	0.114329	-0.0342319	B0QYN7	SUMO-conjugating enzyme UBC9 OS=Homo sapiens OX=9606 GN=UBE2I PE=1 SV=1	UBE2I	Medium	0.015	2.797	0.446692	7	1	1	1	1	184	20.4	8.46	3.52	1	0	6.6907	6.71425	6.55305	6.7046	6.52669	6.66249
	0.595672	-0.0301247	Q9BTU6	Phosphatidylinositol 4-kinase type 2-alpha OS=Homo sapiens OX=9606 GN=PI4K2A PE=1 SV=1	PI4K2A	High	0	57.132	1.75688	28	13	161	13	1	479	54	8.29	401.09	13	0	6.72792	6.6865	6.60733	6.6453	6.59544	6.59694
	0.715764	-0.0304611	Q53GI2	Testis expressed sequence 264 variant (Fragment) OS=Homo sapiens OX=9606 PE=2 SV=1		High	0.001	7.845	0.894593	8	2	8	2	1	313	34.2	4.96	22.96	2	0	6.74147	6.70044	6.61029	6.62644	6.5744	6.6014
	0.106407	-0.0358422	D3DSY9	Farnesyltransferase, CAAX box, alpha, isoform CRA_a OS=Homo sapiens OX=9606 GN=FNTA PE=3 SV=1	FNTA	High	0.001	8.653	0.937167	2	1	18	1	1	457	52.6	5.57	65.56	1	0	6.53138	6.64241	6.59694	6.77479	6.57894	6.7211
	0.0882227	-0.0391309	A0A0A0MQX8	Muscleblind-like protein 1 OS=Homo sapiens OX=9606 GN=MBNL1 PE=1 SV=1	MBNL1	High	0.009	3.328	0.522183	5	2	3	2	1	400	43	8.82	4.03	2	0	6.66959	6.78267	6.47897	6.75355	6.52199	6.63227
	0.397639	-0.0324967	A0A024R5K1	Coronin OS=Homo sapiens OX=9606 GN=CORO1B PE=3 SV=1	CORO1B	High	0	42.284	1.62618	22	14	456	13	1	489	54.2	5.88	1077.97	14	0	6.61029	6.66249	6.64674	6.68089	6.60585	6.65678
	0.707384	-0.0318537	O94826	Mitochondrial import receptor subunit TOM70 OS=Homo sapiens OX=9606 GN=TOMM70 PE=1 SV=1	TOMM70A	High	0	23.414	1.36948	12	10	72	10	1	608	67.4	7.12	176.22	10	0	6.54689	6.63372	6.67243	6.69905	6.66391	6.64386
	0.616594	-0.0325933	A8K4K4	Non-specific serine/threonine protein kinase OS=Homo sapiens OX=9606 PE=2 SV=1		High	0.001	7.227	0.858958	8	4	24	4	1	382	42.9	7.31	60.36	4	0	6.65678	6.67243	6.66818	6.63081	6.61029	6.62352
	0.103579	-0.0376194	Q7Z406	Myosin-14 OS=Homo sapiens OX=9606 GN=MYH14 PE=1 SV=2	MYH14	High	0	60.451	1.7814	5	9	244	2	1	1995	227.7	5.6	769.08	9	0	6.6907	6.87406	6.4822	6.6851	6.47735	6.61471
	0.809589	-0.0341418	O14561	Acyl carrier protein, mitochondrial OS=Homo sapiens OX=9606 GN=NDUFAB1 PE=1 SV=3	NDUFAB1	High	0	15.19	1.18156	24	4	168	4	1	156	17.4	4.93	413.93	4	0	6.64818	6.6879	6.63372	6.66249	6.60881	6.61912
	0.448705	-0.032208	P49327	Fatty acid synthase OS=Homo sapiens OX=9606 GN=FASN PE=1 SV=3	FASN	High	0	80.877	1.90783	8	18	149	18	1	2511	273.3	6.44	452.44	18	0	6.56986	6.63807	6.66959	6.6893	6.62205	6.67243
	0.401082	-0.0337393	P61011	Signal recognition particle 54 kDa protein OS=Homo sapiens OX=9606 GN=SRP54 PE=1 SV=1	SRP54	High	0	30.567	1.48525	18	9	27	9	1	504	55.7	8.75	53.02	9	0	6.57289	6.58496	6.71836	6.66534	6.64097	6.67525
	0.555319	-0.0328476	P61254	60S ribosomal protein L26 OS=Homo sapiens OX=9606 GN=RPL26 PE=1 SV=1	RPL26	High	0	25.451	1.4057	28	6	102	6	1	145	17.2	10.55	209.71	6	0	6.67666	6.69905	6.61618	6.65821	6.59694	6.61176
	0.275782	-0.0341375	P19474	E3 ubiquitin-protein ligase TRIM21 OS=Homo sapiens OX=9606 GN=TRIM21 PE=1 SV=1	TRIM21	High	0.003	4.721	0.674034	4	2	16	2	1	475	54.1	6.38	42.98	2	0	6.55612	6.6893	6.63227	6.70736	6.61029	6.66107
	0.112791	-0.0385127	I4AY87	Epididymis secretory sperm binding protein (Fragment) OS=Homo sapiens OX=9606 GN=MIF PE=2 SV=1		High	0.002	5.597	0.747955	14	2	59	2	1	115	12.5	7.88	133.99	2	0	6.732	6.69209	6.72928	6.52042	6.63662	6.53605
	0.194842	-0.0352578	Q9HBI1	Beta-parvin OS=Homo sapiens OX=9606 GN=PARVB PE=1 SV=1	PARVB	High	0	13.627	1.1344	6	2	4	2	1	364	41.7	6.73	10.55	2	0	6.47573	6.65105	6.72792	6.66818	6.60585	6.71973
	0.248224	-0.0356638	Q6MZT3	Uncharacterized protein DKFZp686C1054 OS=Homo sapiens OX=9606 GN=DKFZp686C1054 PE=2 SV=1	DKFZp686C1054	Medium	0.018	2.479	0.394277	5	2	2	2	1	439	48.5	8.92	2.76	2	0	6.68229	6.6879	6.69209	6.58797	6.6014	6.60733
	0.142288	-0.0372767	D3DVC4	Nestin, isoform CRA_c OS=Homo sapiens OX=9606 GN=NES PE=3 SV=1	NES	High	0.002	4.791	0.680426	1	2	4	2	1	1621	177.3	4.36	2.74	2	0	6.39575	6.47897	6.66534	6.84298	6.69905	6.73471
	0.0914791	-0.0441287	A0A024R8A7	HCG31253, isoform CRA_a OS=Homo sapiens OX=9606 GN=hCG_31253 PE=4 SV=1	hCG_31253	High	0.001	6.088	0.784475	6	3	8	2	1	572	61.6	8.38	16	3	0	6.59842	6.80219	6.50621	6.75355	6.4822	6.6893
	0.584946	-0.0357988	P17900	Ganglioside GM2 activator OS=Homo sapiens OX=9606 GN=GM2A PE=1 SV=4	GM2A	High	0	29.462	1.46926	32	8	638	8	1	193	20.8	5.31	1598.87	8	0	6.75756	6.73606	6.62936	6.58496	6.57743	6.56529
	0.0807475	-0.0505257	B4DN39	cDNA FLJ53065, highly similar to T-complex protein 1 subunit zeta OS=Homo sapiens OX=9606 PE=2 SV=1		High	0	40.829	1.61097	25	9	182	1	1	389	42.9	6.62	472.52	9	0	6.65964	6.66676	6.83794	6.46597	6.69349	6.50938
	0.532107	-0.0368114	A0A024R9D3	60S ribosomal protein L30 OS=Homo sapiens OX=9606 GN=RPL30 PE=3 SV=1	RPL30	High	0	22.148	1.34533	49	5	107	5	1	115	12.8	9.63	258.46	5	0	6.70874	6.69627	6.65105	6.61176	6.61176	6.57743
	0.120885	-0.0409141	A0A087WTJ2	GIMAP1-GIMAP5 readthrough OS=Homo sapiens OX=9606 GN=GIMAP1-GIMAP5 PE=1 SV=1	GIMAP1-GIMAP5	High	0	19.045	1.27978	10	4	11	2	1	511	57	8.44	20.66	4	3	6.57592	6.69627	6.57592	6.75355	6.54998	6.69766
	0.173599	-0.0389752	P23634	Plasma membrane calcium-transporting ATPase 4 OS=Homo sapiens OX=9606 GN=ATP2B4 PE=1 SV=2	ATP2B4	High	0	19.137	1.28187	4	4	12	2	1	1241	137.8	6.6	28.01	4	3	6.52669	6.63372	6.66249	6.72247	6.58045	6.72656
	0.306528	-0.0361633	Q15286	Ras-related protein Rab-35 OS=Homo sapiens OX=9606 GN=RAB35 PE=1 SV=1	RAB35	High	0	25.583	1.40795	24	5	330	2	1	201	23	8.29	1015.08	5	0	6.68089	6.59544	6.70598	6.62205	6.63952	6.61618
	1.37117	-0.0361998	Q9Y3Z3	Deoxynucleoside triphosphate triphosphohydrolase SAMHD1 OS=Homo sapiens OX=9606 GN=SAMHD1 PE=1 SV=2	SAMHD1	High	0	129.856	2.11346	34	23	514	23	1	626	72.2	7.14	1356.82	23	0	6.58045	6.61618	6.67666	6.69209	6.64818	6.64818
	1.0121	-0.0390596	Q96C23	Galactose mutarotase OS=Homo sapiens OX=9606 GN=GALM PE=1 SV=1	GALM	High	0	39.745	1.59928	29	9	202	9	1	342	37.7	6.65	417.48	9	0	6.6837	6.7211	6.62498	6.64097	6.58346	6.60437
	0.25053	-0.0404317	A8K4A8	cDNA FLJ76156, highly similar to Homo sapiens aspartyl-tRNA synthetase 2 (DARS2), mRNA OS=Homo sapiens OX=9606 PE=2 SV=1		Medium	0.023	2.195	0.341435	1	1	1	1	1	645	73.5	7.84	2.54	1	0	6.67384	6.75756	6.62352	6.6279	6.64386	6.52669
	0.813394	-0.0393519	A0A024R9D7	2,4-dienoyl CoA reductase 1, mitochondrial, isoform CRA_b OS=Homo sapiens OX=9606 GN=DECR1 PE=4 SV=1	DECR1	High	0	120.46	2.08084	46	14	824	14	1	335	36	9.28	2417.73	14	0	6.70874	6.74819	6.60288	6.63517	6.57289	6.58646
	0.264437	-0.0399666	P48201	ATP synthase F(0) complex subunit C3, mitochondrial OS=Homo sapiens OX=9606 GN=ATP5MC3 PE=1 SV=1	ATP5G3	High	0.006	4.104	0.613207	5	1	272	1	1	142	14.7	9.45	639.24	1	0	6.65105	6.6893	6.59842	6.70183	6.59096	6.62936
	0.484205	-0.0407407	P13073	Cytochrome c oxidase subunit 4 isoform 1, mitochondrial OS=Homo sapiens OX=9606 GN=COX4I1 PE=1 SV=1	COX4I1	High	0	46.573	1.66813	36	7	388	7	1	169	19.6	9.51	1219.69	7	0	6.60881	6.66107	6.63807	6.69766	6.63807	6.61618
	0.409491	-0.0405998	P11233	Ras-related protein Ral-A OS=Homo sapiens OX=9606 GN=RALA PE=1 SV=1	RALA	High	0	44.025	1.6437	28	7	139	5	1	206	23.6	7.11	365.23	7	2	6.62352	6.65105	6.63081	6.70321	6.61765	6.63517
	0.187664	-0.0425699	A0A1R4A3Y6	MHC class II antigen OS=Homo sapiens OX=9606 GN=HLA-DPB1 PE=4 SV=1		High	0	37.865	1.57824	24	9	278	1	1	258	29.2	7.08	701.54	9	11	6.7211	6.62936	6.71012	6.58496	6.65535	6.55459
	0.19042	-0.0419059	A0A024R608	Ribosomal protein, large, P1, isoform CRA_a OS=Homo sapiens OX=9606 GN=RPLP1 PE=3 SV=1	RPLP1	High	0.009	3.324	0.521661	14	1	1	1	1	114	11.5	4.32	2.04	1	0	6.64818	6.81634	6.54535	6.6865	6.60733	6.54071
	0.512211	-0.0403535	B2R5H0	Protein S100 OS=Homo sapiens OX=9606 PE=2 SV=1		High	0	48.106	1.6822	58	7	743	1	1	105	11.7	7.18	1875.57	7	11	6.76155	6.72792	6.63372	6.58797	6.58946	6.55152
	0.389698	-0.0413997	P62917	60S ribosomal protein L8 OS=Homo sapiens OX=9606 GN=RPL8 PE=1 SV=2	RPL8	High	0	41.618	1.61928	31	10	244	10	1	257	28	11.03	639.26	10	0	6.57894	6.66534	6.64241	6.70598	6.60881	6.65678
	0.307819	-0.0414734	O76003	Glutaredoxin-3 OS=Homo sapiens OX=9606 GN=GLRX3 PE=1 SV=2	GLRX3	High	0	42.109	1.62437	26	9	72	9	1	335	37.4	5.39	212.85	9	0	6.59096	6.70598	6.61765	6.7046	6.59544	6.64386
	0.71894	-0.0421853	B2RAY1	cDNA, FLJ95184, highly similar to Homo sapiens signal transducing adaptor molecule (SH3 domain and ITAM motif) 1 (STAM), mRNA OS=Homo sapiens OX=9606 PE=2 SV=1		High	0	9.905	0.995854	5	3	15	2	1	540	59.1	4.84	42.76	3	0	6.66391	6.75889	6.61618	6.64241	6.56986	6.60437
	0.133615	-0.046289	B2R6R6	Serine/threonine-protein phosphatase OS=Homo sapiens OX=9606 PE=2 SV=1		Medium	0.041	1.718	0.235023	2	1	2	1	1	499	56.8	6.16	2.07	1	0	6.61471	6.58496	6.65678	6.71425	6.52356	6.75489
	0.263662	-0.0431511	A0A140VJS3	Testicular tissue protein Li 149 OS=Homo sapiens OX=9606 PE=2 SV=1		High	0	36.341	1.5604	19	8	105	7	1	406	45.6	7.55	267.27	8	0	6.56224	6.62498	6.6453	6.73335	6.60585	6.6865
	0.700866	-0.0431056	O75832	26S proteasome non-ATPase regulatory subunit 10 OS=Homo sapiens OX=9606 GN=PSMD10 PE=1 SV=1	PSMD10	High	0.001	8.762	0.942603	19	4	141	4	1	226	24.4	6.1	317.04	4	0	6.62936	6.65964	6.64241	6.6879	6.62059	6.62352
	1.03605	-0.0427907	Q14161	ARF GTPase-activating protein GIT2 OS=Homo sapiens OX=9606 GN=GIT2 PE=1 SV=2	GIT2	High	0	16.798	1.22526	9	8	45	6	1	759	84.5	7.23	110	8	2	6.63662	6.66959	6.65964	6.65964	6.63081	6.60288
	0.226488	-0.0449803	Q9C0C2	182 kDa tankyrase-1-binding protein OS=Homo sapiens OX=9606 GN=TNKS1BP1 PE=1 SV=4	TNKS1BP1	High	0.006	4.132	0.61616	1	2	3	2	1	1729	181.7	4.86	4.99	2	0	6.46597	6.71699	6.65392	6.72247	6.58045	6.70598
	0.477785	-0.0444934	O75947	ATP synthase subunit d, mitochondrial OS=Homo sapiens OX=9606 GN=ATP5PD PE=1 SV=3	ATP5H	High	0	70.512	1.84826	52	10	441	10	1	161	18.5	5.3	1157.78	10	0	6.65535	6.71287	6.61618	6.67384	6.58045	6.62059
	0.152657	-0.0480685	A0A2R8Y4K8	SAM domain-containing protein SAMSN-1 OS=Homo sapiens OX=9606 GN=SAMSN1 PE=1 SV=1		High	0.002	5.256	0.720655	3	2	4	2	1	669	75.9	5.68	8.74	2	0	6.57289	6.67101	6.7761	6.57592	6.58346	6.67243
	0.231175	-0.0455868	P13995	Bifunctional methylenetetrahydrofolate dehydrogenase/cyclohydrolase, mitochondrial OS=Homo sapiens OX=9606 GN=MTHFD2 PE=1 SV=2	MTHFD2	High	0.001	7.47	0.873321	9	3	5	3	1	350	37.9	8.73	12.11	3	0	6.55766	6.64241	6.64962	6.72383	6.58045	6.70183
	0.567058	-0.0451019	A0A140VK70	26S proteasome AAA-ATPase subunit RPT1 OS=Homo sapiens OX=9606 PE=2 SV=1		High	0	91.531	1.96157	36	14	243	6	1	433	48.6	5.95	742.64	14	10	6.64386	6.69766	6.62936	6.67525	6.58797	6.62644
	1.06942	-0.0454564	P38159	RNA-binding motif protein, X chromosome OS=Homo sapiens OX=9606 GN=RBMX PE=1 SV=3	RBMX	High	0	35.029	1.54443	24	10	107	10	1	391	42.3	10.05	248.13	10	0	6.62936	6.64818	6.66534	6.67101	6.63662	6.60881
	0.203811	-0.0488539	P27694	Replication protein A 70 kDa DNA-binding subunit OS=Homo sapiens OX=9606 GN=RPA1 PE=1 SV=2	RPA1	High	0.002	4.94	0.693727	4	3	13	3	1	616	68.1	7.21	16.25	3	0	6.58045	6.49825	6.76686	6.66534	6.73606	6.59842
	0.380812	-0.0467641	Q16762	Thiosulfate sulfurtransferase OS=Homo sapiens OX=9606 GN=TST PE=1 SV=4	TST	High	0	9.001	0.954291	4	1	18	1	1	297	33.4	7.25	54	1	0	6.60437	6.61176	6.72247	6.64674	6.61176	6.66391
	0.641119	-0.0468724	Q15052	Rho guanine nucleotide exchange factor 6 OS=Homo sapiens OX=9606 GN=ARHGEF6 PE=1 SV=2	ARHGEF6	High	0	20.067	1.30248	7	5	38	3	1	776	87.4	6.05	98.51	5	2	6.73606	6.69766	6.63662	6.62205	6.60881	6.55612
	0.235043	-0.0491095	A0A173ADH0	MHC class II antigen OS=Homo sapiens OX=9606 GN=HLA-DQA1 PE=3 SV=1		High	0	17.872	1.25217	15	4	47	3	1	254	27.8	6.14	144.08	4	1	6.72383	6.76421	6.54071	6.6879	6.54844	6.58195
	0.45723	-0.0472455	A0A024R713	Dihydrolipoyl dehydrogenase OS=Homo sapiens OX=9606 GN=DLD PE=2 SV=1	DLD	High	0	131.559	2.11912	29	16	521	16	1	509	54.1	7.85	1378.21	16	0	6.71699	6.65249	6.65964	6.63227	6.63517	6.56224
	0.460951	-0.0472615	O95202	Mitochondrial proton/calcium exchanger protein OS=Homo sapiens OX=9606 GN=LETM1 PE=1 SV=1	LETM1	High	0	71.304	1.85311	21	15	225	15	1	739	83.3	6.7	654.78	15	0	6.63372	6.62205	6.7046	6.6453	6.65249	6.60288
	0.157662	-0.0523822	Q5U5X0	Complex III assembly factor LYRM7 OS=Homo sapiens OX=9606 GN=LYRM7 PE=1 SV=1	LYRM7	High	0.001	6.52	0.814248	16	2	6	2	1	104	11.9	9.66	16.56	2	0	6.74012	6.59694	6.76818	6.53916	6.58346	6.61912
	0.454221	-0.048641	A0A0A0MTH3	59 kDa serine/threonine-protein kinase OS=Homo sapiens OX=9606 GN=ILK PE=1 SV=1	ILK	High	0	29.801	1.47423	17	9	58	9	1	483	54.6	7.97	141.85	9	0	6.63952	6.56834	6.70874	6.66534	6.67243	6.60437
	0.22304	-0.0513394	O00186	Syntaxin-binding protein 3 OS=Homo sapiens OX=9606 GN=STXBP3 PE=1 SV=2	STXBP3	High	0	28.264	1.45123	9	5	57	5	1	592	67.7	7.8	131.64	5	0	6.49665	6.55459	6.65678	6.79051	6.62352	6.7211
	2.62909	-0.0476625	A0A024R3X4	60 kDa chaperonin (Fragment) OS=Homo sapiens OX=9606 GN=HSPD1 PE=2 SV=1	HSPD1	High	0	451.681	2.65483	53	33	2615	4	1	573	61	5.87	7691.32	33	50	6.65535	6.63807	6.66676	6.66534	6.62059	6.61618
	0.682656	-0.0491374	A8K7N0	60S ribosomal protein L14 OS=Homo sapiens OX=9606 PE=2 SV=1		High	0	46.406	1.66657	32	6	102	1	1	218	23.6	10.84	312.68	6	6	6.59991	6.61765	6.66534	6.70598	6.61912	6.65392
	0.964848	-0.0494537	A0A024R0E2	Cold shock domain containing E1, RNA-binding, isoform CRA_a OS=Homo sapiens OX=9606 GN=CSDE1 PE=4 SV=1	CSDE1	High	0	36.779	1.5656	14	11	47	11	1	798	88.8	6.25	100.49	11	0	6.63807	6.61471	6.6907	6.66391	6.61618	6.63952
	0.824145	-0.0501142	A8K646	cDNA FLJ75699, highly similar to Homo sapiens osteoclast stimulating factor 1 (OSTF1), mRNA OS=Homo sapiens OX=9606 PE=2 SV=1		High	0	60.511	1.78183	32	6	130	6	1	214	23.7	5.68	357.69	6	0	6.59246	6.65821	6.65821	6.69627	6.61618	6.63807
	0.916475	-0.0503531	Q08AM6	Protein VAC14 homolog OS=Homo sapiens OX=9606 GN=VAC14 PE=1 SV=1	VAC14	High	0	39.757	1.59941	12	7	87	7	1	782	87.9	6.13	280.66	7	0	6.62205	6.64818	6.65964	6.6865	6.63662	6.60881
	0.346094	-0.0509241	A8MXP9	Matrin-3 OS=Homo sapiens OX=9606 GN=MATR3 PE=1 SV=1	MATR3	High	0	23.539	1.37179	7	7	49	7	1	895	99.9	6.04	115.36	7	0	6.69488	6.64962	6.70598	6.60288	6.58496	6.62205
	1.09197	-0.0508218	Q13596	Sorting nexin-1 OS=Homo sapiens OX=9606 GN=SNX1 PE=1 SV=3	SNX1	High	0	30.973	1.49098	14	8	99	7	1	522	59	5.15	329.43	8	0	6.6453	6.68089	6.64818	6.67101	6.59842	6.61912
	0.480522	-0.0518777	B4DT57	cDNA FLJ61383, highly similar to Serine/threonine-protein kinase 24 OS=Homo sapiens OX=9606 PE=2 SV=1		High	0	23.316	1.36765	14	6	82	6	1	450	50	5.6	251.85	6	0	6.65535	6.6837	6.61618	6.69627	6.61176	6.59694
	0.341244	-0.0521567	Q562R1	Beta-actin-like protein 2 OS=Homo sapiens OX=9606 GN=ACTBL2 PE=1 SV=2	ACTBL2	High	0	146.959	2.1672	32	15	3959	4	1	376	42	5.59	12824.8	15	0	6.60288	6.67101	6.61618	6.72928	6.61471	6.62644
	0.561042	-0.0519996	A0A024R850	Mitochondrial ribosome recycling factor, isoform CRA_a OS=Homo sapiens OX=9606 GN=MRRF PE=3 SV=1	MRRF	High	0.001	6.489	0.812178	7	2	8	2	1	336	36.9	9.58	24.16	2	0	6.63517	6.54226	6.73064	6.66107	6.64674	6.64097
	0.134724	-0.0606918	Q9HCC0	Methylcrotonoyl-CoA carboxylase beta chain, mitochondrial OS=Homo sapiens OX=9606 GN=MCCC2 PE=1 SV=1	MCCC2	High	0	28.12	1.44902	10	4	14	4	1	563	61.3	7.68	59.44	4	0	6.61176	6.65249	6.52042	6.83036	6.62059	6.60881
	0.768613	-0.0525639	P48960	Adhesion G protein-coupled receptor E5 OS=Homo sapiens OX=9606 GN=ADGRE5 PE=1 SV=4	CD97	High	0	23.281	1.367	7	5	61	5	1	835	91.8	6.87	132.08	5	0	6.61176	6.74685	6.67101	6.63081	6.61324	6.58346
	0.815569	-0.0522542	A0A384N6C7	Epididymis secretory sperm binding protein OS=Homo sapiens OX=9606 PE=2 SV=1		High	0	9.123	0.960138	6	4	27	3	1	589	64	8.27	82.57	4	1	6.56072	6.51254	6.7046	6.73606	6.6851	6.65105
	0.446753	-0.054858	P61163	Alpha-centractin OS=Homo sapiens OX=9606 GN=ACTR1A PE=1 SV=1	ACTR1A	High	0	49.944	1.69848	26	8	541	4	1	376	42.6	6.64	1296.54	8	3	6.51728	6.60881	6.75355	6.66391	6.66534	6.64241
	1.39664	-0.0530887	A0A0A6YYJ8	Putative RNA-binding protein Luc7-like 2 OS=Homo sapiens OX=9606 GN=LUC7L2 PE=3 SV=1	LUC7L2	High	0	25.198	1.40137	12	5	57	5	1	458	54.2	10.13	196.07	5	0	6.6865	6.64674	6.65249	6.66534	6.59694	6.61471
	0.826942	-0.0551713	Q7L5N7	Lysophosphatidylcholine acyltransferase 2 OS=Homo sapiens OX=9606 GN=LPCAT2 PE=1 SV=1	LPCAT2	High	0	22.188	1.34612	10	5	37	5	1	544	60.2	6.55	89.08	5	0	6.61471	6.57592	6.71836	6.67101	6.64386	6.63517
	0.439051	-0.0560341	B4DUJ2	cDNA FLJ54063, highly similar to Homo sapiens CD74 antigen, transcript variant 2, mRNA OS=Homo sapiens OX=9606 PE=2 SV=1		High	0	30.545	1.48494	35	5	262	1	1	144	16.7	6.42	618.28	5	0	6.75221	6.65964	6.59096	6.6865	6.58797	6.57743
	0.178841	-0.0610127	Q6UB99	Ankyrin repeat domain-containing protein 11 OS=Homo sapiens OX=9606 GN=ANKRD11 PE=1 SV=3	ANKRD11	Medium	0.017	2.591	0.413467	1	2	16	2	1	2663	297.7	7.11	16.51	2	0	6.57592	6.74685	6.54998	6.77347	6.6453	6.55612
	0.274636	-0.0574632	Q460N5	Protein mono-ADP-ribosyltransferase PARP14 OS=Homo sapiens OX=9606 GN=PARP14 PE=1 SV=3	PARP14	High	0	12.807	1.10745	4	6	12	6	1	1801	202.7	7.18	33.86	6	0	6.55305	6.62205	6.62205	6.77479	6.64674	6.63517
	1.23035	-0.0562961	Q96FJ2	Dynein light chain 2, cytoplasmic OS=Homo sapiens OX=9606 GN=DYNLL2 PE=1 SV=1	DYNLL2	Medium	0.037	1.792	0.253338	8	1	30	1	1	89	10.3	7.37	84.53	1	0	6.66534	6.69627	6.6453	6.66107	6.58496	6.60881
	0.402804	-0.0585251	O75023	Leukocyte immunoglobulin-like receptor subfamily B member 5 OS=Homo sapiens OX=9606 GN=LILRB5 PE=1 SV=1	LILRB5	High	0	13.937	1.14417	6	2	22	1	1	590	64.1	7.3	58.58	2	0	6.44956	6.50144	6.70598	6.79312	6.65821	6.72383
	1.18596	-0.0577443	A0A024R9G4	Family with sequence similarity 49, member B, isoform CRA_a OS=Homo sapiens OX=9606 GN=FAM49B PE=3 SV=1	FAM49B	High	0	56.974	1.75568	29	8	199	7	1	324	36.7	6.06	524.45	8	1	6.69209	6.59991	6.65821	6.6837	6.62205	6.60437
	0.651511	-0.0580986	P30044	Peroxiredoxin-5, mitochondrial OS=Homo sapiens OX=9606 GN=PRDX5 PE=1 SV=4	PRDX5	High	0	67.977	1.83236	50	7	262	7	1	214	22.1	8.7	821.58	7	0	6.65535	6.63662	6.7046	6.63807	6.61176	6.61471
	0.613973	-0.0570769	O94906	Pre-mRNA-processing factor 6 OS=Homo sapiens OX=9606 GN=PRPF6 PE=1 SV=1	PRPF6	High	0.001	7.593	0.880413	3	3	5	3	1	941	106.9	8.25	12.18	3	0	6.61765	6.61912	6.65535	6.71287	6.64674	6.60733
	0.334999	-0.0591226	P16070	CD44 antigen OS=Homo sapiens OX=9606 GN=CD44 PE=1 SV=3	CD44	High	0	72.826	1.86229	13	9	260	9	1	742	81.5	5.33	730.09	9	0	6.72928	6.62498	6.70183	6.60881	6.64241	6.54998
	0.359735	-0.0603254	Q9H0R4	Haloacid dehalogenase-like hydrolase domain-containing protein 2 OS=Homo sapiens OX=9606 GN=HDHD2 PE=1 SV=1	HDHD2	Medium	0.047	1.569	0.195623	3	1	3	1	1	259	28.5	6.24	0	1	0	6.67525	6.71149	6.58496	6.71012	6.58797	6.58646
	1.18622	-0.059442	O95479	GDH/6PGL endoplasmic bifunctional protein OS=Homo sapiens OX=9606 GN=H6PD PE=1 SV=2	H6PD	High	0	14.445	1.15972	5	4	21	4	1	791	88.8	7.3	25.73	4	0	6.57743	6.6014	6.6851	6.71425	6.63372	6.64674
	0.254102	-0.0613654	Q9ULP9	TBC1 domain family member 24 OS=Homo sapiens OX=9606 GN=TBC1D24 PE=1 SV=2	TBC1D24	Medium	0.029	1.989	0.298635	2	1	1	1	1	559	62.9	7.36	2.17	1	0	6.44128	6.64386	6.71836	6.71973	6.56986	6.74551
	0.253208	-0.0625975	P11441	Ubiquitin-like protein 4A OS=Homo sapiens OX=9606 GN=UBL4A PE=1 SV=1	UBL4A	High	0	10.127	1.00548	29	4	12	4	1	157	17.8	8.66	27.92	4	0	6.57289	6.74685	6.5744	6.75355	6.59395	6.60881
	0.559642	-0.0610886	J3KPM9	Signal transducer and activator of transcription OS=Homo sapiens OX=9606 GN=STAT1 PE=1 SV=1	STAT1	High	0	219.116	2.34067	36	29	1579	1	1	714	83.3	6.42	4422.54	29	0	6.7046	6.73742	6.61176	6.65535	6.53761	6.60733
	0.435146	-0.0615098	O75886	Signal transducing adapter molecule 2 OS=Homo sapiens OX=9606 GN=STAM2 PE=1 SV=1	STAM2	High	0	20.073	1.30261	10	5	11	4	1	525	58.1	5.07	29.17	5	2	6.71012	6.71149	6.59246	6.6865	6.55305	6.60288
	1.12613	-0.0600758	Q8IZ83	Aldehyde dehydrogenase family 16 member A1 OS=Homo sapiens OX=9606 GN=ALDH16A1 PE=1 SV=2	ALDH16A1	High	0	23.035	1.36239	9	6	51	6	1	802	85.1	6.79	105.26	6	0	6.61176	6.63081	6.70044	6.66818	6.61765	6.63081
	0.29341	-0.0631604	A0A024R4U3	Tubulin tyrosine ligase-like family, member 12, isoform CRA_a OS=Homo sapiens OX=9606 GN=TTLL12 PE=4 SV=1	TTLL12	Medium	0.049	1.527	0.183839	1	1	2	1	1	644	74.4	5.53	5.41	1	0	6.62936	6.7252	6.59544	6.71699	6.54226	6.64386
	1.36166	-0.0606027	Q53XS4	Tyrosine-protein phosphatase non-receptor type OS=Homo sapiens OX=9606 GN=PTPN6 PE=2 SV=1	PTPN6	High	0	74.35	1.87128	25	15	364	15	1	597	67.7	7.78	974.41	15	0	6.6893	6.66959	6.6453	6.66676	6.60288	6.58797
	1.3952	-0.0620542	Q59EA2	Coronin (Fragment) OS=Homo sapiens OX=9606 PE=2 SV=1		High	0	185.085	2.26737	32	23	1010	21	1	501	56.3	8.19	2665.26	23	2	6.72928	6.6865	6.64241	6.64097	6.56682	6.59246
	0.67637	-0.0622323	Q01469	Fatty acid-binding protein 5 OS=Homo sapiens OX=9606 GN=FABP5 PE=1 SV=3	FABP5	High	0	72.045	1.8576	50	8	532	8	1	135	15.2	7.01	1253.72	8	0	6.73471	6.78267	6.58195	6.64386	6.53605	6.56529
	0.130546	-0.0755987	A0A0B4J2F0	Protein PIGBOS1 OS=Homo sapiens OX=9606 GN=PIGBOS1 PE=1 SV=1	PIGBOS1	Medium	0.022	2.242	0.350636	19	1	2	1	1	54	6.3	8.5	5	1	0	6.45943	6.47573	6.56834	6.94134	6.61029	6.74819
	0.839988	-0.062844	P08559	Pyruvate dehydrogenase E1 component subunit alpha, somatic form, mitochondrial OS=Homo sapiens OX=9606 GN=PDHA1 PE=1 SV=3	PDHA1	High	0	33.331	1.52285	16	8	83	8	1	390	43.3	8.06	215.82	8	0	6.65821	6.64962	6.64674	6.69349	6.59395	6.62059
	0.816488	-0.0632684	D3DWY7	von Hippel-Lindau binding protein 1, isoform CRA_b OS=Homo sapiens OX=9606 GN=VBP1 PE=3 SV=1	VBP1	High	0	10.006	1.00026	15	4	13	4	1	233	26.5	9.01	29.66	4	0	6.84298	6.68089	6.58797	6.63372	6.56377	6.53138
	0.577173	-0.0630748	O75533	Splicing factor 3B subunit 1 OS=Homo sapiens OX=9606 GN=SF3B1 PE=1 SV=3	SF3B1	High	0	14.323	1.15603	3	3	15	3	1	1304	145.7	7.09	48.42	3	0	6.56377	6.57894	6.74551	6.67384	6.62644	6.66676
	0.26683	-0.0659261	O60524	Nuclear export mediator factor NEMF OS=Homo sapiens OX=9606 GN=NEMF PE=1 SV=4	NEMF	High	0.005	4.185	0.621695	1	1	8	1	1	1076	122.9	6.35	18.4	1	0	6.48059	6.75355	6.61324	6.75622	6.56377	6.67384
	0.926095	-0.063807	Q9H2M9	Rab3 GTPase-activating protein non-catalytic subunit OS=Homo sapiens OX=9606 GN=RAB3GAP2 PE=1 SV=1	RAB3GAP2	High	0	9.483	0.976946	4	5	25	5	1	1393	155.9	5.62	36.09	5	0	6.59246	6.64386	6.67948	6.69627	6.64674	6.6014
	0.243057	-0.067704	P43686	26S proteasome regulatory subunit 6B OS=Homo sapiens OX=9606 GN=PSMC4 PE=1 SV=2	PSMC4	High	0	19.348	1.28664	11	4	32	3	1	418	47.3	5.21	82.77	4	0	6.60733	6.49825	6.63227	6.80478	6.70321	6.59842
	0.84447	-0.063807	P02786	Transferrin receptor protein 1 OS=Homo sapiens OX=9606 GN=TFRC PE=1 SV=2	TFRC	High	0	59.475	1.77433	10	8	220	8	1	760	84.8	6.61	495.06	8	0	6.71012	6.71562	6.63081	6.64818	6.54998	6.6014
	0.542184	-0.0648344	A0A384MTZ4	Epididymis secretory sperm binding protein OS=Homo sapiens OX=9606 PE=2 SV=1		Medium	0.017	2.557	0.407731	3	1	4	1	1	231	25.7	6.02	9.44	1	0	6.45943	6.62644	6.71149	6.73471	6.70183	6.61471
	1.24922	-0.0650949	P30405	Peptidyl-prolyl cis-trans isomerase F, mitochondrial OS=Homo sapiens OX=9606 GN=PPIF PE=1 SV=1	PPIF	High	0	42.099	1.62427	40	10	342	1	1	207	22	9.38	770.37	10	0	6.53761	6.62644	6.70874	6.70321	6.65678	6.62498
	0.449685	-0.0670536	A0A7P0MRW0	Non-POU domain-containing octamer-binding protein OS=Homo sapiens OX=9606 GN=NONO PE=4 SV=1		High	0	13.218	1.12117	10	7	76	4	1	515	59.6	8.47	166.72	7	1	6.6014	6.70044	6.64386	6.70183	6.55766	6.65392
	0.520335	-0.0653453	Q92665	28S ribosomal protein S31, mitochondrial OS=Homo sapiens OX=9606 GN=MRPS31 PE=1 SV=3	MRPS31	Medium	0.035	1.854	0.26811	2	1	13	1	1	395	45.3	9.29	33.12	1	0	6.66107	6.76686	6.59544	6.68229	6.55459	6.59246
	1.6097	-0.0658607	Q9UHD8	Septin-9 OS=Homo sapiens OX=9606 GN=SEPTIN9 PE=1 SV=2	2022-09-09	High	0	76.33	1.8827	24	11	241	11	1	586	65.4	8.97	714.2	11	0	6.63517	6.66818	6.66818	6.67666	6.59694	6.61618
	0.917144	-0.0669742	M0R0C6	Far upstream element-binding protein 2 OS=Homo sapiens OX=9606 GN=KHSRP PE=1 SV=2	KHSRP	High	0	32.286	1.50901	13	10	113	8	1	747	76.6	7.33	336.63	10	2	6.6893	6.7211	6.62205	6.66818	6.56682	6.58946
	1.02267	-0.0673354	A0A024RDR0	High mobility group protein 1 OS=Homo sapiens OX=9606 GN=HMGB1 PE=3 SV=1	HMGB1	High	0	24.667	1.39212	23	6	99	3	1	215	24.9	5.74	228.37	6	4	6.66391	6.71149	6.63517	6.67384	6.59842	6.57592
	0.170417	-0.0744331	Q3YEC7	Rab-like protein 6 OS=Homo sapiens OX=9606 GN=RABL6 PE=1 SV=2	RABL6	Medium	0.042	1.694	0.228913	2	1	1	1	1	729	79.5	5.22	0	1	0	6.47249	6.78529	6.55152	6.80864	6.52199	6.6893
	1.49327	-0.0672596	P61353	60S ribosomal protein L27 OS=Homo sapiens OX=9606 GN=RPL27 PE=1 SV=2	RPL27	High	0	13.552	1.132	29	5	159	5	1	136	15.8	10.56	353.52	5	0	6.64674	6.65249	6.67807	6.67101	6.61912	6.59544
	0.659333	-0.0672925	O95721	Synaptosomal-associated protein 29 OS=Homo sapiens OX=9606 GN=SNAP29 PE=1 SV=1	SNAP29	High	0	12.759	1.10582	16	4	22	4	1	258	29	5.81	55.12	4	0	6.69209	6.64386	6.67948	6.64962	6.56224	6.63227
	0.44533	-0.0697839	B2R673	Dihydrolipoamide acetyltransferase component of pyruvate dehydrogenase complex OS=Homo sapiens OX=9606 PE=2 SV=1		High	0	26.373	1.42116	14	7	60	7	1	501	54	8.76	147.59	7	0	6.55459	6.65105	6.6453	6.74953	6.59991	6.65535
	0.497948	-0.0690079	Q9UJY5	ADP-ribosylation factor-binding protein GGA1 OS=Homo sapiens OX=9606 GN=GGA1 PE=1 SV=1	GGA1	High	0	9.694	0.986503	5	4	21	3	1	639	70.3	5.29	53.3	4	1	6.61029	6.61176	6.74551	6.64241	6.63372	6.61618
	0.343158	-0.0698361	C9JMV9	N-acyl-L-amino-acid amidohydrolase OS=Homo sapiens OX=9606 GN=ABHD14A-ACY1 PE=3 SV=1	ABHD14A-ACY1	High	0.001	7.423	0.870579	6	3	14	3	1	509	56.4	6.39	28.64	3	0	6.59096	6.66534	6.6453	6.72383	6.54998	6.67948
	0.327322	-0.0698199	P08240	Signal recognition particle receptor subunit alpha OS=Homo sapiens OX=9606 GN=SRPRA PE=1 SV=2	SRPR	High	0.001	5.828	0.76552	3	3	17	2	1	638	69.8	8.95	37.26	3	1	6.61176	6.71425	6.58797	6.74551	6.60437	6.58946
	0.354166	-0.0696461	A0A024R843	Tripartite motif-containing 32, isoform CRA_a OS=Homo sapiens OX=9606 GN=TRIM32 PE=3 SV=1	TRIM32	High	0.008	3.568	0.552425	2	1	1	1	1	653	71.9	6.98	3.01	1	0	6.4545	6.61176	6.66818	6.78921	6.61765	6.70044
	0.306974	-0.0726006	A0A1L3A5U7	Glutaryl-CoA dehydrogenase OS=Homo sapiens OX=9606 GN=GCDH PE=2 SV=1		High	0	10.042	1.00182	4	2	16	2	1	438	48.1	8.06	47.14	2	0	6.50779	6.66107	6.63372	6.77873	6.58496	6.68229
	0.871512	-0.07007	A0A384P5U2	Epididymis secretory sperm binding protein OS=Homo sapiens OX=9606 PE=2 SV=1		High	0	21.225	1.32685	17	5	257	4	1	249	28.6	4.09	651.79	5	1	6.61029	6.67525	6.66249	6.69488	6.58496	6.63227
	0.894904	-0.0696678	Q9H061	Transmembrane protein 126A OS=Homo sapiens OX=9606 GN=TMEM126A PE=1 SV=1	TMEM126A	High	0.003	4.313	0.634779	5	1	11	1	1	195	21.5	9.26	21.32	1	0	6.67243	6.69627	6.64386	6.67101	6.56377	6.61176
	0.553928	-0.0703983	P49458	Signal recognition particle 9 kDa protein OS=Homo sapiens OX=9606 GN=SRP9 PE=1 SV=2	SRP9	High	0	14.615	1.1648	31	3	25	3	1	86	10.1	7.97	62.51	3	0	6.72792	6.61912	6.70321	6.62205	6.61765	6.56682
	1.2809	-0.0696733	A0A024R9K7	ER membrane protein complex subunit 7 OS=Homo sapiens OX=9606 GN=C15orf24 PE=3 SV=1	C15orf24	High	0.006	3.971	0.5989	4	1	3	1	1	320	35.4	9.6	9.82	1	0	6.61176	6.6453	6.67807	6.69349	6.6014	6.63081
	0.133895	-0.0876024	Q16777	Histone H2A type 2-C OS=Homo sapiens OX=9606 GN=H2AC20 PE=1 SV=4	HIST2H2AC	High	0	115.893	2.06406	43	8	961	2	1	129	14	10.9	2775.89	8	0	6.61324	6.72383	6.4822	6.848	6.44626	6.70874
	1.06525	-0.0715051	B4DJV9	cDNA FLJ60607, highly similar to Acyl-protein thioesterase 1 OS=Homo sapiens OX=9606 PE=2 SV=1		High	0.003	4.689	0.67108	6	2	38	2	1	263	28.3	7.64	107.76	2	0	6.61912	6.56986	6.7252	6.68089	6.63517	6.6279
	0.165249	-0.0822663	Q96H20	Vacuolar-sorting protein SNF8 OS=Homo sapiens OX=9606 GN=SNF8 PE=1 SV=1	SNF8	Medium	0.014	2.892	0.461198	5	1	3	1	1	258	28.8	6.65	8.66	1	0	6.54071	6.62498	6.54998	6.86666	6.55305	6.69905
	0.400535	-0.0744612	A0A7I2V3E8	Pro-cathepsin H OS=Homo sapiens OX=9606 GN=CTSH PE=1 SV=1		High	0	29.604	1.47135	10	5	61	5	1	446	49.8	8.59	192.76	5	0	6.54381	6.67525	6.63227	6.76022	6.59395	6.64962
	0.897663	-0.0728896	Q02252	Methylmalonate-semialdehyde dehydrogenase [acylating], mitochondrial OS=Homo sapiens OX=9606 GN=ALDH6A1 PE=1 SV=2	ALDH6A1	High	0	13.356	1.12568	8	5	19	5	1	535	57.8	8.5	42.79	5	0	6.55919	6.63662	6.67384	6.73064	6.62498	6.63372
	0.267159	-0.0784948	A0JP10	Excision repair cross-complementing rodent repair deficiency, complementation group 6 OS=Homo sapiens OX=9606 GN=ERCC6 PE=2 SV=1	ERCC6	Medium	0.035	1.882	0.27462	1	1	7	1	1	1493	168.2	8	2.01	1	0	6.39403	6.62498	6.69349	6.78921	6.56682	6.75889
	0.78592	-0.0747368	Q59F66	RNA helicase (Fragment) OS=Homo sapiens OX=9606 PE=2 SV=1		High	0	36.88	1.56679	11	7	105	5	1	737	81	7.93	283.67	7	0	6.63081	6.63952	6.65821	6.71149	6.58797	6.63227
	0.446713	-0.075681	P62136	Serine/threonine-protein phosphatase PP1-alpha catalytic subunit OS=Homo sapiens OX=9606 GN=PPP1CA PE=1 SV=1	PPP1CA	High	0	11.327	1.05411	9	3	31	3	1	330	37.5	6.33	77.63	3	0	6.6014	6.65821	6.74819	6.62644	6.63081	6.59246
	0.34343	-0.0762866	P51398	28S ribosomal protein S29, mitochondrial OS=Homo sapiens OX=9606 GN=DAP3 PE=1 SV=1	DAP3	Medium	0.025	2.126	0.327563	3	1	1	1	1	398	45.5	8.88	2.92	1	0	6.53138	6.69627	6.64241	6.74551	6.55305	6.68229
	2.63493	-0.0752747	P53597	Succinate--CoA ligase [ADP/GDP-forming] subunit alpha, mitochondrial OS=Homo sapiens OX=9606 GN=SUCLG1 PE=1 SV=4	SUCLG1	High	0	30.145	1.47922	20	6	128	6	1	346	36.2	8.79	374.29	6	0	6.66818	6.69349	6.66534	6.65964	6.58496	6.58946
	1.11719	-0.0762453	A2RRP1	Neuroblastoma-amplified sequence OS=Homo sapiens OX=9606 GN=NBAS PE=1 SV=2	NBAS	High	0.003	4.477	0.650987	1	1	1	1	1	2371	268.4	5.96	2.98	1	0	6.57592	6.69349	6.70183	6.66959	6.59395	6.62498
	0.251743	-0.0801888	Q13618	Cullin-3 OS=Homo sapiens OX=9606 GN=CUL3 PE=1 SV=2	CUL3	High	0.006	4.119	0.614792	2	1	8	1	1	768	88.9	8.48	20.55	1	0	6.47249	6.77479	6.59694	6.77742	6.5345	6.67948
	0.234059	-0.0849044	P21439	Phosphatidylcholine translocator ABCB4 OS=Homo sapiens OX=9606 GN=ABCB4 PE=1 SV=2	ABCB4	Medium	0.022	2.242	0.350636	2	2	11	2	1	1286	141.4	8.48	18.37	2	0	6.57894	6.56834	6.84423	6.58946	6.66249	6.6014
	0.594891	-0.0802894	Q99541	Perilipin-2 OS=Homo sapiens OX=9606 GN=PLIN2 PE=1 SV=2	PLIN2	Medium	0.017	2.603	0.415474	3	1	1	1	1	437	48	6.8	2.45	1	0	6.69766	6.66534	6.61324	6.71425	6.57894	6.58797
	0.401224	-0.0829914	Q9UJZ1	Stomatin-like protein 2, mitochondrial OS=Homo sapiens OX=9606 GN=STOML2 PE=1 SV=1	STOML2	High	0	41.658	1.6197	23	7	42	7	1	356	38.5	7.39	116.03	7	0	6.57894	6.61912	6.67101	6.74012	6.69209	6.55305
	0.361855	-0.0836143	A0A0S2Z3H6	Cleft lip and palate associated transmembrane protein 1 isoform 1 (Fragment) OS=Homo sapiens OX=9606 GN=CLPTM1 PE=2 SV=1		High	0	9.036	0.955976	2	1	10	1	1	686	77.9	6.29	22.64	1	0	6.74953	6.56529	6.71287	6.63807	6.66959	6.51412
	1.57591	-0.0801749	Q6IPH7	60S ribosomal protein L14 OS=Homo sapiens OX=9606 GN=RPL14 PE=2 SV=1	RPL14	High	0	50.49	1.70321	32	6	128	1	1	220	23.8	10.93	451.96	6	0	6.75622	6.74147	6.61471	6.64097	6.54535	6.54998
	0.506645	-0.0831571	Q01844	RNA-binding protein EWS OS=Homo sapiens OX=9606 GN=EWSR1 PE=1 SV=1	EWSR1	High	0.002	5.489	0.739493	2	1	21	1	1	656	68.4	9.33	82.34	1	0	6.6865	6.79312	6.57137	6.69488	6.55459	6.54535
	0.792226	-0.0826247	O00159	Unconventional myosin-Ic OS=Homo sapiens OX=9606 GN=MYO1C PE=1 SV=4	MYO1C	High	0	19.249	1.28441	7	7	24	6	1	1063	121.6	9.41	48.55	7	1	6.71012	6.58346	6.71973	6.64386	6.59991	6.59842
	0.497806	-0.0843728	A0A024R6Z0	Dynein light intermediate chain OS=Homo sapiens OX=9606 GN=DYNC1LI2 PE=3 SV=1	DYNC1LI2	High	0	19.313	1.28585	7	3	38	3	1	492	54.1	6.38	116.11	3	0	6.72656	6.73606	6.58646	6.69209	6.51885	6.59096
	2.04896	-0.0819824	O14920	Inhibitor of nuclear factor kappa-B kinase subunit beta OS=Homo sapiens OX=9606 GN=IKBKB PE=1 SV=1	IKBKB	Medium	0.02	2.327	0.366796	1	1	1	1	1	756	86.5	5.78	2.6	1	0	6.55305	6.66107	6.69766	6.70598	6.61324	6.62644
	0.676146	-0.0838268	G3V5Z7	Proteasome subunit alpha type OS=Homo sapiens OX=9606 GN=PSMA6 PE=1 SV=1	PSMA6	High	0	57.544	1.76	35	8	278	8	1	252	28.1	6.76	769.45	8	0	6.61324	6.63952	6.72792	6.65964	6.64097	6.57894
	0.969333	-0.0825272	Q96G03	Phosphoglucomutase-2 OS=Homo sapiens OX=9606 GN=PGM2 PE=1 SV=4	PGM2	High	0	32.632	1.51364	15	9	57	8	1	612	68.2	6.73	134.1	9	1	6.55305	6.66107	6.72792	6.67525	6.60585	6.63227
	0.501279	-0.0841844	Q53EY4	RAB31, member RAS oncogene family variant (Fragment) OS=Homo sapiens OX=9606 PE=2 SV=1		High	0	16.387	1.2145	26	4	25	3	1	195	21.7	7.06	70.79	4	1	6.56682	6.5744	6.70044	6.74012	6.57592	6.69627
	0.970794	-0.0829031	P15428	15-hydroxyprostaglandin dehydrogenase [NAD(+)] OS=Homo sapiens OX=9606 GN=HPGD PE=1 SV=1	HPGD	High	0.006	3.674	0.565139	3	1	2	1	1	266	29	5.86	5.97	1	0	6.56529	6.65535	6.6865	6.71562	6.59246	6.64386
	0.569797	-0.085216	Q9Y2W1	Thyroid hormone receptor-associated protein 3 OS=Homo sapiens OX=9606 GN=THRAP3 PE=1 SV=2	THRAP3	High	0	18.195	1.25995	6	6	19	6	1	955	108.6	10.15	44.44	6	0	6.60288	6.65249	6.74685	6.63952	6.59096	6.62498
	2.71672	-0.085305	P06733	Alpha-enolase OS=Homo sapiens OX=9606 GN=ENO1 PE=1 SV=2	ENO1	High	0	559.574	2.74786	76	32	4609	22	1	434	47.1	7.39	14382.4	32	20	6.72383	6.71699	6.64818	6.64386	6.56377	6.55766
	0.349614	-0.0884314	A8K7Y3	cDNA FLJ76923, highly similar to Homo sapiens SLAM family member 7 (SLAMF7), mRNA OS=Homo sapiens OX=9606 PE=2 SV=1		High	0.006	4.117	0.614581	4	1	2	1	1	335	37.4	6.43	2.01	1	0	6.56072	6.6907	6.78529	6.60288	6.58195	6.62936
	0.852756	-0.0858059	E5KN59	Peptidyl-prolyl cis-trans isomerase D OS=Homo sapiens OX=9606 PE=4 SV=1		High	0	23.281	1.367	12	5	88	4	1	370	40.7	7.21	223.75	5	0	6.61765	6.67948	6.71425	6.65249	6.57894	6.61618
	0.31442	-0.0912995	B3KWQ9	cDNA FLJ43613 fis, clone SPLEN2015679, highly similar to TRAF3-interacting JNK-activating modulator (Fragment) OS=Homo sapiens OX=9606 PE=2 SV=1		Medium	0.018	2.509	0.399501	1	1	1	1	1	551	63.5	8.51	2.84	1	0	6.56529	6.54381	6.83668	6.62205	6.63372	6.64241
	0.42593	-0.0898738	Q59ER5	WD repeat-containing protein 1 isoform 1 variant (Fragment) OS=Homo sapiens OX=9606 PE=2 SV=1		High	0	103.333	2.01424	29	20	600	20	1	624	68.1	7.23	1528.75	20	0	6.64241	6.61471	6.77215	6.61618	6.61912	6.58946
	1.5432	-0.0876691	B0YIW6	Coatomer subunit delta OS=Homo sapiens OX=9606 GN=ARCN1 PE=1 SV=1	ARCN1	High	0	42.938	1.63284	13	8	86	8	1	552	61.6	5.85	231.1	8	0	6.63517	6.63227	6.70598	6.67807	6.61029	6.59842
	0.191264	-0.0992646	A0A024QZJ7	Coiled-coil domain containing 6, isoform CRA_a OS=Homo sapiens OX=9606 GN=CCDC6 PE=4 SV=1	CCDC6	High	0	31.69	1.50092	16	7	57	5	1	474	53.3	7.34	137.51	7	1	6.66676	6.74685	6.49185	6.81506	6.46597	6.64241
	1.05377	-0.0885682	U3KQK0	Histone H2B OS=Homo sapiens OX=9606 GN=H2BC15 PE=1 SV=1	HIST1H2BN	High	0	111.064	2.04557	57	12	2263	3	1	166	18.8	10.54	6656.76	12	19	6.66391	6.59694	6.7046	6.68229	6.63081	6.57894
	1.15419	-0.0888193	Q3T906	N-acetylglucosamine-1-phosphotransferase subunits alpha/beta OS=Homo sapiens OX=9606 GN=GNPTAB PE=1 SV=1	GNPTAB	High	0.001	8.29	0.918555	3	4	22	4	1	1256	143.5	7.17	56.97	4	0	6.66249	6.67948	6.65392	6.69349	6.59991	6.56986
	1.24491	-0.0882094	O76021	Ribosomal L1 domain-containing protein 1 OS=Homo sapiens OX=9606 GN=RSL1D1 PE=1 SV=3	RSL1D1	High	0	18.989	1.2785	8	4	37	4	1	490	54.9	10.13	105.99	4	0	6.59395	6.69488	6.69349	6.67948	6.57743	6.61912
	0.178735	-0.103581	Q9NSY2	StAR-related lipid transfer protein 5 OS=Homo sapiens OX=9606 GN=STARD5 PE=1 SV=2	STARD5	Medium	0.02	2.336	0.368473	4	1	1	1	1	213	23.8	6.67	2.53	1	0	6.62936	6.96116	6.41785	6.78136	6.40259	6.58946
	0.595451	-0.0891936	Q8NDH3	Probable aminopeptidase NPEPL1 OS=Homo sapiens OX=9606 GN=NPEPL1 PE=1 SV=3	NPEPL1	Medium	0.019	2.385	0.377488	2	1	2	1	1	523	55.8	6.87	4.4	1	0	6.64962	6.53605	6.66818	6.75489	6.65821	6.58646
	1.5159	-0.0884593	Q4W4Y1	Dopamine receptor interacting protein 4 OS=Homo sapiens OX=9606 GN=DRIP4 PE=2 SV=1	DRIP4	High	0	137.453	2.13815	24	24	572	24	1	868	96	6.52	1584.44	24	0	6.63372	6.62936	6.6907	6.69627	6.58946	6.62059
	0.990539	-0.089649	A0A3B3ISG8	Ricin B-type lectin domain-containing protein OS=Homo sapiens OX=9606 PE=1 SV=1		Medium	0.018	2.484	0.395152	2	1	1	1	1	567	64.2	9.28	2.86	1	0	6.56529	6.56834	6.73064	6.71836	6.66534	6.60437
	0.768421	-0.0904257	O60884	DnaJ homolog subfamily A member 2 OS=Homo sapiens OX=9606 GN=DNAJA2 PE=1 SV=1	DNAJA2	High	0	12.158	1.08486	9	4	7	4	1	412	45.7	6.48	16.94	4	0	6.60733	6.61618	6.71836	6.6893	6.57289	6.65392
	1.99167	-0.0905638	A8K4M4	cDNA FLJ75329, highly similar to Homo sapiens LAG1 longevity assurance homolog 2 (S. cerevisiae), transcript variant 2, mRNA OS=Homo sapiens OX=9606 PE=2 SV=1		High	0.009	3.322	0.5214	2	1	7	1	1	380	44.8	8.98	12.41	1	0	6.62644	6.68229	6.6851	6.68089	6.6014	6.58346
	1.0993	-0.0912795	Q4LE58	eIF4G1 variant protein (Fragment) OS=Homo sapiens OX=9606 GN=EIF4G1 variant protein PE=2 SV=1	EIF4G1 variant protein	High	0	73.242	1.86476	12	21	227	18	1	1624	178	5.31	636.79	21	3	6.60437	6.71836	6.65249	6.70598	6.58195	6.59395
	0.519921	-0.0927427	A0A494C165	Xaa-Pro dipeptidase (Fragment) OS=Homo sapiens OX=9606 GN=PEPD PE=1 SV=1		High	0	36.407	1.56118	16	9	123	9	1	522	57.7	6.52	324.59	9	0	6.6453	6.65821	6.65249	6.71699	6.53294	6.65105
	0.466377	-0.0933177	P16035	Metalloproteinase inhibitor 2 OS=Homo sapiens OX=9606 GN=TIMP2 PE=1 SV=2	TIMP2	High	0.001	5.801	0.763503	11	3	16	3	1	220	24.4	7.49	33.22	3	0	6.65249	6.74416	6.60437	6.71562	6.5157	6.61765
	1.4497	-0.0925131	Q53HB3	Proteasome 26S ATPase subunit 1 variant (Fragment) OS=Homo sapiens OX=9606 PE=2 SV=1		High	0	71.63	1.85509	28	13	117	12	1	440	49.2	6.21	370.33	13	0	6.65535	6.68089	6.66818	6.6851	6.56834	6.59991
	0.902712	-0.0934298	B0AZQ4	Structural maintenance of chromosomes protein OS=Homo sapiens OX=9606 PE=2 SV=1		Medium	0.01	3.239	0.510411	2	3	129	3	1	1217	141.4	7.18	267.64	3	0	6.59694	6.60733	6.67384	6.74685	6.61471	6.61912
	2.82584	-0.0926845	A0A384NKJ3	Epididymis secretory sperm binding protein OS=Homo sapiens OX=9606 PE=2 SV=1		High	0	15.619	1.19365	13	3	25	3	1	302	32.8	8.54	92.77	3	0	6.65821	6.64962	6.68089	6.6879	6.59246	6.59096
	2.80905	-0.094512	Q15120	[Pyruvate dehydrogenase (acetyl-transferring)] kinase isozyme 3, mitochondrial OS=Homo sapiens OX=9606 GN=PDK3 PE=1 SV=1	PDK3	Medium	0.038	1.768	0.247482	2	1	9	1	1	406	46.9	8.37	21.26	1	0	6.63952	6.64674	6.6907	6.6907	6.59991	6.59246
	0.384268	-0.0975785	A0A0G2JM12	Casein kinase II subunit beta OS=Homo sapiens OX=9606 GN=CSNK2B PE=1 SV=1		Medium	0.016	2.706	0.432328	3	1	23	1	1	304	34.7	4.59	57.65	1	0	6.59096	6.67243	6.61324	6.77873	6.55152	6.6453
	0.398337	-0.0980241	Q9BX95	Sphingosine-1-phosphate phosphatase 1 OS=Homo sapiens OX=9606 GN=SGPP1 PE=1 SV=2	SGPP1	High	0.008	3.591	0.555215	2	1	10	1	1	441	49.1	8.82	23.22	1	0	6.62936	6.76155	6.6907	6.63662	6.47735	6.65392
	0.132454	-0.139648	Q86VV8	Rotatin OS=Homo sapiens OX=9606 GN=RTTN PE=1 SV=3	RTTN	Medium	0.018	2.512	0.40002	0	1	2	1	1	2226	248.5	6.7	0	1	0	6.48059	6.74281	6.34163	7.0607	6.60733	6.5157
	1.2248	-0.0956364	P04406	Glyceraldehyde-3-phosphate dehydrogenase OS=Homo sapiens OX=9606 GN=GAPDH PE=1 SV=3	GAPDH	High	0	339.253	2.53052	66	24	4108	23	1	335	36	8.46	11601	24	1	6.68229	6.62205	6.69905	6.67384	6.56986	6.61176
	1.03851	-0.0969038	Q9Y4E8	Ubiquitin carboxyl-terminal hydrolase 15 OS=Homo sapiens OX=9606 GN=USP15 PE=1 SV=3	USP15	High	0	14.996	1.17598	4	5	54	5	1	981	112.3	5.22	147.11	5	0	6.66249	6.61765	6.70044	6.6851	6.62644	6.56529
	0.741935	-0.0957	P31153	S-adenosylmethionine synthase isoform type-2 OS=Homo sapiens OX=9606 GN=MAT2A PE=1 SV=1	MAT2A	High	0	12.63	1.1014	12	5	50	5	1	395	43.6	6.48	128.78	5	0	6.6279	6.75622	6.63662	6.69349	6.53138	6.60733
	0.482211	-0.0977843	B3KPZ2	Microsomal prostaglandin E synthase 2 OS=Homo sapiens OX=9606 PE=2 SV=1		High	0	11.366	1.05561	9	4	23	4	1	377	41.9	9.16	59.68	4	0	6.55612	6.6837	6.64386	6.76022	6.55459	6.65392
	0.724999	-0.0981417	Q6IAA8	Ragulator complex protein LAMTOR1 OS=Homo sapiens OX=9606 GN=LAMTOR1 PE=1 SV=2	LAMTOR1	High	0	26.812	1.42833	25	3	58	3	1	161	17.7	5.15	173.81	3	0	6.7252	6.75355	6.61176	6.67101	6.58346	6.50303
	1.82593	-0.0962701	P48047	ATP synthase subunit O, mitochondrial OS=Homo sapiens OX=9606 GN=ATP5PO PE=1 SV=1	ATP5O	High	0	70.839	1.85027	61	12	299	12	1	213	23.3	9.96	841.53	12	0	6.63662	6.66818	6.67666	6.69627	6.58346	6.59694
	0.482659	-0.0985122	B4DU42	cDNA FLJ56153, highly similar to Homo sapiens transforming growth factor beta regulator 4 (TBRG4), transcript variant 1, mRNA OS=Homo sapiens OX=9606 PE=2 SV=1		High	0	11.2	1.04922	5	4	24	4	1	642	71.8	7.3	64.49	4	0	6.50303	6.56682	6.70321	6.78136	6.57743	6.71012
	1.03249	-0.0985558	Q5HYM3	Oxysterol-binding protein OS=Homo sapiens OX=9606 GN=DKFZp686C0249 PE=2 SV=1	DKFZp686C0249	High	0	15.256	1.18344	4	4	36	4	1	890	101.2	7.06	80.21	4	0	6.63662	6.59246	6.73064	6.68229	6.58646	6.62936
	1.60321	-0.0979309	A8K486	Peptidyl-prolyl cis-trans isomerase OS=Homo sapiens OX=9606 PE=2 SV=1		High	0	130.727	2.11637	59	15	2393	14	1	165	18	6.9	5831.44	15	0	6.73877	6.70321	6.66391	6.63952	6.56377	6.54381
	0.477968	-0.10097	E5KND7	Elongation factor G, mitochondrial OS=Homo sapiens OX=9606 GN=GFM1 PE=3 SV=1	GFM1	High	0	11.243	1.05088	6	5	19	5	1	751	83.4	7.01	44.02	5	0	6.63662	6.71149	6.59991	6.75355	6.55459	6.59694
	0.514648	-0.0996881	O60486	Plexin-C1 OS=Homo sapiens OX=9606 GN=PLXNC1 PE=1 SV=1	PLXNC1	High	0	10.169	1.00728	2	3	5	3	1	1568	175.6	7.61	13.83	3	0	6.6453	6.60733	6.63081	6.76951	6.62352	6.57743
	1.57519	-0.0981944	P31937	3-hydroxyisobutyrate dehydrogenase, mitochondrial OS=Homo sapiens OX=9606 GN=HIBADH PE=1 SV=2	HIBADH	High	0	46.856	1.67077	19	4	68	4	1	336	35.3	8.13	284.54	4	0	6.62936	6.62205	6.6865	6.71562	6.61029	6.59544
	0.895031	-0.100225	P14598	Neutrophil cytosol factor 1 OS=Homo sapiens OX=9606 GN=NCF1 PE=1 SV=4	NCF1	High	0	17.261	1.23707	17	7	70	7	1	390	44.7	9.13	185.25	7	0	6.58946	6.62936	6.67384	6.74551	6.59246	6.62644
	1.55895	-0.099226	P12821	Angiotensin-converting enzyme OS=Homo sapiens OX=9606 GN=ACE PE=1 SV=1	ACE	High	0	34.291	1.53518	5	6	79	6	1	1306	149.6	6.39	218.83	6	0	6.65105	6.69488	6.67525	6.68089	6.56224	6.59544
	0.663184	-0.101234	B7Z2B0	Calcium/calmodulin-dependent protein kinase OS=Homo sapiens OX=9606 PE=2 SV=1		High	0	22.661	1.35528	8	4	33	3	1	533	60	7.27	64.51	4	0	6.60585	6.66959	6.64962	6.74147	6.56072	6.6279
	1.26644	-0.100942	A0A024RDS1	Heat shock 110 kDa protein OS=Homo sapiens OX=9606 GN=HSPH1 PE=3 SV=1	HSPH1	High	0	66.392	1.82212	21	18	146	15	1	858	96.8	5.39	356.8	18	0	6.63662	6.64674	6.71287	6.67525	6.60881	6.57743
	1.14915	-0.100649	A0A0A0MSI8	Exocyst complex component 5 OS=Homo sapiens OX=9606 GN=EXOC5 PE=1 SV=1	EXOC5	Medium	0.018	2.466	0.391993	1	1	2	1	1	711	82.1	6.87	5.08	1	0	6.6893	6.74012	6.63372	6.67807	6.53761	6.57289
	0.991988	-0.101643	A0A384N647	Adenylate kinase 4, mitochondrial OS=Homo sapiens OX=9606 GN=AK4 PE=2 SV=1		High	0	29.414	1.46855	26	6	19	6	1	223	25.2	8.56	55.44	6	0	6.65964	6.62059	6.67101	6.71973	6.56834	6.61912
	0.986966	-0.102415	A0A096LPI6	Utp12 domain-containing protein (Fragment) OS=Homo sapiens OX=9606 PE=4 SV=2		High	0	36.5	1.56229	18	6	193	6	1	279	30.5	7.87	585.27	6	0	6.66534	6.66676	6.65392	6.71149	6.55919	6.6014
	0.569794	-0.102696	A0A090N900	Ras homolog enriched in brain OS=Homo sapiens OX=9606 GN=RHEB PE=4 SV=1	RHEB	High	0.003	4.501	0.653309	8	2	23	2	1	184	20.5	5.92	49.6	2	0	6.58496	6.63952	6.67101	6.74685	6.54998	6.66249
	0.322359	-0.107045	Q14571	Inositol 1,4,5-trisphosphate receptor type 2 OS=Homo sapiens OX=9606 GN=ITPR2 PE=1 SV=2	ITPR2	High	0	12.823	1.10799	3	7	72	3	1	2701	307.9	6.43	82.5	7	0	6.59096	6.59246	6.59694	6.84046	6.62936	6.59395
	0.548764	-0.103247	B4DUR7	cDNA FLJ52763, highly similar to Adaptin ear-binding coat-associated protein 2 OS=Homo sapiens OX=9606 PE=2 SV=1		High	0	11.234	1.05053	19	4	26	4	1	185	20.7	7.69	67.52	4	0	6.74551	6.63227	6.71149	6.62936	6.62498	6.50938
	0.716798	-0.103525	P09496	Clathrin light chain A OS=Homo sapiens OX=9606 GN=CLTA PE=1 SV=1	CLTA	High	0	30.674	1.48677	25	10	409	10	1	248	27.1	4.51	1038.31	10	0	6.74416	6.66676	6.70874	6.61471	6.58346	6.53294
	0.713384	-0.103189	O14617	AP-3 complex subunit delta-1 OS=Homo sapiens OX=9606 GN=AP3D1 PE=1 SV=1	AP3D1	High	0	10.874	1.03639	4	4	16	4	1	1153	130.1	8.48	29.53	4	0	6.64818	6.66107	6.73335	6.64386	6.55612	6.61471
	1.17965	-0.103009	Q15833	Syntaxin-binding protein 2 OS=Homo sapiens OX=9606 GN=STXBP2 PE=1 SV=2	STXBP2	High	0	38.391	1.58423	14	10	119	10	1	593	66.4	6.55	346.39	10	0	6.59544	6.62936	6.71836	6.70183	6.58045	6.63372
	0.260587	-0.11187	Q9BV19	Uncharacterized protein C1orf50 OS=Homo sapiens OX=9606 GN=C1orf50 PE=1 SV=2	C1orf50	High	0.001	6.505	0.813247	8	1	6	1	1	199	21.9	5.88	23.76	1	0	6.45121	6.80735	6.79051	6.6014	6.45943	6.70874
	0.321103	-0.110582	Q9Y6I3	Epsin-1 OS=Homo sapiens OX=9606 GN=EPN1 PE=1 SV=2	EPN1	High	0.009	3.397	0.531096	2	1	1	1	1	576	60.3	4.83	2.31	1	0	6.64674	6.49825	6.853	6.60437	6.64674	6.58946
	1.6425	-0.104961	Q8IXQ6	Protein mono-ADP-ribosyltransferase PARP9 OS=Homo sapiens OX=9606 GN=PARP9 PE=1 SV=2	PARP9	High	0.001	8.238	0.915822	4	3	8	3	1	854	96.3	7.91	22.83	3	0	6.63807	6.63227	6.6837	6.71562	6.59694	6.59246
	1.31343	-0.105244	A0A024QZP6	Core histone macro-H2A OS=Homo sapiens OX=9606 GN=H2AFY2 PE=4 SV=1	H2AFY2	High	0	9.301	0.96853	10	4	72	3	1	372	40	9.69	153.89	4	0	6.62059	6.63081	6.68089	6.72792	6.59395	6.60437
	0.747909	-0.106655	Q53FE8	NSFL1 cofactor p47 (Fragment) OS=Homo sapiens OX=9606 PE=2 SV=1		High	0	29.832	1.47468	18	6	56	6	1	370	40.5	5.14	127.98	6	0	6.72247	6.77347	6.60733	6.67384	6.49346	6.5744
	0.515424	-0.108613	B2RBE5	cDNA, FLJ95468, highly similar to Homo sapiens transcriptional coactivator tubedown-100 (TBDN100),transcript variant 1, mRNA OS=Homo sapiens OX=9606 PE=2 SV=1		High	0	16.076	1.20618	5	4	27	4	1	866	101.2	7.42	65.6	4	0	6.63662	6.66818	6.61324	6.77083	6.59395	6.57289
	2.89558	-0.107074	A0A024R1N1	Myosin, heavy polypeptide 9, non-muscle, isoform CRA_a OS=Homo sapiens OX=9606 GN=MYH9 PE=3 SV=1	MYH9	High	0	875.263	2.94214	51	111	3266	93	1	1960	226.4	5.6	10003.1	111	25	6.66676	6.67384	6.6865	6.67948	6.57743	6.5744
	1.17492	-0.107424	A0A0S2Z3G9	Actinin alpha 4 isoform 1 (Fragment) OS=Homo sapiens OX=9606 GN=ACTN4 PE=2 SV=1		High	0	240.198	2.38057	45	39	1318	24	1	911	104.8	5.44	3741.85	39	1	6.65392	6.65392	6.70044	6.68229	6.61176	6.55612
	1.505	-0.108722	B2RBR9	cDNA, FLJ95650, highly similar to Homo sapiens karyopherin (importin) beta 1 (KPNB1), mRNA OS=Homo sapiens OX=9606 PE=2 SV=1		High	0	70.773	1.84987	17	12	130	12	1	876	97.1	4.78	415.02	12	0	6.63952	6.55919	6.73471	6.70321	6.59842	6.62205
	0.480241	-0.110606	E9PFK9	Rab5 GDP/GTP exchange factor OS=Homo sapiens OX=9606 GN=RABGEF1 PE=1 SV=1	RABGEF1	High	0.002	4.887	0.689042	4	2	2	2	1	504	58.4	7.52	5.44	2	0	6.48543	6.732	6.65821	6.76553	6.53294	6.66959
	1.41764	-0.109177	A0A0A0MTC1	E3 ubiquitin-protein ligase RNF213 OS=Homo sapiens OX=9606 GN=RNF213 PE=1 SV=1	RNF213	High	0	91.586	1.96183	5	21	89	21	1	5256	596.1	6.42	286.24	21	0	6.60437	6.64674	6.69905	6.71287	6.57592	6.61765
	0.969289	-0.110096	P48426	Phosphatidylinositol 5-phosphate 4-kinase type-2 alpha OS=Homo sapiens OX=9606 GN=PIP4K2A PE=1 SV=2	PIP4K2A	High	0	13.103	1.11737	9	4	13	4	1	406	46.2	6.99	25.89	4	0	6.60881	6.6907	6.66959	6.71836	6.55305	6.61471
	0.854805	-0.110144	P30260	Cell division cycle protein 27 homolog OS=Homo sapiens OX=9606 GN=CDC27 PE=1 SV=2	CDC27	High	0.005	4.209	0.624179	3	2	3	2	1	824	91.8	7.02	5.03	2	0	6.7046	6.69349	6.64818	6.6893	6.59991	6.51728
	0.132844	-0.209204	Q8N573	Oxidation resistance protein 1 OS=Homo sapiens OX=9606 GN=OXR1 PE=1 SV=2	OXR1	High	0.003	4.345	0.63799	2	1	2	1	1	874	97.9	5.47	6.92	1	0	6.18388	6.08746	6.34873	7.43129	6.69627	6.66534
	1.43457	-0.110392	C9JH19	Cathepsin D OS=Homo sapiens OX=9606 GN=CTSD PE=1 SV=2	CTSD	High	0	311.144	2.49296	46	21	2677	21	1	451	48.6	7.84	8411.43	21	0	6.74685	6.69349	6.67948	6.63662	6.55152	6.54381
	0.919987	-0.110506	A0A024R7N7	Interferon, gamma-inducible protein 30, isoform CRA_b OS=Homo sapiens OX=9606 GN=IFI30 PE=3 SV=1	IFI30	High	0	62.846	1.79828	24	4	1665	4	1	250	27.9	4.88	4684.5	4	0	6.63227	6.7252	6.65249	6.70598	6.53605	6.6014
	1.65776	-0.109791	X5D2M8	Major vault protein (Fragment) OS=Homo sapiens OX=9606 GN=MVP PE=2 SV=1	MVP	High	0	255.613	2.40758	42	35	1175	35	1	893	99.3	5.48	3607.64	35	0	6.62644	6.66249	6.69905	6.69627	6.57137	6.60437
	2.50687	-0.111598	O60664	Perilipin-3 OS=Homo sapiens OX=9606 GN=PLIN3 PE=1 SV=3	PLIN3	High	0	65.858	1.81861	32	14	269	14	1	434	47	5.44	785.97	14	0	6.6907	6.69349	6.67807	6.66959	6.55766	6.56682
	0.989045	-0.110815	A0A024RAL3	Zinc finger FYVE domain-containing protein OS=Homo sapiens OX=9606 GN=ZFYVE16 PE=4 SV=1	ZFYVE16	High	0	35.97	1.55594	5	6	69	6	1	1539	168.7	4.82	167.83	6	0	6.67948	6.6893	6.65821	6.69627	6.53294	6.59991
	0.779673	-0.111655	Q86UX7	Fermitin family homolog 3 OS=Homo sapiens OX=9606 GN=FERMT3 PE=1 SV=1	FERMT3	High	0	126.541	2.10223	33	17	438	17	1	667	75.9	6.98	1341.56	17	0	6.59842	6.7046	6.64818	6.74012	6.55766	6.60733
	0.681268	-0.112939	Q9HAV7	GrpE protein homolog 1, mitochondrial OS=Homo sapiens OX=9606 GN=GRPEL1 PE=1 SV=2	GRPEL1	High	0	25.634	1.40882	23	6	192	6	1	217	24.3	8.12	509.77	6	0	6.63807	6.71699	6.63227	6.72928	6.52982	6.60585
	0.852026	-0.112239	M0QYZ2	AP complex subunit sigma OS=Homo sapiens OX=9606 GN=AP2S1 PE=1 SV=1	AP2S1	Medium	0.018	2.495	0.397071	10	2	27	2	1	158	18.9	7.81	46.44	2	0	6.59991	6.64818	6.6865	6.73064	6.63807	6.55459
	1.81767	-0.112322	Q13393	Phospholipase D1 OS=Homo sapiens OX=9606 GN=PLD1 PE=1 SV=1	PLD1	Medium	0.019	2.389	0.378216	1	1	2	1	1	1074	124.1	8.78	4.98	1	0	6.55152	6.60437	6.732	6.72928	6.60437	6.63227
	0.801701	-0.113806	Q9NR45	Sialic acid synthase OS=Homo sapiens OX=9606 GN=NANS PE=1 SV=2	NANS	High	0	34.163	1.53356	27	9	141	9	1	359	40.3	6.74	359.55	9	0	6.58346	6.6453	6.70874	6.71836	6.54844	6.65105
	1.12666	-0.113553	Q9Y2S7	Polymerase delta-interacting protein 2 OS=Homo sapiens OX=9606 GN=POLDIP2 PE=1 SV=1	POLDIP2	High	0.002	4.954	0.694956	3	1	7	1	1	368	42	8.63	15.72	1	0	6.64818	6.59544	6.70736	6.71287	6.62936	6.56377
	0.577602	-0.115812	A0A5A4LHS9	MHC class II antigen (Fragment) OS=Homo sapiens OX=9606 GN=HLA-DPB1 PE=4 SV=1		High	0	23.938	1.37909	23	6	217	1	1	181	21.3	5.25	533.83	6	0	6.76686	6.47735	6.64674	6.76686	6.54535	6.63662
	0.668299	-0.114935	O60613	Selenoprotein F OS=Homo sapiens OX=9606 GN=SELENOF PE=1 SV=4	2022-09-15	High	0	26.542	1.42393	21	3	147	3	1	165	18.1	5.03	339.83	3	0	6.64097	6.72792	6.62205	6.73471	6.53294	6.59395
	0.677893	-0.115497	Q6IAX2	60S ribosomal protein L21 OS=Homo sapiens OX=9606 GN=RPL21 PE=2 SV=1	RPL21	High	0	14.816	1.17073	39	7	99	7	1	160	18.6	10.49	216.55	7	0	6.61324	6.72247	6.63807	6.73606	6.53138	6.61176
	0.649266	-0.115147	B2R8U9	cDNA, FLJ94074, highly similar to Homo sapiens caspase 1, apoptosis-related cysteine protease(interleukin 1, beta, convertase) (CASP1), transcript variantalpha, mRNA OS=Homo sapiens OX=9606 PE=2 SV=1		High	0	30.297	1.4814	17	5	107	5	1	404	45.1	5.91	292.82	5	0	6.54844	6.6837	6.67807	6.74685	6.54071	6.65392
	1.68447	-0.114027	O95865	N(G),N(G)-dimethylarginine dimethylaminohydrolase 2 OS=Homo sapiens OX=9606 GN=DDAH2 PE=1 SV=1	DDAH2	High	0	40.199	1.60422	36	7	56	7	1	285	29.6	6.01	156.26	7	0	6.56224	6.61471	6.71287	6.74012	6.60288	6.62205
	0.508347	-0.11735	Q15293	Reticulocalbin-1 OS=Homo sapiens OX=9606 GN=RCN1 PE=1 SV=1	RCN1	High	0	34.12	1.53301	22	8	120	8	1	331	38.9	5	323.06	8	0	6.55766	6.69627	6.6279	6.7879	6.55612	6.62498
	0.863109	-0.114921	O75940	Survival of motor neuron-related-splicing factor 30 OS=Homo sapiens OX=9606 GN=SMNDC1 PE=1 SV=1	SMNDC1	High	0	13.094	1.11707	13	2	12	2	1	238	26.7	7.24	34.45	2	0	6.61618	6.70598	6.64674	6.73471	6.55766	6.59395
	1.06132	-0.115776	B2R4C1	60S ribosomal protein L31 OS=Homo sapiens OX=9606 PE=2 SV=1		High	0	28.691	1.45775	37	6	153	6	1	125	14.5	10.54	334.61	6	0	6.6837	6.67807	6.6453	6.71836	6.56529	6.56682
	0.432897	-0.118765	Q08J23	RNA cytosine C(5)-methyltransferase NSUN2 OS=Homo sapiens OX=9606 GN=NSUN2 PE=1 SV=2	NSUN2	High	0	13.203	1.12067	4	2	8	2	1	767	86.4	6.77	13.48	2	0	6.67807	6.54535	6.61471	6.81634	6.5744	6.61912
	1.17302	-0.115473	A0A494C0X7	Integrin beta OS=Homo sapiens OX=9606 GN=ITGB2 PE=1 SV=1		High	0	278.751	2.44522	42	30	1502	29	1	769	84.7	6.98	4224.64	30	1	6.71699	6.6893	6.69905	6.64097	6.56682	6.54226
	0.843879	-0.115598	Q8N5G0	Small integral membrane protein 20 OS=Homo sapiens OX=9606 GN=SMIM20 PE=1 SV=3	SMIM20	High	0.003	4.46	0.649335	21	1	6	1	1	67	7.7	9.86	18.11	1	0	6.55305	6.65535	6.76288	6.67666	6.58045	6.6279
	0.230692	-0.131462	A0A087WXD1	Sodium/hydrogen exchanger OS=Homo sapiens OX=9606 GN=SLC9A7 PE=1 SV=1	SLC9A7	Medium	0.048	1.567	0.195069	1	1	8	1	1	726	80.2	6.42	12.4	1	0	6.57289	6.6865	6.50144	6.91169	6.56224	6.58797
	0.439195	-0.120254	Q9P1Z2	Calcium-binding and coiled-coil domain-containing protein 1 OS=Homo sapiens OX=9606 GN=CALCOCO1 PE=1 SV=2	CALCOCO1	High	0.001	5.631	0.750586	2	1	4	1	1	691	77.3	4.82	0	1	0	6.49825	6.78136	6.79961	6.59842	6.55612	6.6014
	1.17511	-0.116564	P26368	Splicing factor U2AF 65 kDa subunit OS=Homo sapiens OX=9606 GN=U2AF2 PE=1 SV=4	U2AF2	High	0	14.08	1.1486	7	3	46	3	1	475	53.5	9.09	127.48	3	0	6.6279	6.55152	6.72656	6.72792	6.64241	6.57894
	1.88142	-0.117356	H7BY16	Nucleolin OS=Homo sapiens OX=9606 GN=NCL PE=1 SV=9	NCL	High	0	130.914	2.11699	37	32	841	31	1	734	79.3	4.73	2105.78	32	1	6.68089	6.70044	6.66391	6.6907	6.55766	6.56224
	0.408924	-0.122434	B3KPN7	Exocyst complex component 2 OS=Homo sapiens OX=9606 PE=2 SV=1		High	0	11.496	1.06055	2	2	6	2	1	924	104.1	6.83	19.54	2	0	6.53916	6.59395	6.75221	6.7252	6.72792	6.50462
	1.4538	-0.119357	Q13501	Sequestosome-1 OS=Homo sapiens OX=9606 GN=SQSTM1 PE=1 SV=1	SQSTM1	High	0.002	4.851	0.685831	7	2	10	2	1	440	47.7	5.22	31.93	2	0	6.64097	6.66818	6.71973	6.67384	6.57894	6.57592
	0.241596	-0.131978	P05165	Propionyl-CoA carboxylase alpha chain, mitochondrial OS=Homo sapiens OX=9606 GN=PCCA PE=1 SV=4	PCCA	High	0.003	4.644	0.666892	3	2	2	2	1	728	80	7.52	2.14	2	0	6.43129	6.47086	6.97842	6.59842	6.6014	6.71149
	1.16745	-0.120603	Q53F37	SAR1a gene homolog 2 variant (Fragment) OS=Homo sapiens OX=9606 PE=2 SV=1		High	0	19.311	1.2858	15	3	33	1	1	198	22.4	6.11	89.7	3	0	6.62352	6.42626	6.7252	6.78921	6.6453	6.6279
	0.93606	-0.121311	Q969X5	Endoplasmic reticulum-Golgi intermediate compartment protein 1 OS=Homo sapiens OX=9606 GN=ERGIC1 PE=1 SV=1	ERGIC1	Medium	0.046	1.59	0.201397	3	1	3	1	1	290	32.6	7.06	5.34	1	0	6.70598	6.81121	6.67243	6.61029	6.48704	6.55305
	0.946634	-0.121789	Q53G19	Mitochondrial ribosomal protein L11 isoform a variant (Fragment) OS=Homo sapiens OX=9606 PE=2 SV=1		High	0.009	3.457	0.538699	10	2	2	2	1	192	20.6	9.91	2.8	2	0	6.59991	6.63807	6.74416	6.6865	6.6279	6.55919
	1.15354	-0.121403	P62851	40S ribosomal protein S25 OS=Homo sapiens OX=9606 GN=RPS25 PE=1 SV=1	RPS25	High	0	35.303	1.54781	40	7	325	7	1	125	13.7	10.11	889.57	7	0	6.76818	6.84674	6.59246	6.63517	6.46597	6.51885
	0.945597	-0.121352	O75381	Peroxisomal membrane protein PEX14 OS=Homo sapiens OX=9606 GN=PEX14 PE=1 SV=1	PEX14	High	0	12.972	1.11301	8	4	18	4	1	377	41.2	4.94	45.28	4	0	6.6851	6.65535	6.71012	6.66818	6.52826	6.60733
	1.12042	-0.120661	Q9NZM3	Intersectin-2 OS=Homo sapiens OX=9606 GN=ITSN2 PE=1 SV=3	ITSN2	High	0	9.021	0.955255	1	3	10	3	1	1697	193.3	8.12	25.15	3	0	6.61471	6.62059	6.6837	6.74685	6.57894	6.61029
	1.00787	-0.122061	O75489	NADH dehydrogenase [ubiquinone] iron-sulfur protein 3, mitochondrial OS=Homo sapiens OX=9606 GN=NDUFS3 PE=1 SV=1	NDUFS3	High	0.001	8.007	0.90347	7	2	22	2	1	264	30.2	7.5	39.74	2	0	6.63227	6.52199	6.73742	6.732	6.57137	6.65392
	0.469273	-0.126064	O15247	Chloride intracellular channel protein 2 OS=Homo sapiens OX=9606 GN=CLIC2 PE=1 SV=3	CLIC2	High	0.009	3.332	0.522705	9	2	38	1	1	247	28.3	5.59	77.14	2	0	6.6014	6.63517	6.6453	6.7866	6.51728	6.66249
	0.697222	-0.123386	A0A024QZ03	Coiled-coil domain-containing protein 22 OS=Homo sapiens OX=9606 GN=CCDC22 PE=3 SV=1	CCDC22	High	0	22.728	1.35656	9	5	31	5	1	627	70.7	6.74	48.2	5	0	6.63662	6.74147	6.64962	6.71012	6.49825	6.61471
	1.07467	-0.123419	B2R7P8	5-aminoimidazole-4-carboxamide ribonucleotide formyltransferase OS=Homo sapiens OX=9606 PE=2 SV=1		High	0	79.21	1.89878	28	14	128	14	1	592	64.6	6.8	391.74	14	0	6.66959	6.60288	6.74416	6.67101	6.59544	6.57289
	0.499729	-0.125247	A0A024R7X0	ADP-ribosylation factor guanine nucleotide-exchange factor 1(Brefeldin A-inhibited), isoform CRA_a OS=Homo sapiens OX=9606 GN=ARFGEF1 PE=4 SV=1	ARFGEF1	High	0	10.77	1.03222	2	4	15	3	1	1849	208.6	5.85	27.3	4	1	6.64962	6.70598	6.6014	6.77083	6.51885	6.60288
	1.21147	-0.123815	A0A140VJL3	Hypoxanthine phosphoribosyltransferase OS=Homo sapiens OX=9606 PE=2 SV=1		High	0	23.516	1.37136	20	4	53	4	1	218	24.6	6.68	138.39	4	0	6.74551	6.61471	6.70044	6.66959	6.58946	6.53294
	0.654897	-0.124522	P16284	Platelet endothelial cell adhesion molecule OS=Homo sapiens OX=9606 GN=PECAM1 PE=1 SV=2	PECAM1	High	0	15.922	1.202	8	5	23	5	1	738	82.5	6.99	69.64	5	0	6.70183	6.84046	6.60437	6.66534	6.44626	6.5744
	0.366968	-0.129939	H3BVG0	Nuclear pore complex protein Nup93 OS=Homo sapiens OX=9606 GN=NUP93 PE=1 SV=1	NUP93	High	0	13.169	1.11955	3	3	8	3	1	880	99.5	5.73	19.28	3	0	6.5157	6.59395	6.61471	6.87897	6.61029	6.62352
	1.17255	-0.125808	A8K3H8	cDNA FLJ77680, highly similar to Homo sapiens protein phosphatase 2 (formerly 2A), regulatory subunit A (PR 65), alpha isoform (PPP2R1A), mRNA OS=Homo sapiens OX=9606 PE=2 SV=1		High	0	65.926	1.81906	24	13	255	13	1	589	65.3	5.11	713.34	13	0	6.61324	6.6279	6.74685	6.6865	6.5744	6.60733
	2.93334	-0.123885	Q15019	Septin-2 OS=Homo sapiens OX=9606 GN=SEPTIN2 PE=1 SV=1	2022-09-02	High	0	57.208	1.75746	23	8	268	8	1	361	41.5	6.6	820.47	8	0	6.65249	6.65678	6.70321	6.69488	6.5744	6.57592
	1.80716	-0.12458	A8MU27	Small ubiquitin-related modifier 3 OS=Homo sapiens OX=9606 GN=SUMO3 PE=1 SV=1	SUMO3	High	0	14.123	1.14993	14	2	50	1	1	147	16.9	9.67	173.51	2	1	6.72383	6.6837	6.6879	6.65964	6.55612	6.54226
	0.914466	-0.125567	Q9UNF0	Protein kinase C and casein kinase substrate in neurons protein 2 OS=Homo sapiens OX=9606 GN=PACSIN2 PE=1 SV=2	PACSIN2	High	0	61.537	1.78914	28	16	323	16	1	486	55.7	5.2	770.49	16	0	6.67384	6.71699	6.64097	6.71562	6.52199	6.58346
	0.35556	-0.131542	Q9NQE9	Histidine triad nucleotide-binding protein 3 OS=Homo sapiens OX=9606 GN=HINT3 PE=1 SV=1	HINT3	High	0	14.294	1.15515	8	1	20	1	1	182	20.3	6.6	63.27	1	0	6.71012	6.64097	6.62498	6.75221	6.43463	6.67948
	0.704545	-0.126412	E7EQT4	Apoptotic chromatin condensation inducer in the nucleus OS=Homo sapiens OX=9606 GN=ACIN1 PE=1 SV=2	ACIN1	High	0.001	6.612	0.820333	3	4	6	4	1	1301	147.3	6.73	11.8	4	0	6.61029	6.58646	6.78529	6.66959	6.56834	6.63372
	0.556291	-0.126767	A8K9E1	HBS1-like protein OS=Homo sapiens OX=9606 PE=2 SV=1		High	0.001	7.992	0.902655	5	2	10	2	1	684	75.5	6.61	32.28	2	0	6.71699	6.79961	6.64674	6.64097	6.43129	6.60288
	0.45873	-0.130482	A4GW21	Programmed cell death ligand 2 OS=Homo sapiens OX=9606 PE=2 SV=1		Medium	0.022	2.231	0.3485	4	1	1	1	1	273	30.8	7.78	2.1	1	0	6.62059	6.72928	6.58346	6.79571	6.54381	6.5744
	0.65871	-0.127464	Q9H444	Charged multivesicular body protein 4b OS=Homo sapiens OX=9606 GN=CHMP4B PE=1 SV=1	CHMP4B	High	0	37.942	1.57912	42	8	143	8	1	224	24.9	4.82	443.84	8	0	6.69488	6.76553	6.59246	6.72792	6.50779	6.55766
	0.737836	-0.126996	Q59FC3	G protein-coupled receptor kinase interactor 1 variant (Fragment) OS=Homo sapiens OX=9606 PE=2 SV=1		High	0.002	4.833	0.684217	3	3	16	1	1	774	85.8	7.09	31.21	3	0	6.64241	6.67243	6.63517	6.76155	6.57592	6.56682
	1.20105	-0.126204	A0A3B3IRF8	Calsyntenin-3 OS=Homo sapiens OX=9606 GN=CLSTN3 PE=1 SV=1		Medium	0.037	1.788	0.252368	4	1	2	1	1	364	39.6	8.62	5.52	1	0	6.69766	6.47249	6.71012	6.75355	6.63081	6.58045
	1.10176	-0.126479	B2R6X6	Peptidyl-prolyl cis-trans isomerase OS=Homo sapiens OX=9606 PE=2 SV=1		High	0	42.099	1.62427	40	10	342	1	1	207	22	9.5	770.37	10	11	6.64674	6.71012	6.66249	6.71287	6.53294	6.58946
	0.537581	-0.128482	Q06481	Amyloid-like protein 2 OS=Homo sapiens OX=9606 GN=APLP2 PE=1 SV=2	APLP2	Medium	0.033	1.939	0.287578	1	1	6	1	1	763	86.9	4.79	12.64	1	0	6.67525	6.75756	6.59842	6.73606	6.48059	6.59694
	1.18849	-0.127703	P46779	60S ribosomal protein L28 OS=Homo sapiens OX=9606 GN=RPL28 PE=1 SV=3	RPL28	High	0	21.172	1.32576	33	6	83	6	1	137	15.7	12.02	234.15	6	0	6.69209	6.6453	6.67948	6.70736	6.59694	6.5345
	1.33138	-0.128574	A0A024R1K7	Tyrosine 3-monooxygenase/tryptophan 5-monooxygenase activation protein, eta polypeptide, isoform CRA_b OS=Homo sapiens OX=9606 GN=YWHAH PE=3 SV=1	YWHAH	High	0	101.402	2.00605	60	15	813	11	1	246	28.2	4.84	2206.42	15	0	6.62644	6.65105	6.71149	6.70598	6.55152	6.60881
	0.931154	-0.128329	Q96EE3	Nucleoporin SEH1 OS=Homo sapiens OX=9606 GN=SEH1L PE=1 SV=3	SEH1L	Medium	0.014	2.881	0.459543	2	1	4	1	1	360	39.6	8.09	13.19	1	0	6.67525	6.70044	6.65105	6.71699	6.52042	6.59096
	0.749374	-0.128772	Q96JJ7	Protein disulfide-isomerase TMX3 OS=Homo sapiens OX=9606 GN=TMX3 PE=1 SV=2	TMX3	High	0	16.047	1.20539	9	4	34	3	1	454	51.8	4.91	79.59	4	0	6.63081	6.59842	6.78267	6.65678	6.59544	6.58646
	0.939876	-0.128542	Q86VS8	Protein Hook homolog 3 OS=Homo sapiens OX=9606 GN=HOOK3 PE=1 SV=2	HOOK3	High	0	13.214	1.12103	5	4	21	4	1	718	83.1	5.17	56.69	4	0	6.53605	6.63227	6.71425	6.75622	6.56377	6.64962
	0.786297	-0.130539	A0A494C0A9	Core-binding factor subunit beta OS=Homo sapiens OX=9606 GN=CBFB PE=1 SV=1		High	0.001	8.751	0.942058	10	2	10	2	1	223	26.4	7.21	43.76	2	0	6.46923	6.69766	6.77347	6.69488	6.55766	6.64962
	0.747585	-0.129585	P46109	Crk-like protein OS=Homo sapiens OX=9606 GN=CRKL PE=1 SV=1	CRKL	High	0	14.028	1.147	10	3	14	3	1	303	33.8	6.74	32.8	3	0	6.61176	6.65821	6.76553	6.65678	6.54844	6.61471
	1.791	-0.128385	P54920	Alpha-soluble NSF attachment protein OS=Homo sapiens OX=9606 GN=NAPA PE=1 SV=3	NAPA	High	0	65.554	1.8166	39	11	117	11	1	295	33.2	5.36	380.85	11	0	6.65964	6.6893	6.67525	6.70598	6.55612	6.56834
	0.740371	-0.130801	B0QY89	Eukaryotic translation initiation factor 3 subunit L OS=Homo sapiens OX=9606 GN=EIF3L PE=1 SV=1	EIF3L	High	0	18.084	1.25729	9	6	35	6	1	607	70.9	6.65	75.08	6	0	6.64674	6.61765	6.76951	6.65678	6.61471	6.54998
	0.146909	-0.223159	A0A494C1J1	Cytospin-A OS=Homo sapiens OX=9606 GN=SPECC1L PE=1 SV=1		High	0.001	6.451	0.809627	2	2	20	1	1	1136	126.2	5.57	43.18	2	0	6.60288	6.93546	6.10014	7.15279	6.42291	6.3837
	0.492534	-0.133679	P01111	GTPase NRas OS=Homo sapiens OX=9606 GN=NRAS PE=1 SV=1	NRAS	High	0	13.229	1.12153	23	4	8	2	1	189	21.2	5.17	21.99	4	0	6.58646	6.6014	6.63081	6.83162	6.57743	6.61765
	0.505025	-0.133659	A0A024R4R3	CCR4-NOT transcription complex, subunit 3, isoform CRA_a OS=Homo sapiens OX=9606 GN=CNOT3 PE=3 SV=1	CNOT3	Medium	0.019	2.455	0.390051	2	1	2	1	1	753	81.8	6.2	4.69	1	0	6.58346	6.5157	6.66249	6.84172	6.66249	6.5744
	1.53099	-0.130742	H0YLM8	DmX-like protein 2 OS=Homo sapiens OX=9606 GN=DMXL2 PE=1 SV=2	DMXL2	High	0	10.785	1.03282	1	4	15	3	1	3058	341.9	6.34	39.6	4	0	6.59842	6.53605	6.76553	6.72383	6.62352	6.60437
	1.10267	-0.133106	A8K7Q1	Nucleobindin-1 OS=Homo sapiens OX=9606 PE=2 SV=1		High	0	142.694	2.15441	42	22	467	21	1	461	53.9	5.25	1249.19	22	1	6.67101	6.66676	6.72792	6.66391	6.58646	6.53916
	0.911426	-0.132733	B2RBI2	cDNA, FLJ95525, highly similar to Homo sapiens synapse associated protein 1, SAP47 homolog (Drosophila) (SYAP1), mRNA OS=Homo sapiens OX=9606 PE=2 SV=1		High	0	11.643	1.06606	11	3	16	3	1	352	39.9	4.53	49.31	3	0	6.67384	6.65392	6.74012	6.65535	6.59395	6.53605
	1.52428	-0.131962	Q6JBY9	CapZ-interacting protein OS=Homo sapiens OX=9606 GN=RCSD1 PE=1 SV=1	RCSD1	High	0	25.799	1.4116	17	6	35	6	1	416	44.5	5.4	115.36	6	0	6.67384	6.63227	6.69349	6.71287	6.54998	6.59246
	0.40193	-0.140033	P11171	Protein 4.1 OS=Homo sapiens OX=9606 GN=EPB41 PE=1 SV=4	EPB41	High	0	11.7	1.06819	6	4	26	2	1	864	97	5.58	49.9	4	0	6.59544	6.69209	6.57894	6.8392	6.58195	6.55612
	1.66583	-0.134197	P14317	Hematopoietic lineage cell-specific protein OS=Homo sapiens OX=9606 GN=HCLS1 PE=1 SV=3	HCLS1	High	0	42.499	1.62838	22	12	195	1	1	486	54	4.81	521.18	12	11	6.72383	6.73742	6.65678	6.67101	6.51096	6.54844
	0.404845	-0.140367	Q6FGU2	dTMP kinase (Fragment) OS=Homo sapiens OX=9606 GN=DTYMK PE=2 SV=1	DTYMK	High	0	9.244	0.96586	17	3	11	3	1	212	23.8	8.27	32.74	3	0	6.56834	6.52042	6.88142	6.63081	6.58045	6.65105
	0.723698	-0.135355	Q9Y333	U6 snRNA-associated Sm-like protein LSm2 OS=Homo sapiens OX=9606 GN=LSM2 PE=1 SV=1	LSM2	High	0	12.391	1.09311	39	3	15	3	1	95	10.8	6.52	35.6	3	0	6.62059	6.67666	6.69627	6.71699	6.50303	6.63952
	0.688224	-0.135417	A6NFX8	ADP-sugar pyrophosphatase OS=Homo sapiens OX=9606 GN=NUDT5 PE=1 SV=1	NUDT5	High	0.001	5.71	0.756636	9	2	11	2	1	232	25.9	5.19	29.23	2	0	6.57894	6.61324	6.72928	6.73471	6.52356	6.66959
	0.849255	-0.135621	B4DI54	cDNA FLJ56386, highly similar to Heat shock 70 kDa protein 1L OS=Homo sapiens OX=9606 PE=2 SV=1		High	0	162.69	2.21136	26	17	1410	1	1	705	77.5	8.06	4158.03	17	0	6.86295	6.78136	6.65821	6.56377	6.50779	6.44294
	0.829157	-0.135648	B2R7W4	cDNA, FLJ93632, highly similar to Homo sapiens heterogeneous nuclear ribonucleoprotein R (HNRPR), mRNA OS=Homo sapiens OX=9606 PE=2 SV=1		High	0	38.765	1.58844	9	6	192	3	1	633	70.9	7.74	548.24	6	0	6.64674	6.61176	6.77083	6.66249	6.60437	6.55766
	1.70911	-0.13435	Q99471	Prefoldin subunit 5 OS=Homo sapiens OX=9606 GN=PFDN5 PE=1 SV=2	PFDN5	High	0	18.922	1.27697	36	5	19	5	1	154	17.3	6.33	51.28	5	0	6.68089	6.64241	6.6851	6.71562	6.57743	6.55459
	0.914307	-0.135337	A0A3B3ISU3	Low affinity immunoglobulin gamma Fc region receptor III-B OS=Homo sapiens OX=9606 GN=FCGR3B PE=1 SV=1		High	0.001	6.812	0.833275	9	3	28	2	1	233	26.2	6.71	64.29	3	0	6.66249	6.58496	6.66676	6.77083	6.58646	6.58045
	1.95088	-0.135564	Q9NZM1	Myoferlin OS=Homo sapiens OX=9606 GN=MYOF PE=1 SV=1	MYOF	High	0	290.498	2.46314	29	59	931	57	1	2061	234.6	6.18	2610.26	59	3	6.66534	6.67525	6.70598	6.6865	6.57137	6.54998
	1.24822	-0.136639	A0A087WYR3	Tumor protein D54 OS=Homo sapiens OX=9606 GN=TPD52L2 PE=1 SV=1	TPD52L2	High	0	49.33	1.69311	41	9	224	9	1	222	23.8	6.55	709.36	9	0	6.70044	6.66818	6.6865	6.69209	6.58646	6.51885
	1.29546	-0.137198	B2RDY9	Adenylyl cyclase-associated protein OS=Homo sapiens OX=9606 PE=2 SV=1		High	0	293.826	2.46809	61	29	2642	8	1	475	51.6	8.22	7730.14	29	33	6.74012	6.73471	6.63227	6.6907	6.51096	6.53761
	0.581331	-0.139485	P42858	Huntingtin OS=Homo sapiens OX=9606 GN=HTT PE=1 SV=2	HTT	High	0	16.149	1.20815	1	3	7	3	1	3142	347.4	6.2	23.91	3	0	6.2555	6.59842	6.80349	6.80478	6.5744	6.75489
	1.11059	-0.136819	Q8N1S5	Zinc transporter ZIP11 OS=Homo sapiens OX=9606 GN=SLC39A11 PE=2 SV=3	SLC39A11	High	0.001	8.146	0.910944	7	2	39	2	1	342	35.4	5.6	85.66	2	0	6.59694	6.63517	6.76288	6.6851	6.57592	6.59842
	1.86843	-0.137491	Q9Y3F4	Serine-threonine kinase receptor-associated protein OS=Homo sapiens OX=9606 GN=STRAP PE=1 SV=1	STRAP	High	0	29.16	1.46479	23	7	61	7	1	350	38.4	5.12	156.01	7	0	6.62059	6.62352	6.73742	6.70598	6.58045	6.58797
	0.821163	-0.139076	A0A1U9X8J5	SLC39A7 OS=Homo sapiens OX=9606 PE=4 SV=1		High	0	9.834	0.99273	4	2	15	2	1	469	50.2	6.9	35.23	2	0	6.59842	6.61324	6.77083	6.6893	6.63662	6.54535
	0.677132	-0.139677	B2R7C2	cDNA, FLJ93375, highly similar to Homo sapiens ZW10, kinetochore associated, homolog (Drosophila) (ZW10), mRNA OS=Homo sapiens OX=9606 PE=2 SV=1		Medium	0.019	2.37	0.374748	1	1	2	1	1	779	88.8	6.27	5.02	1	0	6.59096	6.61618	6.65392	6.80735	6.58946	6.59246
	1.87621	-0.137568	A0A384MTZ1	Cytochrome b-c1 complex subunit Rieske, mitochondrial OS=Homo sapiens OX=9606 PE=2 SV=1		High	0	21.866	1.33977	24	6	62	6	1	274	29.6	8.32	153.84	6	0	6.55612	6.62498	6.74819	6.7252	6.58797	6.61029
	1.45118	-0.138513	A0A0F7KYT8	Fragile X mental retardation autosomal homolog variant p2K OS=Homo sapiens OX=9606 GN=FXR1 PE=2 SV=1		High	0.001	6.138	0.788027	3	3	14	3	1	677	76.2	6.83	14.92	3	0	6.5345	6.63081	6.76421	6.71699	6.61471	6.58946
	1.12636	-0.139248	Q9UHV9	Prefoldin subunit 2 OS=Homo sapiens OX=9606 GN=PFDN2 PE=1 SV=1	PFDN2	High	0	31.532	1.49875	42	6	24	6	1	154	16.6	6.58	66.95	6	0	6.65964	6.70183	6.65535	6.73064	6.53916	6.56834
	0.955206	-0.140215	Q96TA2	ATP-dependent zinc metalloprotease YME1L1 OS=Homo sapiens OX=9606 GN=YME1L1 PE=1 SV=2	YME1L1	Medium	0.02	2.358	0.372544	2	1	2	1	1	773	86.4	8.76	2.47	1	0	6.56834	6.56529	6.74685	6.75087	6.65964	6.55766
	0.536742	-0.14386	A0A024R179	Nuclear cap binding protein subunit 1, 80kDa, isoform CRA_a OS=Homo sapiens OX=9606 GN=NCBP1 PE=3 SV=1	NCBP1	Medium	0.02	2.337	0.368659	1	1	1	1	1	790	91.8	6.43	1.69	1	0	6.27798	6.54071	6.72383	6.90448	6.62498	6.71562
	0.634361	-0.142386	B2RB94	Vacuolar protein sorting-associated protein 41 homolog OS=Homo sapiens OX=9606 PE=2 SV=1		High	0.002	4.997	0.698709	3	2	4	2	1	854	98.5	5.9	7.4	2	0	6.40939	6.80735	6.79961	6.6453	6.54689	6.61324
	0.787679	-0.142122	A0A7I2V5A3	Hepatocyte growth factor-regulated tyrosine kinase substrate OS=Homo sapiens OX=9606 GN=HGS PE=1 SV=1		Medium	0.012	3.034	0.482016	2	2	3	2	1	800	88.7	7.23	4.76	2	0	6.79961	6.65392	6.62059	6.71562	6.57137	6.48059
	0.931169	-0.14235	B4DUT8	Calponin OS=Homo sapiens OX=9606 GN=CNN2 PE=1 SV=1	CNN2	High	0	36.159	1.55822	16	5	99	5	1	330	35.9	7.3	267.06	5	0	6.7879	6.75489	6.66107	6.6279	6.55305	6.45121
	1.39061	-0.141996	A8K3C3	T-complex protein 1 subunit delta OS=Homo sapiens OX=9606 PE=2 SV=1		High	0	87.252	1.94078	34	19	280	19	1	539	57.9	7.83	698.2	19	0	6.58195	6.66959	6.69766	6.74551	6.56224	6.59694
	0.598702	-0.143207	A0A286YFF7	Palmitoyl-protein hydrolase 1 OS=Homo sapiens OX=9606 GN=PPT1 PE=1 SV=1		High	0	22.148	1.34533	11	4	44	4	1	335	37.1	6.52	143.14	4	0	6.61176	6.6837	6.63227	6.7879	6.52199	6.61176
	1.14439	-0.141988	P56545	C-terminal-binding protein 2 OS=Homo sapiens OX=9606 GN=CTBP2 PE=1 SV=1	CTBP2	High	0.007	3.624	0.559188	3	2	17	2	1	445	48.9	6.95	33.74	2	0	6.50938	6.63662	6.72247	6.76951	6.57137	6.63662
	0.407251	-0.148495	A1P3F0	STEAP family member 3, isoform CRA_b OS=Homo sapiens OX=9606 GN=STEAP3 PE=3 SV=1		Medium	0.044	1.625	0.210853	1	1	4	1	1	488	54.6	8.6	7.81	1	0	6.4822	6.58496	6.89966	6.62936	6.59395	6.63807
	1.52713	-0.142099	Q05086	Ubiquitin-protein ligase E3A OS=Homo sapiens OX=9606 GN=UBE3A PE=1 SV=4	UBE3A	High	0.001	6.124	0.787035	2	2	5	2	1	875	100.6	5.22	5.18	2	0	6.61765	6.64241	6.74416	6.69488	6.57289	6.58195
	0.731829	-0.144259	B3KSH1	Eukaryotic translation initiation factor 3 subunit F OS=Homo sapiens OX=9606 GN=EIF3F PE=2 SV=1	EIF3F	High	0	11.898	1.07547	5	2	10	2	1	372	39.1	5.45	32.43	2	0	6.66534	6.69488	6.6279	6.76155	6.52199	6.57894
	0.914541	-0.14501	Q99447	Ethanolamine-phosphate cytidylyltransferase OS=Homo sapiens OX=9606 GN=PCYT2 PE=1 SV=1	PCYT2	Medium	0.013	2.957	0.470851	2	1	5	1	1	389	43.8	6.92	13.95	1	0	6.67384	6.76686	6.66249	6.6851	6.47411	6.58346
	2.31224	-0.144461	A0A7I2YQN2	Heterogeneous nuclear ribonucleoprotein Q OS=Homo sapiens OX=9606 GN=SYNCRIP PE=1 SV=1		High	0	91.366	1.96078	30	15	326	12	1	561	62.5	7.56	920.77	15	3	6.69209	6.68229	6.6907	6.69349	6.55766	6.53761
	1.46405	-0.145061	Q68CZ2	Tensin-3 OS=Homo sapiens OX=9606 GN=TNS3 PE=1 SV=2	TNS3	High	0	46.132	1.664	8	10	138	10	1	1445	155.2	6.81	399.21	10	0	6.57743	6.65678	6.75355	6.70044	6.5744	6.58946
	2.00216	-0.144847	Q59FZ4	Non-specific serine/threonine protein kinase (Fragment) OS=Homo sapiens OX=9606 PE=2 SV=1		High	0	25.487	1.40632	12	5	28	5	1	511	57.8	5.16	83.61	5	0	6.71562	6.75756	6.65105	6.67948	6.52356	6.51728
	1.03082	-0.145749	B0YIY3	Calcium/calmodulin-dependent protein kinase I, isoform CRA_a OS=Homo sapiens OX=9606 GN=CAMK1 PE=2 SV=1	CAMK1	High	0	29.683	1.47251	15	5	23	3	1	370	41.3	5.29	60.53	5	3	6.76818	6.78921	6.59544	6.6893	6.48704	6.50621
	0.914024	-0.146071	P67775	Serine/threonine-protein phosphatase 2A catalytic subunit alpha isoform OS=Homo sapiens OX=9606 GN=PPP2CA PE=1 SV=1	PPP2CA	High	0	10.627	1.02641	9	3	16	2	1	309	35.6	5.54	33.98	3	1	6.71836	6.70321	6.62352	6.73606	6.5345	6.53294
	2.11814	-0.145142	B4DPV7	Cysteinyl-tRNA synthetase OS=Homo sapiens OX=9606 PE=2 SV=1		High	0	12.851	1.10894	5	4	12	4	1	809	92	7.08	23.52	4	0	6.63227	6.65535	6.72383	6.7046	6.56072	6.57743
	0.195267	-0.183167	A8K0R1	cDNA FLJ78532, highly similar to Homo sapiens DnaJ (Hsp40) homolog, subfamily B, member 2 (DNAJB2), mRNA OS=Homo sapiens OX=9606 PE=2 SV=1		High	0.001	6.155	0.789228	7	2	6	2	1	324	35.6	6.15	11.7	2	0	6.3345	6.61176	6.46107	7.11374	6.53605	6.67243
	1.70261	-0.146017	A0A024RCJ8	HCG1821276, isoform CRA_a OS=Homo sapiens OX=9606 GN=hCG_1821276 PE=4 SV=1	hCG_1821276	High	0	32.125	1.50684	10	5	76	5	1	613	67.9	5.4	213.34	5	0	6.8189	6.79442	6.61618	6.63517	6.49825	6.46107
	1.51892	-0.147366	P11717	Cation-independent mannose-6-phosphate receptor OS=Homo sapiens OX=9606 GN=IGF2R PE=1 SV=3	IGF2R	High	0	26.146	1.41741	5	11	56	11	1	2491	274.2	5.94	126.8	11	0	6.70321	6.68089	6.66534	6.71699	6.54844	6.53916
	1.20437	-0.147182	P20290	Transcription factor BTF3 OS=Homo sapiens OX=9606 GN=BTF3 PE=1 SV=1	BTF3	High	0.001	6.321	0.800786	7	3	47	1	1	206	22.2	9.38	97.91	3	0	6.73742	6.70044	6.65678	6.69488	6.56224	6.49506
	0.272388	-0.16321	P26196	Probable ATP-dependent RNA helicase DDX6 OS=Homo sapiens OX=9606 GN=DDX6 PE=1 SV=2	DDX6	High	0.006	3.746	0.573568	3	2	16	1	1	483	54.4	8.66	34.1	2	0	6.90087	6.51254	6.84046	6.50938	6.65535	6.36807
	1.32931	-0.146214	Q6P161	39S ribosomal protein L54, mitochondrial OS=Homo sapiens OX=9606 GN=MRPL54 PE=1 SV=1	MRPL54	Medium	0.018	2.502	0.398287	7	1	8	1	1	138	15.8	9.6	19.26	1	0	6.58946	6.61618	6.71973	6.74953	6.61765	6.55919
	1.03894	-0.147468	B2R491	40S ribosomal protein S4 OS=Homo sapiens OX=9606 GN=RPS4X PE=2 SV=1	RPS4X	High	0	49.21	1.69205	33	11	182	11	1	263	29.6	10.15	461.39	11	0	6.71287	6.64818	6.73606	6.65678	6.57592	6.52199
	0.898696	-0.148151	P21127	Cyclin-dependent kinase 11B OS=Homo sapiens OX=9606 GN=CDK11B PE=1 SV=4	CDK11B	Medium	0.034	1.907	0.280351	1	1	1	1	1	795	92.6	5.54	2.7	1	0	6.78136	6.62352	6.73877	6.62936	6.55612	6.5157
	0.761739	-0.150125	Q6WKZ4	Rab11 family-interacting protein 1 OS=Homo sapiens OX=9606 GN=RAB11FIP1 PE=1 SV=3	RAB11FIP1	High	0	15.319	1.18523	3	3	15	3	1	1283	137.1	5.43	28.66	3	0	6.59544	6.70044	6.74416	6.6837	6.49825	6.62936
	0.461612	-0.153549	B2RAQ8	Carnitine O-palmitoyltransferase OS=Homo sapiens OX=9606 PE=2 SV=1		High	0	12.527	1.09785	3	2	17	2	1	773	88.3	8.59	38.89	2	0	6.57894	6.7252	6.64962	6.77215	6.44791	6.66676
	1.42981	-0.150105	Q8IZR3	Thymidine kinase OS=Homo sapiens OX=9606 PE=2 SV=1		Medium	0.036	1.799	0.255031	4	1	1	1	1	307	35.4	9.61	0	1	0	6.59694	6.69905	6.6851	6.74416	6.56072	6.56834
	1.3387	-0.149865	A0A087X2I1	26S proteasome regulatory subunit 10B OS=Homo sapiens OX=9606 GN=PSMC6 PE=1 SV=1	PSMC6	High	0	48.615	1.68677	27	10	78	10	1	403	45.8	7.78	190.82	10	0	6.59991	6.62205	6.70874	6.75756	6.60585	6.56072
	1.04196	-0.150878	Q9BV40	Vesicle-associated membrane protein 8 OS=Homo sapiens OX=9606 GN=VAMP8 PE=1 SV=1	VAMP8	High	0	26.933	1.43028	41	4	64	4	1	100	11.4	7.34	174.03	4	0	6.70598	6.67666	6.73471	6.64962	6.56529	6.51728
	1.72787	-0.150624	A0A024R5X3	SAFB-like, transcription modulator, isoform CRA_b OS=Homo sapiens OX=9606 GN=SLTM PE=4 SV=1	SLTM	Medium	0.044	1.644	0.215902	1	2	2	2	1	1168	131.5	9.31	0	2	0	6.62498	6.64674	6.71699	6.7252	6.54998	6.59096
	0.582244	-0.152577	A0A024R396	Chromosome 11 open reading frame 54, isoform CRA_a OS=Homo sapiens OX=9606 GN=C11orf54 PE=4 SV=1	C11orf54	Medium	0.035	1.837	0.264109	3	1	1	1	1	315	35.1	6.7	2.23	1	0	6.74012	6.69349	6.65105	6.70598	6.43129	6.62059
	1.10602	-0.151495	O75477	Erlin-1 OS=Homo sapiens OX=9606 GN=ERLIN1 PE=1 SV=2	ERLIN1	High	0	28.136	1.44926	21	7	62	4	1	348	39.1	7.87	168.66	7	0	6.56682	6.60288	6.70183	6.79051	6.58646	6.60288
	1.15825	-0.152333	P25789	Proteasome subunit alpha type-4 OS=Homo sapiens OX=9606 GN=PSMA4 PE=1 SV=1	PSMA4	High	0	86.05	1.93475	44	12	386	12	1	261	29.5	7.72	1041.03	12	0	6.7252	6.64386	6.72792	6.66534	6.57289	6.5157
	1.34675	-0.151435	Q13177	Serine/threonine-protein kinase PAK 2 OS=Homo sapiens OX=9606 GN=PAK2 PE=1 SV=3	PAK2	High	0	75.551	1.87824	23	11	102	9	1	524	58	5.96	303.03	11	3	6.79051	6.71425	6.69209	6.6279	6.51728	6.49985
	1.81162	-0.152014	A4D2J0	SNARE protein Ykt6 OS=Homo sapiens OX=9606 GN=YKT6 PE=2 SV=1	YKT6	High	0	14.076	1.14848	20	5	27	5	1	198	22.4	6.92	80.86	5	0	6.66249	6.63517	6.72247	6.70736	6.54535	6.58045
	1.13824	-0.15239	O94919	Endonuclease domain-containing 1 protein OS=Homo sapiens OX=9606 GN=ENDOD1 PE=1 SV=2	ENDOD1	High	0.001	8.874	0.948119	5	2	9	2	1	500	55	5.71	11.18	2	0	6.66249	6.66818	6.66818	6.74551	6.5744	6.5345
	1.62371	-0.153519	A0A2R8YF87	Vacuolar protein sorting-associated protein 33A OS=Homo sapiens OX=9606 GN=VPS33A PE=1 SV=1		High	0.001	7.871	0.89603	5	3	19	3	1	637	71.7	7.14	36.23	3	0	6.55612	6.6851	6.73742	6.7211	6.55305	6.59842
	0.293993	-0.168085	Q6VY07	Phosphofurin acidic cluster sorting protein 1 OS=Homo sapiens OX=9606 GN=PACS1 PE=1 SV=2	PACS1	High	0.001	6.069	0.783117	2	2	8	2	1	963	104.8	7.74	6.63	2	0	6.58946	6.71699	6.56986	6.85425	6.38888	6.69905
	1.73765	-0.153471	B2RDI5	Calcium-activated neutral proteinase 1 OS=Homo sapiens OX=9606 PE=2 SV=1		High	0	37.394	1.5728	12	9	112	8	1	714	81.8	5.54	254.54	9	1	6.57137	6.65105	6.71425	6.75355	6.58797	6.57289
	3.02128	-0.154342	A0A0S2Z542	Mitogen-activated protein kinase 13 (Fragment) OS=Homo sapiens OX=9606 GN=MAPK13 PE=2 SV=1		High	0.001	6.093	0.784831	5	2	14	1	1	376	43.1	7.9	36.13	2	0	6.62644	6.6279	6.732	6.72247	6.57289	6.57289
	2.20496	-0.154069	Q6ICQ8	ARHG protein (Fragment) OS=Homo sapiens OX=9606 GN=ARHG PE=2 SV=1	ARHG	High	0	41.347	1.61644	45	9	251	8	1	191	21.3	8.12	796.83	9	0	6.59842	6.64386	6.73606	6.72383	6.56529	6.58646
	0.893986	-0.156083	Q53GF0	CMP-N-acetylneuraminic acid synthase (Fragment) OS=Homo sapiens OX=9606 PE=2 SV=1		High	0.001	6.847	0.8355	8	3	6	3	1	434	48.3	7.93	7.04	3	0	6.62644	6.67948	6.67666	6.75221	6.50938	6.60733
	0.999872	-0.155009	B2RD27	cDNA, FLJ96428, highly similar to Homo sapiens proteasome (prosome, macropain) 26S subunit, non-ATPase, 7 (Mov34 homolog) (PSMD7), mRNA OS=Homo sapiens OX=9606 PE=2 SV=1		High	0.001	5.626	0.7502	6	2	17	2	1	324	37	6.77	41.05	2	0	6.73335	6.62936	6.72247	6.67666	6.59246	6.49665
	2.44377	-0.154114	O43516	WAS/WASL-interacting protein family member 1 OS=Homo sapiens OX=9606 GN=WIPF1 PE=1 SV=3	WIPF1	High	0.001	6.671	0.824191	5	3	8	3	1	503	51.2	11.47	21.74	3	0	6.78005	6.72656	6.66959	6.65105	6.50621	6.50621
	1.14813	-0.156241	Q709C8	Vacuolar protein sorting-associated protein 13C OS=Homo sapiens OX=9606 GN=VPS13C PE=1 SV=1	VPS13C	High	0	38.838	1.58926	4	14	55	14	1	3753	422.1	6.83	114.79	14	0	6.62059	6.60881	6.77215	6.69488	6.59842	6.55612
	1.34876	-0.155848	Q9H098	Protein FAM107B OS=Homo sapiens OX=9606 GN=FAM107B PE=1 SV=1	FAM107B	High	0	14.591	1.16409	24	4	23	4	1	131	15.5	8.29	51.15	4	0	6.72383	6.73742	6.69349	6.65535	6.54689	6.49025
	0.82691	-0.158322	B3KML9	Delta-tubulin OS=Homo sapiens OX=9606 PE=2 SV=1		High	0	185.124	2.26746	37	14	1198	2	1	397	44.6	4.93	3435.02	14	0	6.72928	6.69349	6.61765	6.75221	6.51096	6.54226
	0.597301	-0.159258	I3L4C2	Brain-specific angiogenesis inhibitor 1-associated protein 2 OS=Homo sapiens OX=9606 GN=BAIAP2 PE=1 SV=1	BAIAP2	High	0.006	3.763	0.575534	2	1	4	1	1	553	61.3	8.94	8.79	1	0	6.63081	6.74416	6.62644	6.76686	6.60881	6.46597
	0.23743	-0.182621	Q7L1T6	Cytochrome b5 reductase 4 OS=Homo sapiens OX=9606 GN=CYB5R4 PE=1 SV=1	CYB5R4	Medium	0.047	1.579	0.198382	2	1	1	1	1	521	59.4	7.72	0	1	0	6.66249	6.53761	7.01569	6.46271	6.58646	6.52669
	1.72397	-0.158034	D2JYH4	Actin, alpha 2, smooth muscle, aorta OS=Homo sapiens OX=9606 GN=ACTA2 PE=3 SV=1	ACTA2	High	0	362.156	2.5589	51	23	9362	2	1	377	42	5.39	29244.2	23	21	6.63807	6.67525	6.69488	6.73335	6.54535	6.56682
	1.10759	-0.157133	J9R021	Eukaryotic translation initiation factor 3 subunit A OS=Homo sapiens OX=9606 GN=eIF3a PE=2 SV=1	eIF3a	High	0	50.12	1.70001	13	22	150	10	1	1382	166.4	6.79	355.78	22	12	6.62936	6.6893	6.6865	6.73742	6.5157	6.59395
	0.909841	-0.158298	Q13151	Heterogeneous nuclear ribonucleoprotein A0 OS=Homo sapiens OX=9606 GN=HNRNPA0 PE=1 SV=1	HNRNPA0	High	0.001	7.82	0.893207	5	3	314	1	1	305	30.8	9.29	726.92	3	0	6.57743	6.64097	6.7046	6.76951	6.52669	6.63081
	1.17716	-0.158057	B4DH02	Heat shock 70 kDa protein 4 OS=Homo sapiens OX=9606 PE=2 SV=1		High	0	150.947	2.17882	38	32	588	29	1	840	94.3	5.19	1379.96	32	3	6.65392	6.63952	6.75489	6.68229	6.58346	6.53761
	0.492353	-0.163185	Q92575	UBX domain-containing protein 4 OS=Homo sapiens OX=9606 GN=UBXN4 PE=1 SV=2	UBXN4	High	0	10.87	1.03623	5	4	43	4	1	508	56.7	6.38	93.61	4	0	6.59395	6.66391	6.60881	6.84549	6.52356	6.60437
	0.269159	-0.17866	A0A0U1RRL7	Protein MMP24OS OS=Homo sapiens OX=9606 GN=MMP24OS PE=1 SV=1		High	0.002	4.899	0.690107	37	1	1	1	1	71	7.7	4.72	3.55	1	0	6.26115	6.80993	6.97039	6.54844	6.46107	6.70044
	3.14964	-0.158789	P37837	Transaldolase OS=Homo sapiens OX=9606 GN=TALDO1 PE=1 SV=2	TALDO1	High	0	115.124	2.06117	37	16	1054	16	1	337	37.5	6.81	3053.02	16	0	6.66959	6.69349	6.70598	6.69766	6.54226	6.54381
	0.16534	-0.267805	Q6ZN84	Coiled-coil domain-containing protein 81 OS=Homo sapiens OX=9606 GN=CCDC81 PE=1 SV=2	CCDC81	Medium	0.04	1.73	0.238046	3	2	3	2	1	652	76	9.14	2.06	2	0	6.34518	6.29829	6.2854	7.41278	6.6453	6.51728
	0.796078	-0.161558	A0A7I2V508	BCL2-associated athanogene 6 OS=Homo sapiens OX=9606 GN=BAG6 PE=1 SV=1		Medium	0.014	2.829	0.451633	1	1	1	1	1	1173	123.4	5.69	2.79	1	0	6.62352	6.67525	6.65964	6.77742	6.51254	6.6014
	1.94719	-0.159996	A0A024RBH2	Cytoskeleton-associated protein 4, isoform CRA_c OS=Homo sapiens OX=9606 GN=CKAP4 PE=4 SV=1	CKAP4	High	0	185.093	2.26739	58	33	554	33	1	602	66	5.92	1682.28	33	0	6.6865	6.69488	6.68229	6.71287	6.54535	6.52982
	2.19225	-0.159861	Q15046	Lysine--tRNA ligase OS=Homo sapiens OX=9606 GN=KARS1 PE=1 SV=3	KARS	High	0	55.416	1.74364	24	14	134	14	1	597	68	6.35	359.22	14	0	6.66249	6.66249	6.72383	6.70044	6.54689	6.55766
	1.19407	-0.160834	A0A0A0MT64	NADPH:adrenodoxin oxidoreductase, mitochondrial OS=Homo sapiens OX=9606 GN=FDXR PE=1 SV=1	FDXR	High	0	9.731	0.988157	9	5	24	5	1	534	58.2	7.87	54.04	5	0	6.58346	6.63517	6.77873	6.69766	6.56377	6.59096
	1.60657	-0.160223	B4DL07	cDNA FLJ53353, highly similar to ATP-binding cassette sub-family D member 3 OS=Homo sapiens OX=9606 PE=2 SV=1		High	0.001	7.475	0.873611	5	3	16	3	1	683	78.4	9.11	33.59	3	0	6.59544	6.64241	6.75756	6.71012	6.56377	6.58346
	1.6189	-0.160739	A8K8F6	cDNA FLJ78417, highly similar to Homo sapiens low density lipoprotein receptor-related protein associated protein 1 (LRPAP1), mRNA OS=Homo sapiens OX=9606 PE=2 SV=1		High	0	65.523	1.81639	35	14	349	14	1	357	41.4	9.06	888.04	14	0	6.76818	6.69209	6.70183	6.65105	6.5157	6.5157
	1.10201	-0.162148	Q96GX9	Methylthioribulose-1-phosphate dehydratase OS=Homo sapiens OX=9606 GN=APIP PE=1 SV=1	APIP	High	0.001	7.658	0.884115	7	2	24	2	1	242	27.1	7.12	65.5	2	0	6.58195	6.61618	6.79181	6.69488	6.57894	6.58346
	0.386653	-0.170433	P62879	Guanine nucleotide-binding protein G(I)/G(S)/G(T) subunit beta-2 OS=Homo sapiens OX=9606 GN=GNB2 PE=1 SV=3	GNB2	High	0	42.113	1.62442	24	7	265	2	1	340	37.3	6	881.63	7	2	6.64962	6.74416	6.61176	6.7761	6.38024	6.66676
	1.59161	-0.161907	H3BNC9	40S ribosomal protein S17 OS=Homo sapiens OX=9606 PE=3 SV=2		High	0	16.814	1.22567	10	5	41	5	1	584	64.5	8.78	79.13	5	0	6.6837	6.70321	6.6907	6.70321	6.50938	6.56072
	1.4509	-0.162247	P20591	Interferon-induced GTP-binding protein Mx1 OS=Homo sapiens OX=9606 GN=MX1 PE=1 SV=4	MX1	High	0	50.792	1.7058	19	9	35	9	1	662	75.5	5.83	120.28	9	0	6.74551	6.7046	6.66249	6.69766	6.49185	6.54381
	1.34575	-0.164859	P37108	Signal recognition particle 14 kDa protein OS=Homo sapiens OX=9606 GN=SRP14 PE=1 SV=2	SRP14	High	0	10.951	1.03945	21	4	22	4	1	136	14.6	10.04	60.11	4	0	6.57743	6.69488	6.69766	6.75622	6.54071	6.58346
	3.78646	-0.164508	P51572	B-cell receptor-associated protein 31 OS=Homo sapiens OX=9606 GN=BCAP31 PE=1 SV=3	BCAP31	High	0	262.678	2.41942	43	25	2621	25	1	246	28	8.44	6749.17	25	0	6.71287	6.71699	6.6851	6.6879	6.52356	6.52042
	1.85636	-0.165337	A0A024RAJ8	IQ motif containing GTPase activating protein 2, isoform CRA_b OS=Homo sapiens OX=9606 GN=IQGAP2 PE=4 SV=1	IQGAP2	High	0	99.325	1.99706	18	28	332	24	1	1575	180.5	5.58	851.39	28	0	6.63372	6.59544	6.73742	6.73877	6.59246	6.55305
	0.704196	-0.167013	A8K3B6	Tyrosine-protein kinase OS=Homo sapiens OX=9606 PE=2 SV=1		High	0	18.993	1.27859	11	5	73	5	1	450	50.7	7.06	215.04	5	0	6.67666	6.67101	6.65392	6.76288	6.61029	6.47249
	2.11547	-0.164553	Q16543	Hsp90 co-chaperone Cdc37 OS=Homo sapiens OX=9606 GN=CDC37 PE=1 SV=1	CDC37	High	0	66.171	1.82067	32	12	287	1	1	378	44.4	5.25	890.42	12	11	6.6865	6.72383	6.67807	6.70598	6.52356	6.53138
	1.86122	-0.165673	Q1KMD3	Heterogeneous nuclear ribonucleoprotein U-like protein 2 OS=Homo sapiens OX=9606 GN=HNRNPUL2 PE=1 SV=1	HNRNPUL2	High	0	37.74	1.5768	10	8	125	8	1	747	85.1	4.91	285.69	8	0	6.6865	6.6837	6.71287	6.69349	6.55459	6.52042
	1.31395	-0.165496	A0A0G2JNL1	Leukocyte immunoglobulin-like receptor subfamily B member 4 OS=Homo sapiens OX=9606 GN=LILRB4 PE=1 SV=1		High	0	29.012	1.46258	13	5	40	2	1	478	52.5	6.57	126.86	5	3	6.70183	6.70183	6.65964	6.72928	6.51412	6.54381
	2.06195	-0.164842	J3KTA4	DEAD box protein 5 OS=Homo sapiens OX=9606 GN=DDX5 PE=1 SV=1	DDX5	High	0	36.126	1.55782	12	8	102	6	1	614	69	8.85	265.77	8	2	6.60881	6.66249	6.71287	6.74281	6.55919	6.56682
	1.08494	-0.166948	Q9H2J4	Phosducin-like protein 3 OS=Homo sapiens OX=9606 GN=PDCL3 PE=1 SV=1	PDCL3	Medium	0.019	2.38	0.376577	3	1	1	1	1	239	27.6	4.84	3.09	1	0	6.69488	6.76686	6.62936	6.72792	6.49825	6.52513
	1.0634	-0.166966	A0A024R3T8	Poly [ADP-ribose] polymerase OS=Homo sapiens OX=9606 GN=PARP1 PE=4 SV=1	PARP1	High	0	20.598	1.31383	6	7	42	7	1	1014	113	8.88	109.5	7	0	6.57894	6.65678	6.70321	6.77083	6.52982	6.61029
	2.22607	-0.165971	Q96B49	Mitochondrial import receptor subunit TOM6 homolog OS=Homo sapiens OX=9606 GN=TOMM6 PE=1 SV=1	TOMM6	High	0	9.915	0.996293	19	1	10	1	1	74	8	4.89	19.54	1	0	6.6014	6.55152	6.76155	6.75221	6.60288	6.57894
	1.91341	-0.167217	P04843	Dolichyl-diphosphooligosaccharide--protein glycosyltransferase subunit 1 OS=Homo sapiens OX=9606 GN=RPN1 PE=1 SV=1	RPN1	High	0	115.591	2.06292	36	24	746	24	1	607	68.5	6.38	2142.59	24	0	6.6893	6.6879	6.6879	6.71699	6.54689	6.52356
	1.44473	-0.167013	A0A024R4K3	Malate dehydrogenase OS=Homo sapiens OX=9606 GN=MDH2 PE=2 SV=1	MDH2	High	0	209.801	2.32181	70	21	1603	21	1	338	35.5	8.68	5284.46	21	0	6.7252	6.69627	6.71699	6.66391	6.54226	6.50462
	0.723701	-0.169698	A0A024R1F4	HCG2010666, isoform CRA_a OS=Homo sapiens OX=9606 GN=hCG_2010666 PE=3 SV=1	hCG_2010666	High	0.001	8.313	0.919758	5	3	36	3	1	569	61.4	7.12	92.76	3	0	6.63952	6.69349	6.79571	6.63081	6.56986	6.51728
	0.739746	-0.170006	Q13344	Fus-like protein (Fragment) OS=Homo sapiens OX=9606 PE=2 SV=1		High	0	19.786	1.29636	6	4	61	4	1	528	53.3	9.42	200.32	4	0	6.59246	6.71973	6.65249	6.78398	6.49506	6.6014
	0.228251	-0.204338	U5YJN1	MHC class I antigen (Fragment) OS=Homo sapiens OX=9606 GN=HLA-A PE=3 SV=1	HLA-A	High	0.001	7.134	0.853333	7	1	12	1	1	337	37.9	6.33	41.72	1	0	6.52982	6.54381	7.08215	6.46597	6.66534	6.47411
	0.514366	-0.173127	A0A2H4FYY8	Coiled-coil domain containing 6/ret proto-oncogene fusion protein OS=Homo sapiens OX=9606 GN=CCDC6-RET fusion PE=2 SV=1		Medium	0.01	3.247	0.511482	5	3	6	1	1	503	55.5	6.14	5.9	3	0	6.54226	6.54535	6.89239	6.65249	6.55766	6.64097
	3.12276	-0.16889	P26038	Moesin OS=Homo sapiens OX=9606 GN=MSN PE=1 SV=3	MSN	High	0	432.368	2.63585	62	60	4583	45	1	577	67.8	6.4	12044	60	21	6.6865	6.67243	6.71149	6.7046	6.53605	6.54226
	0.663535	-0.171825	A0A494C028	Protein DEK OS=Homo sapiens OX=9606 GN=DEK PE=1 SV=1		High	0	12.026	1.08012	10	4	16	4	1	380	43.2	8.57	36.5	4	0	6.61471	6.62498	6.82018	6.65535	6.61618	6.5157
	1.18538	-0.169655	B3KUH0	cDNA FLJ39883 fis, clone SPLEN2016268, highly similar to Protein CHMP7 OS=Homo sapiens OX=9606 PE=2 SV=1		High	0.001	6.635	0.821841	5	2	4	2	1	453	50.9	5.35	12.12	2	0	6.50779	6.49346	6.79701	6.7879	6.66818	6.57743
	0.93737	-0.170043	C9J6P4	Zinc finger CCCH-type antiviral protein 1 OS=Homo sapiens OX=9606 GN=ZC3HAV1 PE=1 SV=1	ZC3HAV1	High	0	12.42	1.09412	3	3	22	3	1	1024	114	8.56	36.27	3	0	6.6014	6.66676	6.70321	6.75756	6.50303	6.61765
	0.697955	-0.172325	E5KMT5	Mitochondrial tRNA pseudouridine synthase A OS=Homo sapiens OX=9606 PE=3 SV=1		High	0.002	5.257	0.720738	3	1	2	1	1	427	47.4	8.41	5.51	1	0	6.60288	6.61618	6.83162	6.65392	6.59246	6.54844
	0.51163	-0.17419	O95373	Importin-7 OS=Homo sapiens OX=9606 GN=IPO7 PE=1 SV=1	IPO7	High	0.008	3.555	0.55084	2	2	7	2	1	1038	119.4	4.82	11.01	2	0	6.49185	6.76022	6.60288	6.85922	6.56529	6.54844
[truncated: 1,135 more rows]

## Sheet: upregulated
Significant	neglog(adj. P-value)	log2(M2-M1)	Accession	Description	Gene name	Protein FDR Confidence: Combined	Exp. q-value: Combined	Sum PEP Score	Log10(Sum PEP Score)	Coverage [%]	# Peptides	# PSMs	# Unique Peptides	# Protein Groups	# AAs	MW [kDa]	calc. pI	Score Sequest HT: Sequest HT	# Peptides (by Search Engine): Sequest HT	# Razor Peptides	Abundances (Grouped): 126	Abundances (Grouped): 127	Abundances (Grouped): 128	Abundances (Grouped): 129	Abundances (Grouped): 130	Abundances (Grouped): 131
[truncated: 2,937 more rows]

[truncated: 2 more sheets: downregulated, nochange]
